# Supplementary material for: Noncanonical Compensation of Zygotic X Transcription in Early Drosophila melanogaster Development Revealed through Single-Embryo RNA-Seq
Source: PLoS Biol. 2011 Feb 8;9(2):e1000590. doi: 10.1371/journal.pbio.1000590 (PMC3035605; doi:10.1371/journal.pbio.1000590)
Supplement: Dataset S1 — Normalized read counts per gene for each individual embryo. (2.89 MB TXT) [file pbio.1000590.s002.txt]

NAME	CHR	BEG	END	CLASS	F:M SLOPE	F10	F11	F12	U13	F14A	U14A	F14B	F14B_r2	F14C	F14C_r2	F14D	U14D	M10	M11	M12	M13	M14A	M14A_r2	M14B	M14B_r2	M14C	M14C_r2	M14D	M14D_r2	w1_F10	w1_F11	w1_F12	w1_U13	w1_F14A	w1_U14A	w1_F14B	w1_F14B_r2	w1_F14C	w1_F14C_r2	w1_F14D	w1_U14D	w1_M10	w1_M11	w1_M12	w1_M13	w1_M14A	w1_M14A_r2	w1_M14B	w1_M14B_r2
128up	2R	7924810	7926357	mat	1.093704078	103.24	89.7	95.07	83.99	49.51	39	44.88	42.42	36.3	27.4	35.64	32.53	97.29	76.26	94.38	64.46	52.66	49.14	36.41	42.12	35.85	33.37	30.36	32.65	102.85	89.7	94.42	83.99	49.51	39	44.51	41.55	31.28	24.88	26.21	24.55	97.29	76.26	94.38	64.46	52.1	48.51	36.41	42.12
14-3-3epsilon	3R	14068252	14074388	mat	1.011589887	1063.28	957.38	1300.41	1385.28	1123.37	1264.96	993.54	1608.84	1552.76	1591.29	1625.3	1569.57	1257.24	861.66	1230.91	1399.05	1210.44	1230.7	1088.2	1361.7	1540.71	1500.3	1292.97	1601.21	1063.28	956.4	1298.4	1382.7	1123.37	1260.93	985.6	1600.13	1505.04	1559.63	1563.47	1502.55	1256.11	861.66	1229.18	1399.05	1208.94	1227.24	1085.13	1356.42
14-3-3zeta	2R	5987192	5995979	mat	1.029199299	484.54	377.29	610.11	604.96	507.27	440.57	359.13	488.56	382.55	414.34	396.89	414.87	550.95	312	581.16	589.49	474.37	456.25	365.17	490.2	367.4	421.68	335.1	415.06
140up	3R	9949939	9951252	matzyg	1.065394155	15.74	7.8	7.64	2.52	0.82	0.98	1.18	1.21	7.06	5.74	9.97	8.82	12.81	4.14	6.43	4.26	0.79	0.94	1.6	1.24	10.11	5.13	9.25	10.05	15.74	7.8	7.64	2.52	0	0	0	0	4.85	0	6.28	3.61	12.81	0	6.43	4.26	0	0	0	0
18w	2R	15999015	16004437	zyg	1.052446698	0	0	0.03	1.72	1.87	3.54	9.38	31.03	43.73	37.72	45.03	79.18	0	0	0.08	0.1	1.03	1.91	17.16	13.38	37.42	32.48	43.11	36.04	0	0	0	0	0	0	6	16.55	24.89	19.51	19.56	30.23	0	0	0	0	0	0	9.9	0
26-29-p	3L	13987334	13989678	mat	1.038235379	895.37	593.27	398.9	260.64	27.5	58.04	75.75	50.25	7.56	16.55	5.04	3.98	800.13	566.73	482.45	266	63.76	69.32	28.88	76.21	5.62	26.38	6.47	3.43	893.56	592.72	398.37	259.91	27.5	57.71	75.75	50.25	6.25	16.55	4.45	0	799.42	566.3	482.45	266	63.76	69.32	28.88	75.92
312	3L	1351138	1352853	mat	0.93859554	13.79	16.82	11.34	10.95	10.15	8.55	8.91	8.17	11.4	0	11.95	9.81	17.35	15.03	14.36	11.53	11.09	9.74	8.01	8.65	11.78	9.27	10.82	12.21
4EHP	3R	19893084	19934671	mat	1.021572667	90.8	67.55	68.15	29.84	16.07	11.22	7.99	10.97	5.35	8.08	12.53	11.15	84.52	78.63	45.21	36.96	17.3	13.24	7.91	13.71	10.38	7.33	11.36	7.98	90.8	67.55	68.15	29.84	16.07	10.42	7.99	10.97	5.35	6.46	7.12	5.83	84.52	78.63	45.21	36.96	17.3	13.24	7.91	13.09
5-HT1A	2R	14977765	15009463	zyg	1.423180593	0	0.03	0	0.02	0.01	0	0.03	0	0.17	0.07	0.35	0.45	0	0	0	0	0.01	0	0.04	0	0.14	0.15	0.23	0.22
5-HT1B	2R	14909829	14920128		2.666666667	0	0	0	0	0	0	0	0	0.08	0.02	0.07	0	0	0	0	0	0	0	0	0	0.03	0.03	0	0.07
5-HT2	3R	438596	459026	zyg	1.293337956	0	0	0	0.07	0.62	0.76	0.16	0.57	4.65	1.47	3.67	9.65	0	0	0.03	0.14	0.09	0.19	0.18	0.16	2.88	0.9	3.44	4.27
5-HT7	3R	26794863	26842569		3	0	0	0.03	0	0	0	0	0	0	0	0	0	0	0	0.01	0	0	0	0	0	0	0	0	0
5PtaseI	3R	20866148	20870857	mat	1.130266825	26.03	9.88	16.75	5.43	6.19	2.24	1.37	1.98	0.3	0.65	0.36	0.62	23.77	8.72	10.54	8.53	4.4	3.67	1.6	3.46	0.37	0.62	0.31	0.66	26.03	9.88	16.75	0	0	0	0	0	0	0	0	0	23.77	8.72	10.54	8.53	0	0	0	0
7B2	3R	1202475	1203701	zyg	1.204603927	0	0	0	0.44	0.75	0.18	0.46	0.68	0.7	0.21	0.45	0.58	0	0	0.26	0	0.42	0.23	0.16	0.5	0.33	0.4	0.6	0.68
7SLRNA	3R	2648219	2648518		0.545905653	30.21	100.99	2.41	7.9	7.55	5.86	4.82	1.92	2.63	0.82	2.88	2.57	1.76	0.86	14.04	1.12	5.87	3.37	8	1.45	2.36	3.46	16.73	16.37
825-Oak	3L	19464810	19465328		0.986948572	0.51	1.02	0.47	0.53	0.96	1.18	1.65	0.81	0.5	0.64	0.24	0.41	0.57	1.2	0.7	0.46	1.09	1.04	0.96	1.08	0.41	0.74	0.63	0.37
a	2R	18024493	18060346	mat	0.944101855	21.29	28.8	27.16	5.83	2.15	0.96	0.73	1.21	3.78	2.68	5.02	6.99	22.25	32.7	20.73	13.9	2.42	2.82	1.06	1.62	3.21	2.16	4.43	5.53	20.38	28.8	27.16	5.83	0	0	0	0	0	0	5.02	6.99	22.25	32.7	20.38	13.9	0	0	0	0
a10	3L	17016221	17016841		0.875825627	0	0	0	0	0.51	0.09	0	0	0.63	0.11	0	0	0	0	0	0	0.52	0	0	0.2	0	0	0.18	0
A16	2L	13019574	13021307	matzyg	1.023863764	37.58	30	10.32	4.61	3.96	5.7	8.6	7.43	33.96	24.57	43.07	33.36	22.51	27.82	8.91	2.1	5.21	4.85	9.46	8.14	44.54	22.27	38.21	29.35
A3-3	X	1136772	1168682	mat	0.794814492	1	0.81	1.32	0.81	0.11	0.03	0.07	0.07	0.03	0.09	0.08	0.06	1.03	1.67	1.03	0.75	0.16	0.04	0.05	0.1	0.04	0.12	0.03	0
a6	X	1587647	1589922	mat	0.895707698	48.69	50.37	45.24	43.28	41.29	30.49	38.95	27.23	12.99	14.87	10.97	9.28	38.42	73.24	47.01	50.99	44.37	45.12	26.11	37.18	7.53	15.41	10.06	5.58	48.69	50.37	44.37	43.28	41.29	30.49	38.17	27.23	7.79	0	6.75	9.28	38.42	73.24	47.01	50.99	44.37	45.12	26.11	37.18
Aac11	2L	17475490	17477886	matzyg	1.045306982	58.98	41.25	77.85	64.42	71.95	67.2	47.9	126.41	157.6	175.16	196.79	206.55	75.94	38.46	66.28	81.26	75.25	76.89	63.07	91.49	167.29	178.83	139.19	108.53	58.98	41.25	77.85	63.46	70.62	60.2	35.92	110.61	131.97	119.11	124.29	134.85	75.94	0	66.28	81.26	73.34	73.93	53.37	86.48
Aats-ala	2L	8378255	8381756	matzyg	1.116743154	60.63	44.88	14.78	3.93	2.82	3.22	6.11	8.87	29.43	27.67	28.47	29.06	56.14	32.43	11.75	4.68	3.34	4.29	7.87	6.24	30.13	27.61	26.42	17.52
Aats-ala-m	3L	5139204	5142954	matzyg	1.09130517	23.78	14.15	11.58	3.08	1.12	0.38	0.48	1.3	7.42	8.88	8.04	12.06	17.09	13.76	9.17	5.41	0.94	0.93	0.72	0.92	11.68	5.69	8.69	8.82
Aats-arg	X	15735795	15738169	mat	0.924012741	39.3	18.23	22.31	5.27	1.33	0.8	1.08	1.96	8.46	6.9	13.74	7.92	47.88	12.66	18.47	6.31	1.26	1.71	0.89	1.22	7.49	3.97	5.81	7.04	39.3	18.23	22.31	5.27	0	0	0.9	1.13	4.23	3.74	6.87	7.92	47.88	12.66	18.47	6.31	0	1.71	0	0
Aats-asn	2L	19129863	19131952	mat	1.056313311	146.87	154.17	138.26	91.89	43.2	32.21	35.89	36.85	32.46	30.84	34.83	37.84	133.3	143.22	126.68	92.69	56.29	46.28	33.12	41.6	36.22	31.27	36.39	28.68	146.87	154.17	138.26	91.89	43.2	32.21	35.89	36.85	20.18	27.9	27.5	27.88	133.3	143.22	126.68	92.69	54.88	46.28	33.12	41.6
Aats-asp	2R	8767823	8770675	mat	1.131415961	93.47	60.68	41.52	17.4	7.4	4.49	9	6.55	11.42	15.3	12.13	12.59	80.81	55.79	34.19	15.54	7.62	5.81	7.65	5.82	15.04	14.96	12.91	14.82
Aats-cys	2R	12030654	12033415	mat	1.007374178	48.2	38.45	36.66	21.23	6.36	10.21	7.65	12.47	11.9	10.48	10.52	12.6	49.9	36.51	36.75	19.2	7.41	8.89	6.79	8.48	9.81	12.52	10.24	10	47.82	38.45	36.66	21.23	6.22	10.21	7.46	12.35	7.41	9.28	9.56	10.58	49.9	36.51	36.43	19.2	7.04	8.89	6.79	8.48
Aats-gln	3R	21088987	21091443	mat	1.050075944	106.11	107.25	90.84	61.61	32.23	25.45	24.9	33.34	28.67	29.1	32.87	35.64	102.56	97.3	89.09	58.29	33.9	35.16	18.85	30.63	30.95	31.67	30.58	28.97
Aats-glupro	3R	19777851	19784117	matzyg	1.128419802	51.73	19.29	17.06	3.3	0.84	0.34	0.57	1.33	15.54	9.97	22.64	28.41	39.89	16.6	12.33	5.64	0.86	1.49	0.92	0.77	22.56	11.49	22.94	16.83
Aats-gly	3L	15088255	15090790	mat	0.986454014	92.33	75.95	69.23	36.62	19.01	11.38	9.59	20.25	7.87	10.81	6.96	8.81	94.64	65.76	75.07	45.15	14.84	17.87	7.63	12.89	5.86	9.95	7.67	6.58
Aats-his	X	18409431	18414480	mat	0.969758044	105.66	137.72	97.42	101.2	90.23	84.91	109.84	100.91	62.5	75.56	44.76	67.91	97.01	157.88	110.54	93.02	100.73	105.98	81.37	93.7	50.42	89.15	63.76	42.74	105.1	137.72	97.42	100.98	90.23	84.91	109.84	100.91	60.64	75.26	42.72	67.91	97.01	157.43	110.31	92.77	100.73	105.98	81.14	93.7
Aats-ile	3L	22281761	22285918	mat	0.984799193	92.1	58.41	134.9	104.1	148.86	103.69	52.94	179.54	68.86	168.49	68.47	79.1	125.02	51.97	109.02	136.16	117.84	119.59	63.36	147.96	64.21	150.97	50.21	47.85
Aats-leu	3L	4825857	4829039	mat	1.042657364	32.86	23.98	26.92	8.96	1.67	0.89	1.35	1.87	5.59	7.44	9.17	9.66	33.01	22.65	20.52	11.71	2.59	2.4	1.26	2	8.72	5.87	8.68	6.23	32.86	23.98	0	0	0	0	0	0	0	0	0	0	33.01	22.65	0	0	0	0	0	0
Aats-lys	X	9500392	9502917	mat	0.997123821	220.93	273.1	238.66	226.96	214.52	132.67	182.98	162.96	104.88	144.76	84.11	121.86	208.88	291.1	228.59	222.36	216.43	198.86	172.21	184.07	99.83	142.1	114.61	106.37
Aats-met	3R	10077211	10085708	mat	0.977795868	25.38	28.39	25.66	27.41	31.03	31.66	29.89	30.68	25.45	30.37	22.22	32.92	21.66	32.47	27.69	25.05	29.89	30.1	29.06	27.13	24.21	29.99	28.34	20.95	25.38	28.39	25.66	27.41	31.03	31.66	29.89	30.68	23.73	29.95	20.14	30.16	21.66	32.47	27.69	25.05	29.89	29.89	29.06	26.95
Aats-phe	2R	9855851	9857407	matzyg	1.065007185	22.81	16.95	20.87	11.8	4.45	2.68	3.56	2.61	13.8	7.27	17.18	22.37	19.89	20.01	16.34	11.59	6.83	3.92	2.17	3.86	13.52	7.71	14.2	18.18	0	16.95	20.87	11.8	0	0	0	0	0	0	0	0	0	0	16.34	0	0	0	0	0
Aats-pro	3L	2650160	2651834	mat	0.93415795	11.07	9.88	11.34	13.77	14.57	11.42	10.27	13.91	10	10.95	11.81	11.63	12.81	9.47	15.1	13.65	12.98	14.46	9.71	13.16	11.29	11.86	13.26	9.52
Aats-ser	3R	11166406	11167939	mat	1.001824202	24.58	19.49	20.92	15.96	4.58	3.07	2.65	3.08	0	1.77	0	1.13	23.65	21.94	20.49	13.23	6.02	4.73	2.54	3.14	1.31	1.56	0	0
Aats-thr	2L	12103733	12106894	mat	0.9860024	150.75	166.52	168.57	160.91	202.19	166.29	165.98	203.18	126.41	176.7	92.04	118.48	157.74	174.73	179.57	181.22	189.78	192.67	156.51	193.17	94	177.41	106.22	82.02
Aats-trp	3R	5089538	5092670	mat	1.127887827	49.54	32.59	25.22	11.63	3.57	2.94	2.71	2.82	4.55	4.46	6.7	5.64	43.88	27.06	23.01	9.66	4.03	3.61	2.57	3.34	7.12	4.81	8.05	5.09
Aats-tyr	3L	16410446	16412395	mat	1.009025202	106.01	122.36	119.92	120.69	146.63	114	132.79	145.12	145.04	147.03	145.22	147.26	110.16	115.78	124.58	135.95	132.03	145.2	128.39	144.26	139.95	140.38	142.77	142.22
Aats-val	2R	9086355	9090217	mat	0.983067164	73.36	70.21	68.03	35.03	11.78	6.73	8.98	9.93	7.22	8.29	7.42	11.84	69.49	81.27	55.58	42.11	15.46	13.18	6.08	10.35	7.72	8.3	7.86	8.33	73.36	70.21	67.84	35.03	10.97	6.17	8.8	8.83	5.72	5.53	5.06	7.52	69.31	81.04	55.46	42.11	14.81	11.87	5.55	10.07
aay	3L	9416352	9417904	mat	1.07897631	84.31	83.02	88.87	97.03	84.81	76.88	74.26	86.24	54.69	44.05	71.61	72.27	91.4	72.46	87.85	82.9	90.13	80.73	63.82	86.06	40	44.64	37.94	79
ab	2L	11210680	11261080	zyg	0.60818235	0.09	0.01	0	0.02	0.02	0.03	0.07	0.21	0.35	0.33	0.48	0.73	0	0.04	0	0.04	0.13	0.14	0.2	0.32	0.27	0.83	0.85	0.5
abba	2R	14878539	14896449		0	0	0	0	0	0.03	0.01	0	0.01	0	0	0.02	0	0	0	0	0	0	0.01	0.02	0	0.01	0	0	0
ABCB7	3L	1618391	1623413	matzyg	0.963459009	24.15	18.77	12.92	4.9	1.6	0.62	1.07	0.78	12.14	9.05	16.39	20.2	19.06	20.59	11.69	5.88	1.18	1.17	0.88	1.5	15.21	6.39	20.36	15.26	24.15	18.59	12.92	4.9	1.39	0	0	0	5.96	5.19	7.7	10.7	19.06	20.59	11.69	5.88	0	0	0	1.38
abd-A	3R	12633348	12655769	zyg	0.942199599	0.13	0.11	0.29	0.27	0.07	0.15	0.29	0.5	2.25	2.23	3.6	3.09	0.05	0.11	0.17	0.43	0.1	0.09	0.16	0.26	3.21	2.81	2.91	2.28
Abd-B	3R	12753394	12769991	zyg	1.668799626	0.01	0	0	0.03	0.01	0.04	0.11	0.02	1.21	0.59	3.37	2.67	0	0	0	0.01	0.04	0.12	0.09	0.06	1.19	0.82	1.69	2.31
Abi	3R	9944981	9948142	mat	0.959278193	71.08	64.22	78.38	70.07	63.02	52.01	47.24	73.08	45.67	52.25	50.04	48.19	71.18	82.33	68.89	86.72	64.91	63.29	39.99	65.84	37.02	59.4	37.55	30.14	71.08	63.93	78.38	70.07	62.41	52.01	46.49	72.34	41.22	48.23	40.71	37.95	71.18	81.55	68.89	86.72	64.35	62.42	39.74	65.84
Abl	3L	16615460	16641674	mat	0.812278162	52.16	49.71	52.33	42.12	43.56	35.55	37.78	85.25	7.09	42.77	3.45	6.58	47.77	79.53	58.27	62.11	42.37	60.24	32.53	59.35	3.32	38.66	3.98	3.12
abo	2L	10973441	10975273	mat	1.085820718	16.53	12.95	17.55	12.03	10.2	5.44	3.31	6.52	3.58	5.71	5.11	5.1	15.12	9.67	15.3	14.41	6.83	9.65	4.5	7.68	3.09	3.51	4.75	5.78	0	0	17.55	0	0	0	0	0	0	0	0	0	0	0	0	0	0	0	0	0
abs	3R	58764	60763	mat	1.0311849	27.91	26.6	30.06	28.94	33.58	31.23	35.41	39.16	43.88	45.08	39.99	38.49	27.59	25.97	32.31	33.96	35.37	32.24	29.44	37.19	36.66	43.85	37.16	32.99
ac	X	264063	264980	zyg	1.745658148	0	8.42	40.08	9.82	13.47	4.68	10.08	12.82	4.76	2.29	3.25	1.95	0.61	3.39	17.1	14.28	4.96	2.97	1.35	4.17	1.24	1.81	2.79	4.17
Ac13E	X	15404908	15416196	mat	0.884092137	3.34	2.4	4.17	2.63	3.2	1.82	2.09	5.57	0.66	0.59	1.04	1.69	3.73	3.29	4.3	3.79	3.24	3.56	1.49	4.09	0.37	0.73	0.66	0.39	3.34	0	4.17	2.63	3.2	1.82	2.09	5.57	0	0	0.69	0	3.73	0	4.3	3.79	3.24	3.56	1.49	4.09
Ac3	2L	21632598	21647967	zyg	1.10781237	0.03	0.04	0.02	0.08	0.29	0.35	0.4	0.63	1.73	4.25	3.02	4.59	0.11	0.09	0	0.1	0.54	0.42	0.37	0.75	1.98	3.52	2.29	2.62
Ac76E	3L	19932385	19971065	mat	1.50877193	0.59	0.59	0.22	0.02	0.01	0	0.04	0	0	0	0.03	0	0.33	0.44	0.04	0.06	0.01	0.01	0	0.01	0	0.01	0	0
Ac78C	3L	21129544	21164991	zyg	1.212492635	0.36	0.29	0.66	4.45	24.89	22.49	20.19	59.38	47.8	89.17	41.75	39.14	0.25	0.18	0.58	2.92	13.44	28.04	30.93	37.21	33.42	77.06	29.58	17.52
AcCoAS	3L	21264305	21273343	mat	0.898035724	46.99	47.47	53.63	26.14	10.41	6.21	5	4.15	2.05	1.07	2.36	2.94	59.91	49.38	45.72	38.62	11.49	8.97	2.77	8.45	1.81	0.71	2.59	2.26	46.99	47.47	53.63	0	0	0	0	0	0	0	0	0	59.91	49.38	45.72	38.62	0	0	0	0
Ace	3R	9053963	9085240	zyg	1.406167432	0.03	0.01	0	0.02	0	0.01	0.01	0.01	2.42	0.03	0.01	5.24	0.09	0	0.01	0.03	0.28	0	0	0.03	1.67	0	0	0
Acer	2L	8521898	8524991	matzyg	1.16628642	39.39	46.73	49.01	48.33	61.12	52.4	66.5	98.43	138.79	132.01	139.07	141.03	43.04	43.21	47.22	52.43	55.31	65.3	61.85	78.5	113.36	112.47	108.39	108.35
Acf1	3R	27619810	27625533	mat	1.059688832	119.48	81.32	135.87	54.04	14.58	6.1	4.63	10.86	25.89	22.8	36.41	45.62	121.67	70.59	91.32	84.27	15.19	17.08	3.89	11.7	27.4	20.21	27.58	25.66	119.48	81.32	135.87	54.04	14.58	0	2.95	7.96	14.28	14.03	18.96	21.2	119.69	70.59	91.32	84.27	13.4	15.53	0	0
achi	2R	8399034	8402556	mat	1.117640435	11.58	9.06	14.02	8.1	4.44	2.76	1.11	2.33	1.59	1.67	1.99	3.25	10.36	6.82	11.83	8.67	4.04	4.69	1.7	4.17	2.86	2.34	1.22	1.85
acj6	X	15246389	15272487		0.672413793	0	0	0	0	0	0	0.05	0.06	0.13	0.03	0.02	0.16	0.07	0	0	0	0	0	0	0	0.03	0.05	0	0.02
Ack	3L	4108204	4114161	matzyg	0.942667067	27.5	31.65	35.66	26.82	24.67	18.26	25.12	39.51	72.45	80.18	73.23	89.23	29.53	36.6	33.2	34.41	29.66	28.48	25.85	31.69	72.41	68.48	78.53	50.53	27.5	31.65	35.66	26.09	22.54	15.89	17.87	25.5	27.65	40.09	31.26	31.97	29.53	36.6	33.2	34.41	26.39	24.58	14.8	25.35
Acon	2L	21168615	21173017	mat	0.971005559	274.69	288.97	291.36	277.67	295.64	256.46	254.77	332.04	259.15	274.68	173.93	211.14	280.35	337.41	318.88	327.49	255.05	291.75	243.92	294.44	165.92	269.54	187.33	102.43
Acox57D-d	2R	17276900	17279944	mat	0.981528195	61.54	47.77	49.07	23.91	9.08	5.69	6.01	7.8	3.28	2.38	2.87	2.04	58.98	57.63	40.6	27.55	10.09	8.46	3.89	7.39	1.95	3.21	2.66	1.35
Acox57D-p	2R	17273858	17276788	mat	0.920585745	45.15	36.42	51.53	21.96	2.88	1.42	1.28	1.42	2.36	1.16	2.54	5.27	58.85	32.38	43.71	29.84	5.09	3.27	1.7	2.65	3.59	1.94	2.23	2.81
Acp1	2L	7740551	7741542	zyg	0.538348083	0	0	0	0	0.07	0	0.03	0	0.12	0.11	0.05	0.35	0	0	0	0.07	0.08	0	0	0	0.22	0	0.09	0.11
Acp26Aa	2L	5892882	5893896		0	0	0	0	0	0	0	0	0	0.05	0	0	0	0	0	0	0	0	0	0	0	0	0	0	0
Acp29AB	2L	8392465	8393239		0	0	0	0	0	0	0.07	0	0	0	0	0	0	0	0	0	0	0	0	0	0.07	0	0	0	0
Acp32CD	2L	11015641	11016573		0	0	0	0	0	0	0	0	0	0	0	0	0	0	0	0	0	0	0	0.05	0	0	0	0.06	0
Acp36DE	2L	18356112	18359026		0.129277567	0	0.02	0	0	0.02	0.04	0.04	0.06	0	0.04	0	0	0	0.09	0	0	0.02	0.04	0.03	0	0.13	0	0	0.22
Acp65Aa	3L	6145149	6145845		0	0	0	0	0	0	0	0.09	0	0	0	0	0.1	0	0	0	0	0.08	0.09	0	0	0	0	0	0.08
Acp76A	3L	19043890	19045126		0	0	0	0	0	0	0	0	0	0	0	0	0	0	0	0	0	0	0	0	0	0	0	0.09	0
Acp95EF	3R	20054696	20055001	zyg	0.504962615	0	0.49	1.43	0	2.63	2.34	0.66	2.49	1.05	4.32	5.33	5.58	0	0	0	0.25	1.61	0.22	1.37	1.67	6.71	1.71	3.72	10.3
Acph-1	3R	25816860	25818998	mat	0.942056061	92.04	77.58	122.94	104.12	34.38	24.02	17.33	16.11	1.13	2.8	0.66	1.04	109.14	61.73	112.68	121.67	51.27	34.02	7.34	25.29	1.09	2.23	1.03	0.83	92.04	77.58	122.61	104.12	34.38	24.02	17.33	16.11	0	0	0	0	109.14	61.73	112.68	121.67	51.27	34.02	7.34	25.29
Act42A	2R	1901414	1903190	mat	1.021441762	198.41	207.11	245.36	241.41	260.72	270.79	250.46	303.11	336.89	340.7	353.23	351.61	208.28	212.54	224.17	242.84	289.13	272.81	265.29	295.74	310.94	326.34	305.79	303.31
Act57B	2R	16831532	16833945	mat	0.944764318	18.45	19.26	17.53	11.95	21.55	15.19	24.01	17.54	25.32	15.7	20.69	17.44	19.22	27.05	17.16	18.48	25.36	19.34	20.33	18.72	11.86	21.6	19.76	16.31
Act5C	X	5794896	5798500	mat	0.991365702	2652.39	2817.6	2732.78	2814.03	2637.79	2715.51	2716.62	3117.43	2884.89	2847.29	2574.12	2886.65	2769.14	2864.21	3067.6	3066.53	2834.47	2786.3	2302.07	2975.61	2346.89	2677.41	2542.36	2470.05	2647.26	2817.6	2732.78	2814.03	2620.9	2713.34	2685.94	3085.74	2709.74	2752.07	2444.63	2882.69	2769.14	2864.21	3065.58	3064.12	2832.73	2786.3	2302.07	2975.61
Act79B	3L	21978330	21980290		1.212417884	0.6	0.74	0.83	0.83	0.72	0.54	0.62	0.66	0.58	0.86	1.25	0.7	0.48	0.47	0.85	0.87	0.67	0.57	0.44	0.69	0.51	0.92	0.55	0.59
Act87E	3R	9251706	9253811	mat	0.989887977	70.75	95.65	65.53	68.53	71.64	64.66	90.05	67.42	87.58	66.15	68.01	71.45	69.67	107.2	73.87	73.24	81.39	68.61	69.72	69.1	56.18	70.33	77.64	66.4
Act88F	3R	11265709	11267895	mat	0.892989385	2.83	2.69	2.5	1.14	4.25	1.62	3.35	1.75	2.47	1.71	2.58	1.81	2.9	4.55	1.96	2.87	3.47	2.59	2.62	2.07	1.04	2.52	2.92	1.85
Actbeta	4	1097945	1105418		0.010204082	0	0	0.03	0	0	0	0	0	0.01	0	0.04	0.08	0.04	0	0	0	0	0	0.09	0.02	0.01	0.1	0	0.04
Actn	X	1919148	1936344	mat	0.896366265	67.66	80.55	67.08	42.65	27.94	21.03	24.69	23.28	17.27	16.69	16.14	17.45	62.19	105.1	60.99	53.54	32.46	32.51	14.66	29.74	12.93	18.79	16.79	12.02	67.66	80.55	67.08	42.65	27.94	21.03	24.69	23.28	12.95	15.3	12.21	17.45	62.19	105.1	60.99	52.8	32.46	32.51	0	29.74
Actn3	3R	12801606	12803517		0	0	0	0	0.15	0.06	0	0.06	0.07	0	0	0	0	0	0	0	0	0	0.09	0	0	0	0.06	0	0
Actr13E	X	15629805	15631109	mat	1.030419327	50.8	61.3	54.37	72.18	79.4	77.15	74.36	76.15	85.57	88.06	88.97	76.62	54.36	56.68	65.59	67.52	73.66	75.14	82.36	84.5	73.97	79.12	77.22	81.61
ACXA	2L	12921090	12925453		0	0	0	0	0	0	0	0	0.02	0	0	0.2	0.18	0	0	0	0	0	0	0.04	0.02	0.12	0	0	0.43
ACXB	2L	12916813	12921014	zyg	0	0	0	0	0	0	0	0	0	0	0	0.42	0.46	0	0	0	0	0	0	0	0	0.53	0	0	0.73
ACXC	2L	12912529	12916774	zyg	0.166666667	0	0	0.02	0	0	0	0	0	0.01	0	0.05	0.25	0	0	0	0	0	0	0	0	0.06	0.03	0	0.1
ACXD	3L	2237609	2243719		1.735483871	0	0	0.01	0.25	0.04	0.08	0.04	0.13	0.12	0.38	0.01	0.64	0.02	0.02	0.06	0.06	0.04	0.41	0.03	0.01	0.07	0.45	0.01	0.27
ACXE	2L	12925618	12929755	zyg	0.125	0	0	0	0	0	0	0	0	0.02	0	0.14	0.2	0	0	0	0	0	0	0	0	0.16	0	0	0.16
Acyp	2L	13912200	13912563		0.222575517	0	0	0	0	0	0	0	0	0.42	0	0.4	0.17	0	0	0.69	0	0	0	0	0.32	0.3	0	0	0
Acyp2	3R	11618460	11619116	mat	0.931642509	15.44	8.82	10.83	16.13	11.6	13.71	6.98	13.14	11.01	17.7	15.16	13.49	15.38	2.9	15.08	8.84	12.65	11.25	9.9	13.19	17.27	13.66	10.56	16.63
Ada	3R	4890900	4892025	matzyg	0.827746038	5.27	8.25	8.22	10.65	12.89	11.44	7.79	12.98	15.76	14.23	18.14	21.24	10.62	3.68	10.51	10.82	10.16	8.68	13.47	14.64	23.18	12.04	15.25	20.32
Ada1-1	2L	11996810	11997960	mat	1.038814842	20.33	28.01	24.03	26.7	26.8	27	29.76	25.38	25.83	21.37	24.3	20.06	19.85	23.85	21.93	26.65	28.22	25.37	25.5	25.16	26.37	23.49	25.07	26.79
Ada1-2	2L	11992905	11994049	mat	1.04693555	25.55	33.03	27.85	31.37	30.69	29.88	34.69	29.61	29.88	25.33	29.02	22.9	24.73	27.56	24.5	31.06	33.05	29.42	29.17	28.3	30.28	28.67	29.7	31.94
Ada2b	3R	4062837	4066234	mat	0.964955388	150.05	163.98	166.15	143.26	90.39	55.24	46.16	42.76	25.58	27.03	32.13	26.48	164.18	159.6	166.8	155.91	98.86	81.96	34.44	60.64	28.54	25.62	28.01	23.96	150.05	0	166.15	143.26	87.81	55.24	0	0	0	0	19.28	0	164.18	0	166.8	155.91	94.15	0	0	55.13
Adam	2R	5856464	5858410	matzyg	1.055798472	71.09	47.05	31.26	10.4	3.98	3.16	4.71	6.83	28.05	21.73	43.46	36.87	67.9	39.97	24.72	10.27	3.39	4.96	7.83	5.32	38.55	25.33	34.66	49.1
Adar	X	1667782	1678034	mat	1.04490853	24.47	17.46	29.89	22.5	10.77	6.91	4.8	7.48	8.83	8.2	14.12	12.59	27.08	11.43	25.36	25.21	10.85	9.25	3.01	7.87	7.73	5.54	7.7	6.21	24.47	0	0	0	0	0	0	7.48	5.3	0	11.3	12.59	0	0	0	0	0	0	0	0
adat	2L	13808359	13811472	matzyg	0.909225259	1.15	1.14	1.12	0.61	0.48	0.27	0.37	0.36	1.75	1.93	3.69	3.92	1.62	0.46	0.82	0.79	0.24	0.5	0.21	0.27	2.91	1.81	3.21	2.16
ade2	2L	6041177	6045970	mat	1.004205611	46.63	32.83	35.06	13.38	4.38	1.93	2.73	4.7	2.68	2.56	2.2	3.86	37.79	41.86	28.83	18.93	5.71	6.52	2.46	4.42	2.92	3.42	3.46	2.47
ade3	2L	7014860	7023940	mat	0.849563806	14.3	13.85	14.37	10.44	11.24	13.22	14.6	13.07	16.94	12.53	9.77	11.25	21.28	18.86	16.22	12.37	11.23	14.45	10.89	10.88	7.71	15.24	15.01	6.48	14.3	13.85	14.37	0	0	13.22	0	13.07	0	0	0	8.44	21.28	18.86	16.22	12.37	0	0	10.89	0
ade5	X	12651792	12654651	mat	1.00992337	35.83	28.44	14.18	6.99	2	1.1	1.13	1.94	1.53	1.25	1.47	3.09	31.89	30.86	15.82	6.55	1.52	1.92	0.16	1.94	2.34	0.94	2.93	2.35	35.83	28.44	14.18	6.99	0	0	0	0	0.87	0	0	0	31.89	30.86	15.82	6.55	0	1.92	0	0
Adf1	2R	2549773	2555592	matzyg	1.026355093	75.43	59.47	65.48	23.49	9.43	8.05	20.37	23.57	70.56	77.85	69.86	58.71	74.43	67.67	49.92	28.85	13	12.15	19.16	15.29	69.55	66.7	63.34	60.86
Adgf-A	3L	17744817	17757253	matzyg	0.561758638	4.45	3.25	3.57	4.34	2.55	2.43	2.23	5.24	7.21	10.66	4.46	12.44	3.79	2.5	3.48	5.12	1.64	2.63	3.23	2.68	6.87	6.48	14.51	6.87
Adgf-B	3L	17741932	17743688	zyg	0.6	0	0	0	0	0	0	0.03	0	0	0	0.06	0.15	0	0	0	0	0.03	0.03	0	0	0	0	0.09	0
Adgf-C	3R	9532478	9534854	zyg	1.281023396	0	0	0	0.03	0.03	0.06	0	0.07	1.05	0.18	0.39	1.88	0	0	0	0	0.03	0.03	0	0	0.72	0.3	0.46	0.62
Adgf-D	3R	9528805	9531180	zyg	0.871107495	0	0	0	0	0	0.09	0	0	4.93	0	2.13	5.38	0	0	0	0	0.38	0	0	0.1	5.6	1.4	2.52	2
Adh	2L	14616268	14617419	mat	1.020110185	152.41	90.35	37.42	9.15	2.35	3.04	5.44	2.75	2.09	1.38	1.94	1.46	149.63	89.64	31.21	12.79	2.41	4.23	1.87	1.37	1.27	1.78	1.6	2.06	152.41	90.35	37.42	9.15	0	0	0	0	0	0	0	0	149.63	89.64	31.21	0	0	0	0	0
Adhr	2L	14616268	14618902		0	0	0	0	0	0	0.19	0	0	0	0	0	0	0	0	0	0	0	0	0	0	0.09	0.23	0.19	0
Adk1	3L	12193495	12197182	mat	0.942221735	8.34	9.84	8.03	9.27	9.59	7.28	8.59	6.78	3.07	2.79	3.55	5.55	10.84	9.26	9.63	10.17	8.95	7.09	6.95	9.94	3.19	4.07	4.16	3.28
Adk2	2R	19911720	19913400	matzyg	1.013310414	148.31	92.27	86.84	54.82	31.87	25.84	33.7	32.72	81.11	54.1	84.21	82.82	116.77	107.68	76.65	50.74	35.39	26.35	32.02	28.73	105.45	49.96	79.99	113.39
Adk3	3R	6713287	6715310	matzyg	1.126669928	6.65	2.37	0	1.2	0	0.79	0.51	0.92	1.28	1.17	1.4	0.6	4.96	0	0	0	1.14	0.99	0.75	1.83	2.31	1.53	1.53	0.66
AdoR	3R	25960996	25964247		0	0	0	0	0	0	0	0	0	0	0.05	0	0	0	0	0	0	0	0	0	0	0	0	0	0
adp	2R	14039208	14041565	mat	0.969431738	9.41	10.32	10.09	4.54	3.87	2.19	2.1	3.2	2.08	1.13	1.61	2.66	10.24	10.39	7.83	7.42	2.96	3.93	2.2	3.32	1.9	1.86	1.93	2.03
Ady43A	2R	3130528	3133263	mat	0.621264689	1.49	1.04	0.87	0.87	0.64	0.88	0.73	1.8	0.21	0.14	0.26	0.17	1.35	1.34	1.24	2.12	1.16	0.67	1.48	0.93	0.1	0.17	0.25	0
Aef1	3L	21426527	21430973	mat	0.881573569	137.33	137.86	182.94	136.04	49.31	20.01	15.38	12.31	2.04	2.83	1.49	1.76	174.66	138.32	157.47	187.25	70.06	46.39	7.51	32.22	1.43	2.65	1.61	0.84	136.8	137.3	182.27	135.23	48.29	20.01	15.38	12.31	0	0	0	0	173.8	137.7	156.48	185.69	70.06	46.39	7.51	32.22
aft	2R	13673641	13676072	mat	0.792734637	10.57	3.6	4.35	1.17	0.35	0.23	0.33	0.27	0.34	0.33	0.44	1	14.19	3.21	2.79	1.12	0.63	0.27	0.21	0.34	0.51	0.26	0.35	1.05	10.57	3.6	4.35	1.17	0.35	0	0	0	0	0	0	0	14.19	0	2.79	1.12	0	0	0	0
Ag5r	X	14679125	14680266		0	0	0	0	0	0	0	0	0	0.1	0.06	0	0	0	0	0	0	0	0	0	0	0	0	0	0
Ag5r2	X	14676984	14678075		0	0	0	0	0	0	0	0.19	0	0	0.07	0	0	0	0	0	0	0	0	0	0	0	0	0	0
ago	3L	4246325	4254309	mat	0.952039795	179.72	170.28	212.73	161.23	213.92	171.25	161.19	321.71	150.66	274.36	137.7	195.32	182.3	223.78	210.9	226.56	179.98	236.89	141.93	248.5	116.22	240.99	125.81	101.12	179.72	170.28	212.51	160.07	213.29	170.26	159.63	314.92	124.18	247.17	98.63	135.8	182.3	222.91	210.27	226.1	179.44	236.1	140.66	247.33
AGO1	2R	9834046	9845594	mat	0.940154111	92.38	71.33	116.79	79.94	103.55	72.86	50.38	165.81	85.91	155.21	84.45	107.85	107.76	95.66	94.16	130.04	91.75	101.45	42.33	119.01	58.39	133.61	57.88	47.98	92.38	71.33	116.79	79.8	103.37	72.71	49.46	164.28	81.12	147.66	78.51	97.37	107.76	95.66	94.03	130.04	91.62	100.89	42.11	117.78
AGO2	3L	15547216	15554146	mat	0.940353633	66.16	61.6	99.79	63.89	65.59	60.5	40.44	108.24	74.09	118.24	80.22	100.63	91.24	60.63	85.18	94.58	72.2	72.97	41.45	88.28	58.59	93.94	66	50.39
AGO3	3L	23547714	23682722	mat	0.945411465	26.76	3.08	32.08	27.95	48.15	30.13	7.03	40.51	12.34	35.22	29.44	20.69	24.52	1.69	16.03	51.32	31.21	26.79	8.97	34.06	18.77	36.03	13.92	21.04	26.76	0	32.08	27.95	48.15	30.13	7.03	40.51	12.34	35.22	29.44	20.69	24.52	0	16.03	51.32	31.21	26.79	8.97	34.06
agt	3R	2485129	2485822	mat	1.062283441	13.02	15.76	19.07	23.38	23.34	18.23	9.88	17.95	10.39	17.97	16.5	18.41	13.07	11.23	20.65	18.14	15.43	20.07	15.88	24.47	15.43	13.79	11.5	19.44
Ahcy13	X	15344294	15346683	mat	1.343236533	95.74	72.21	27.33	13.15	8.48	6.11	8.7	5.68	6.74	5.13	5.53	5.94	55.13	65.59	21.07	12.65	8.45	6.61	7.99	5.56	6.81	6.8	7.01	5.97
Ahcy89E	3R	12804160	12807754		0	0	0	0	0	0	0	0	0	0	0	0	0	0	0	0	0.03	0.05	0	0	0.03	0	0	0	0
AIF	2L	2151663	2155390	mat	1.045925837	49.6	26.58	24.29	9.11	12.33	6.89	7.73	13.96	11.39	15.17	16.38	14.43	45.6	29.88	18.42	10.01	9.72	11.53	7.42	13.69	15.66	13.52	13.45	11.19	49.6	26.58	23.91	7.41	5.24	3.67	3.87	9.66	3.61	9.48	7.26	9.1	45.6	29.88	17.45	6.98	4.86	6.41	2.35	7.93
Ak6	2R	8456514	8457372	matzyg	0.895480421	13.88	2.12	6.76	3.85	2.6	2.32	3.05	2.89	7.46	3.7	11.3	11.23	14.91	2.11	9.34	5.96	5.45	2.15	2.78	1.81	9.16	5.79	7.98	14.22
Akap200	2L	8415689	8430984	mat	1.02444996	364.26	416.26	366.56	390.03	374.46	416.42	470.94	572.49	599.54	541.69	559.27	594.33	339.1	495.07	396.5	392.36	423.81	485.31	449.14	475.04	473.82	563.44	494.5	470.13	363.85	416.26	366.23	388.96	371.57	413.5	459.99	563.5	541.46	508.32	505.3	529.06	339.1	492.7	396.5	391.7	421.68	482.95	436.76	470.03
Akh	3L	4141466	4142070		2.071626874	0	0	0.11	0	0.54	0	0.8	0.34	0.66	0.58	1.43	0.46	0	0	0.28	0	0.27	0.1	0	0.32	0.41	0.1	0.47	0.27
akirin	3L	7362899	7366958	mat	1.020368845	276.96	243.02	346.4	292.16	371.63	354.38	299.75	436.97	432.35	430.06	468.93	467.91	329.62	300.95	307.68	364.13	360.49	341.61	271.23	378.67	360.4	476.24	392.44	410.38	276.96	243.02	346.4	292.16	366.96	354.38	299.75	430	406.06	405.86	413.38	417.78	328.01	300.95	306.02	364.13	356.63	339.12	271.23	372.18
Akt1	3R	11924937	11930239	mat	0.946400094	59.51	42.98	53.68	25.21	10.39	6.17	4.43	16.53	24.04	33.95	35.34	34.67	70.07	45.93	45.32	35.02	11.43	10.68	4.65	11.98	24.65	24.99	26.27	20.17	59.51	42.66	53.68	25.21	10.39	5.29	3.69	11.02	13.29	15.95	18.77	20.88	70.07	45.93	45.32	35.02	10.92	10.34	3.22	10.18
al	2L	378115	387439		0	0	0	0	0	0.03	0	0	0	0	0	0	0	0	0	0	0	0	0	0	0	0	0	0	0.03
Alas	2R	19852223	19854271	matzyg	0.782754188	10.48	7.42	4.83	2.54	1.55	1.09	1.71	1.5	6.86	4.06	6.88	11.29	8.19	9.96	5.24	2.37	1.82	1.95	2.07	0.85	10.95	3.52	10.77	10.64	0	0	0	0	0	0	0	0	0	0	0	0	0	0	0	0	0	0	0	0
alc	2R	5022879	5025455	mat	0.968025009	58.59	81.42	69.05	68.93	47.74	33.55	52	35.46	11.36	11.17	8.13	7.89	66.66	87.34	72.82	59.96	59.22	51.75	32.38	42.26	8.59	13.07	9.09	6.03
AlCR2	3L	18479601	18495657		1.956692913	0	0	0	0.04	0.27	0.13	0	0.08	0.17	0.13	0	0.03	0.03	0	0	0	0.14	0.23	0	0.12	0.07	0.07	0	0
ald	3R	13497019	13499550	mat	1.114606051	61.38	46.36	45.68	15.89	2.2	1.21	0.9	1.13	3.41	2.34	8.4	7.85	58.13	34.19	34.4	25.42	2.13	2.3	0.32	1.5	6.69	3.13	6.52	6.44	61.38	45.23	45.68	15.89	0	0	0	0	0	0	4.58	0	58.13	34.19	34.4	25.42	0	0	0	0
Ald	3R	22080403	22087313	mat	0.833228641	173.18	253.97	191.69	173.16	154.92	149.99	192.23	142.67	126.64	85.79	64.37	68.45	219.32	335.23	238.23	230.41	168.29	166.2	109.86	141.65	52.96	86.24	94.4	65.98
Aldh	2L	9387388	9391679	mat	0.930971586	274.03	188.49	126.61	77.4	34.91	68.51	49.68	63.06	47.67	31.24	25.98	20.01	280.96	189.83	178.05	87.51	26.04	50.6	34.25	48.37	17.25	42.26	18.83	10.19	273.59	188.29	126.31	77.32	34.44	68.01	49.68	62.88	47.14	30.83	25.14	19.22	280.96	189.69	177.72	87.41	25.68	50.6	34.19	48.19
Aldh-III	2R	3354383	3362162	mat	0.991738908	69.4	65.2	81.15	75.22	70.22	58.91	64.74	71.19	56.91	56.47	54.97	60.14	74.56	74.53	82.11	81	66.69	70.96	59.51	68.97	46.18	56.23	49.3	45.79
Alg-2	3RHet	1894568	1899122	mat	1.055105758	24.06	3.7	25.28	28.09	31.33	30.26	6.6	18.19	8.88	11.83	24.15	10.88	24.34	1.2	17.01	34.96	22.77	22.55	7.04	21.79	13.79	18.78	12.5	15.26
Alg10	3L	11158074	11159720	mat	0.897110337	13.3	6.48	3.11	0.91	0.19	0.14	0.14	0.04	0.2	0.04	0.13	0.77	14.7	7.8	2.3	0.96	0.16	0.11	0.12	0	0.32	0	0.33	0.74	13.3	0	0	0	0	0	0	0	0	0	0	0	14.7	0	0	0	0	0	0	0
Alh	3R	2920317	2949907	mat	0.986303189	108.21	128.37	111.17	70.35	64.47	38.58	71.08	82.18	68.63	143.66	37.97	41.35	96.67	156.72	93.46	82.9	61.7	54.22	61.26	45.8	31.97	121.53	39.21	22.87
alien	2L	8995544	8997375	mat	1.014474961	114.3	63.06	147.99	148.2	151.73	153.2	83.81	170.93	148.42	169.07	186.28	172.46	137.24	47.88	136.76	162.83	134.07	138.7	104.64	154.74	164.4	165.97	124.35	159.56
ALiX	3R	23522186	23525967	mat	0.998616494	72.25	76.11	83.6	78.72	93.09	72.25	76.42	102.13	48.01	81.59	34.99	54.8	73.62	85.18	86.44	85.36	86.62	87.35	64.42	96.24	35.36	78.84	38.92	32.5	72.25	76.11	83.6	78.15	93.09	72.25	76.42	102.13	44.05	81.02	29.87	51.26	72.91	85.18	86.44	85.36	86.62	87.35	64.42	96.24
Alk	2R	12513589	12525279	zyg	1.879393522	0	0	0	0	0	0	0	0.08	0.15	0.04	0.74	0.6	0	0	0	0	0	0	0.01	0.02	0.19	0.05	0.33	0.3
AlkB	X	15752166	15753520	mat	0.947354081	12.64	5.02	15.5	13.7	19.91	19.78	6.33	17.38	10.03	16.19	20.77	12.71	12.4	2.64	11.55	14.87	18.94	16.74	9.38	17.52	20.35	18.23	12.89	17.28
alph	3R	25417543	25442879	mat	1.001470946	146.61	128.46	197.28	168.85	173.64	152.63	121.85	241.06	185.5	221.73	180.68	194.21	174.24	142.09	172.44	204.67	168.25	186.62	128.57	205.82	153.18	223.89	145.52	131.96	146.61	128.46	197.28	168.85	173.64	152.63	121.85	238.98	181.36	218.4	171	182.51	174.24	142.09	172.44	204.67	167.46	185.65	128.57	205.82
alpha-Adaptin	2L	408021	414775	mat	0.861477657	91.08	59.51	47.95	8.16	1.56	0.61	0.5	1.01	6.12	2.76	7.94	9.71	110.2	60.76	50.72	22.32	1.9	2.12	0.3	1.18	6.59	2.9	5.44	7.08
alpha-Cat	3L	23311773	23331205	mat	0.985133788	73.49	19.95	110.11	88.57	109.94	80.38	20.81	116.15	56.32	115.87	125.77	114.94	96.59	11.33	68.37	131.68	80.29	81.01	29.15	106.77	79.44	113.09	58.44	69.45	73.49	0	110.11	88.57	109.94	80.38	20.81	116.15	55.33	114.64	123.3	112.79	96.59	0	67.54	131.68	80.29	81.01	29.15	106.77
alpha-catenin-related	2R	19845629	19849148	zyg	1.510638298	0	0	0	0.03	0	0	0	0.02	0.02	0.07	0.19	0.16	0	0	0.04	0	0	0	0	0	0.02	0.08	0.11	0.02
alpha-Est1	3R	3371448	3374844	mat	1.033206676	45.63	23.76	40.12	42.53	47.89	35.83	37.67	40.88	13.21	17.64	9.89	17.17	28.41	33.9	38.94	50.33	40.06	39.19	32.09	42.04	12.41	24.18	10.45	15.71
alpha-Est10	3R	3312304	3317278	mat	1.36170399	14.6	3.88	3.64	0.13	0.14	0.05	0.1	0.03	0	0.03	0.25	0	10.5	3.88	1.19	0.09	0	0.13	0	0.11	0.31	0	0	0.02	14.6	0	0	0	0	0	0	0	0	0	0	0	10.5	0	0	0	0	0	0	0
alpha-Est2	3R	3368465	3370952	zyg	0.806451613	0.13	0.06	0.15	0.52	0.92	0.66	0.65	0.99	1.27	1.96	1.27	2.45	0.29	0.18	0.13	0.16	0.92	1.06	1.04	1.98	1.3	2.25	1.77	1.5
alpha-Est3	3R	3364693	3367052	mat	1.215630411	14.65	7.77	7.64	3.83	1.5	1.02	0.82	1.4	0.84	0.92	0.79	1.18	8.53	9.38	5.89	3.85	1.93	1.62	0.83	1.34	0.57	2.05	0.91	0.7
alpha-Est4	3R	3362408	3364333	matzyg	0.630841121	0.07	0	0.03	0.29	0.07	0.15	0.06	0.42	0.06	0.5	0.14	0.18	0.08	0	0.06	0	0.06	0.22	0.08	0.3	0.16	0.12	0.2	0.03
alpha-Est4aPsi	3R	3352239	3353790		4.75	0	0	0	0	0.19	0.25	0	0.58	0	0	0	0	0	0	0	0	0.04	0.22	0	0.32	0	0	0	0
alpha-Est5	3R	3359950	3362247	mat	0.985955487	27.04	19.78	38.42	40.02	52.08	44.53	29.74	46.19	39.18	46.82	44.55	44.31	28.27	20.64	38.57	50.19	39.63	34.35	32.57	45.93	45.69	44.2	36.03	36.83	27.04	19.78	38.42	40.02	52.08	44.53	29.74	46.19	37.06	46.82	44.55	41.25	28.27	0	38.57	50.19	39.63	34.35	31.15	44.49
alpha-Est6	3R	3350285	3354499	zyg	0.552691359	0	0	0	0.23	0.57	0.7	0.67	1.81	1.16	1.88	0.89	2.14	0	0	0	0	0.19	0.83	1.55	0.76	2.22	1.78	0.93	0.93
alpha-Est7	3R	3345283	3349476		0.339847991	0	0	0	0	0.19	0.1	0.19	0.51	0.32	0.24	0.1	0.18	0	0	0	0	0.05	0.26	0.78	0.46	0.17	0.45	0.07	0.16
alpha-Est8	3R	3335064	3341391		0	0	0	0	0	0	0	0	0	0	0	0	0	0	0	0	0.02	0	0	0	0	0	0	0	0.06
alpha-Est9	3R	3319818	3330808		0	0.02	0	0	0	0	0	0	0	0	0	0	0.02	0	0	0	0	0	0.02	0	0	0	0	0	0
alpha-Man-I	X	10170087	10219990	mat	0.878188943	57.34	58.01	66.22	50.97	56	32.41	26.7	40.25	4.67	11.51	5.49	7.26	57.95	75.34	67.75	70.89	55.93	53.53	18.04	54.94	5.39	17.07	5.27	3.9
alpha-Man-II	3R	5238270	5242986	mat	1.029324416	40.89	35.24	38.08	12.79	2.71	1.4	1.81	2.76	1.42	1.86	1.73	2.16	45.36	31.9	30.8	12.91	3.47	3.86	0.78	3.31	1.68	2.01	2.08	1.26	40.37	35.24	38.08	12.51	0	0	0	0	0	0	0	0	45.36	31.9	30.8	12.91	0	0	0	0
alpha-Man-IIb	3R	11629973	11649840	mat	0.862588635	57.84	44.75	77.9	46.3	75.73	37.39	30.79	92.26	9.01	25.68	10.41	18.06	76.77	53.18	68.04	85.31	60.14	66.76	23.81	80.46	7.25	28.55	8.69	6.54	57.84	43.21	77.9	46.3	75.05	37.39	30.79	91.03	0	22.98	5.21	8.28	76.77	53.18	68.04	85.31	60.14	66.76	23.81	80.46
alpha-Spec	3L	1779110	1795319	matzyg	0.955318565	28.02	23.74	31.93	22.59	23.84	23.97	26.92	62.04	53.98	66.55	48.51	71.27	30.78	36.29	31.51	39.02	21.11	37.54	24.61	39.25	41.77	62.03	46.12	32.91	28.02	23.74	31.62	22.59	23.58	23.46	25.88	60.91	47.3	58.09	41.98	59.06	30.78	36.29	31.51	38.83	20.89	36.59	24.51	39.07
alpha4GT1	2L	3021308	3023169	mat	0.98138782	48.65	42.04	55.33	50.16	44.35	39.16	29.3	30.25	12.3	9.61	14.5	13.61	51.18	36.98	49.16	62.01	45.12	45.06	23.37	42.28	12.6	14.01	12.07	9.3
alphaCop	3L	1641065	1645235	mat	1.17142068	55.22	39.07	37.67	13.49	11.71	6.54	8.3	11.22	19.37	18.63	21.41	26.47	37.64	42.95	23.13	16.21	7.53	12.71	7.08	12.49	19.77	17.2	19.92	13.6	55.22	39.07	0	0	5.32	0	0	0	5.17	0	16.9	13.23	37.64	0	0	0	0	0	0	0
alphagamma-element:CR32865	3R	8301057	8303989	zyg	1.384615385	0	0	0	0	0	0	0	0	0.06	0.01	0.09	0.03	0	0	0	0	0	0	0	0	0.06	0.01	0.04	0.04
alphaPS4	2R	11146271	11150371	zyg	1.080601827	0.01	0	0.03	0	0	0	0	0	0.31	0.55	0.35	0.26	0	0	0	0	0	0	0	0	0.31	0.13	0.3	0.09
alphaPS5	2R	19444332	19447720	zyg	1.018969941	0.02	0	0.02	0.09	0.08	0.09	0.14	0.38	1.3	0.7	1.31	2.97	0	0	0.05	0	0.21	0.02	0.11	0.06	1.18	0.92	1.35	1.06	0	0	0	0	0	0	0	0	0	0	0	1.7	0	0	0	0	0	0	0	0
alphaTry	2R	7231755	7232620		0.875	0.07	0	0	0	0	0	0	0	0	0	0	0	0.08	0	0	0	0	0	0	0	0	0	0	0.06
alphaTub67C	3L	9674378	9676470	mat	1.277088524	225.09	106.74	41.77	12.72	4.66	3.35	4.96	2.15	3	3.54	2.39	3.11	168.16	97.89	31.04	9.44	5.2	4.07	3.02	3.21	4.16	2.42	3.09	2.17	225.09	106.74	41.77	0	0	0	0	0	0	0	0	0	168.16	97.89	31.04	0	0	0	0	0
alphaTub84B	3R	2912259	2914582	mat	0.944606775	1728.26	1811.56	1520.79	1790.61	2289.4	2259.78	2743.07	2260.77	3103.62	2612.78	3044.1	3227.83	1525.1	2183.45	1859.38	1972.19	2010.49	2209.91	2643.47	2194.26	3166.68	2408.72	3550.82	2937.83	1721.58	1809.19	1514.51	1772.82	2198.69	2171.65	2738	2125	2654.22	2318.45	2627.85	2769.53	1525.1	2183.45	1849.24	1960.18	2006.27	2117.57	2387.16	2080.9
alphaTub84D	3R	3356376	3358873	mat	0.945136407	182.88	215.56	179.76	206.23	268.23	242.83	311.81	249.51	388.97	311.77	325.37	393.43	168.16	262.42	207.39	211.62	235.97	248.17	328.03	234.71	324.21	325.91	422.97	327.13
alphaTub85E	3R	5556937	5558970	mat	1.013421303	1.01	1.19	1.19	1.24	1.23	1.18	1.88	1.29	2.29	1.38	2.07	2.66	0.54	0.95	0.94	1.17	1.13	1.33	1.26	1.14	1.46	1.64	2.97	2.71
Alr	X	19642951	19644204	mat	0.968291714	59.76	69.44	39.39	24.61	6.92	6.21	10.02	4.51	12.16	5.43	11.8	7.07	49.21	80.98	37.48	24.9	12.66	7.68	7.07	6.5	8.38	7.07	10.93	6.47
AlstR	X	3468570	3560759		0.5	0	0	0	0	0.03	0	0	0	0.01	0	0.06	0	0.02	0	0.01	0	0.05	0	0	0	0	0	0	0
alt	3R	13499902	13508234	mat	0.975546321	175.64	195.37	229.44	171.64	209.52	140.74	131.8	268.89	102.92	258.45	111.92	132.64	191.41	212.58	196.67	223.9	205.04	211.66	123.45	249.72	78.57	191.81	87.12	62.59	0	0	229.44	171.64	209.52	140.74	0	268.89	0	155.07	92.17	0	0	0	0	223.9	205.04	199.21	123.45	249.72
aly	3L	3024128	3026521		0.272727273	0	0	0	0	0.03	0	0	0	0.04	0	0	0	0	0	0	0	0.11	0	0	0	0	0	0	0
Aly	3R	2903617	2906126	mat	0.960375513	367.42	361.91	366.64	398.09	443.24	570.9	546.93	486.9	584.57	536.14	606.57	577.77	331.91	567.59	367.77	422.27	471.66	481.88	493.98	448.86	530.61	575.43	605.81	428.31
Ama	3R	2589127	2590983	zyg	0.921478517	0	0	0	1.77	11.24	24.88	35.76	47.02	295.49	183.11	365.08	335.28	0	0	0.36	1.24	5.88	10.27	47.41	18.88	351.57	163.91	365.45	308.67
amd	2L	19111843	19114110		0.217747872	0.07	0	0	0	0	0.12	0.06	0.24	0.72	0.73	1.38	2.69	0.04	0	0	0.17	0.08	0	0.48	0.13	2.43	0.49	6.64	1.45	0	0	0	0	0	0	0	0	0	0	0	0	0	0	0	0	0	0	0	0
amon	3R	22523417	22539881		0	0	0	0	0	0.01	0	0	0	0	0	0.01	0.02	0	0	0.01	0	0	0	0	0	0	0	0	0
amos	2L	18596046	18597200	mat	0.943418209	6.24	48.46	90.18	148.16	36.49	46.57	27.38	17.12	1.76	1.87	2.87	4.7	12.3	47.23	105.12	124.68	80.4	47.53	16.75	40.76	2.78	3.73	4.65	4.89
Amph	2R	8481087	8499578	mat	1.102335042	39.25	27.87	38.77	7.81	1.07	0.56	0.55	1.09	2.58	4.27	3.75	5.53	38.56	23.35	27.18	15.9	1.37	1.1	0.75	0.9	3.84	3.65	3.86	3.61
Amun	X	11604720	11609063	mat	1.043873035	240.74	260.81	293.71	225.04	259.62	240.6	231.8	465.79	397.7	498.33	376.34	439.36	278.24	310.13	281.21	285.01	278.16	301.49	196.08	329.47	264.39	389.68	272.64	209.41	240.17	260.81	293.27	224.66	253.48	240.17	225.01	456	351.88	463.84	329.96	438.58	278.24	309	280.86	284.54	277.81	301.09	195.69	329.08
amx	X	9139947	9141369	mat	1.149887571	34.75	35.79	32.1	27.66	10.65	4.36	11.32	5.03	9.57	8.74	11.5	5.37	31.32	30.57	31.32	19.31	11.65	8.44	4.78	8.48	6.38	4.71	6.14	7.31
Amyrel	2R	12538596	12540204		0	0	0.08	0.04	0.03	0	0	0	0.04	0	0.04	0	0	0	0	0	0	0	0	0	0	0	0	0	0
ana	2R	4956605	4965059	zyg	1.159374878	0	0	0	0	0.1	0.09	0	0.05	0.72	0.1	2.53	0.82	0	0	0.04	0.13	0.02	0	0	0.07	0.77	0.02	2.12	0.81
ana1	3R	20356399	20362118	mat	0.954646017	48.63	45.54	67.57	46.75	43.71	20.93	14.93	36.48	15.59	23.45	22.05	21.23	55.94	43.41	56.11	64.63	39.79	37	16.62	34.63	18.53	19.37	17.27	11.76	48.63	45.54	67.57	46.45	41.73	19.69	14.17	33.39	10.85	13.52	10.93	9.46	55.94	43.41	55.67	64.63	39.43	35.74	13.2	32.29
ana2	2R	4786227	4787706	mat	1.010302034	56.99	48.48	35.81	16.29	7.86	4.29	6.56	4.27	3.46	2.71	3.14	5.11	56.62	48.75	33.47	17.13	8.89	5.78	3.1	5.05	3.22	2.06	3.39	3.53	56.99	48.48	35.81	16.29	0	0	6.56	0	0	0	0	0	56.62	48.75	33.47	17.13	0	0	0	5.05
ana3	2R	8232590	8238583	mat	0.864216641	30.97	16.29	22.47	3.65	1.85	0.69	0.65	2.52	5.79	9.65	11.85	12.78	41.63	13.09	14.77	8.59	1.13	1.61	0.95	1.94	8.01	7.18	6.96	5.88	30.97	0	22.47	0	0	0	0	0	0	0	0	10.81	41.63	0	14.77	0	0	0	0	0
Ance	2L	13905644	13909172	zyg	0.98127569	0	0	0.93	7.8	18.13	31.47	38.45	39.66	110.8	102.27	130.96	147.82	0	0.3	1.79	6.12	25.06	28.89	49.85	45.79	124.62	83.56	114.76	128.19	0	0	0	4.12	8.89	15.45	18.92	16.9	54.91	49.78	85.86	104.2	0	0	0	3.28	13.64	14.91	27.13	20.83
Ance-2	2L	13909639	13911640	zyg	0.973928912	0	0	0.54	1.29	1.07	5.18	2.24	3.46	5.23	2.73	3.29	5.67	0	0	0.76	1.19	3.33	3.56	1.55	6.54	2.51	2.85	3.63	4.28	0	0	0	0	0	3.25	1.7	2.8	3.14	1.52	2.5	4.05	0	0	0	0	2.53	2.14	0.83	4.16
Ance-3	2L	13914724	13955757	zyg	0.468208092	0	0	0	0	0	0.02	0	0	0.05	0	0.08	0.21	0	0	0	0	0	0.02	0	0	0.13	0	0.02	0.15
Ance-4	2R	4927224	4929647		0	0	0	0	0.09	0	0.05	0	0	0	0	0	0.03	0	0	0	0	0.07	0	0	0.15	0	0.19	0	0.18
Ance-5	2R	20776150	20778545		0.462121212	0	0	0	0.18	0.08	0.1	0.05	0.03	0.12	0.09	0.02	0.15	0.1	0.04	0.07	0	0.07	0.05	0.04	0.03	0.03	0.02	0.05	0.09
angel	2R	19581520	19582755	zyg	0.809517858	0	0	0	1.02	1.6	1.21	2.77	2.89	22.09	19.12	25.46	28.93	0	0	0	0.3	0.91	1.5	5.08	2.21	29.95	15.21	28.39	31.03
Ank	4	137014	150378	mat	0.945911967	52.1	17.23	78.16	52.02	73.07	45.53	16.09	93.71	36.73	81.33	63.76	60.96	70.79	12.1	52.11	87.56	57.94	56.3	20.13	72.32	35.17	79.04	29.09	32.28	52.1	17.23	78.16	52.02	73.07	45.53	16.09	93.71	36.73	81.33	63.46	60.96	70.79	12.1	52.11	87.56	57.94	56.3	20.13	72.32
Ank2	3L	7648488	7711439	zyg	0.901981634	0	0	0	0	0	0	0	0	1.62	0	1.27	3.31	0	0	0	0	0	0	0	0	1.9	0	1.25	2.28
AnnIX	3R	16890950	16896639	mat	0.995342265	140.34	152.9	138.04	158.15	159.02	178.74	165.6	154.83	162.84	141.44	148.97	142.66	138.86	167.46	153.48	165.53	181.55	180.28	147.57	159.93	125.36	171.89	136.66	135.97
AnnX	X	20065477	20067506	mat	1.078473111	33.73	33.16	18.42	7.02	2.43	0.97	2.03	1.5	1.21	1.34	1.43	1.65	23.78	36.53	13.83	7.09	4.2	2.26	1.06	1.85	0.83	0.76	1.76	1.06
Anp	3R	26035669	26036011		0	0	0	0	0	0	0	0	0	0	0	0	0	0	0	0	0	0	0	0	0	0	0	0.18	0
Antp	3R	2721974	2824950	zyg	1.162865478	0	0.03	0.02	0	0.05	0	0.05	0.11	1.89	0.66	5.21	7.83	0	0	0	0	0.01	0.05	0.07	0.02	2.56	0.35	3.86	5.6
Anxb11	X	16311268	16316249	matzyg	1.101842926	2.7	3.98	4.18	3.56	6.48	6.93	4.68	4.5	9.38	9.62	9.72	8.24	3.53	2.14	4.23	4.25	5.41	5.86	3.92	5.17	9.49	6.87	7.09	7.16
aop	2L	2156483	2178749	mat	0.940787314	59.75	55.44	69.82	39.61	19.93	9.91	8.94	13.92	27.12	18.58	46.34	60.48	66.99	66.31	57.55	52.17	22.74	18.04	4.74	14.38	35.76	14.84	32.19	36.87	59.75	55.44	69.82	39.61	19.55	8.81	8.41	12.73	12.98	8.97	17.53	25.74	66.99	66.31	57.23	52.17	21.22	16.37	4.5	12.13
Aos1	3R	8258254	8259626	mat	0.994421416	224.41	248.78	249.69	299.96	287.98	339.6	306.8	295.47	341.02	307.18	285.27	275.06	260.17	225.92	287.35	280.21	296.93	284.95	322.86	289.84	277.34	315.19	298.51	243.51	224.41	248.78	249.69	299.48	285.98	336.95	306.8	293.64	335.41	302.85	274.68	259	260.17	225.92	287.35	280.21	296.93	284.95	320.27	289.21
ap	2R	1593706	1614335	zyg	0.407722281	0.07	0.13	0.25	0.22	0.11	0.05	0.08	0.07	0.18	0.15	0.18	0.76	0.49	0.06	0.07	0.04	0.05	0.16	0.02	0	0.06	0.2	0.16	0.23
AP-1gamma	X	9002725	9011773	mat	0.859850153	68.33	67.29	69.93	47.37	34.57	24.37	29.02	28.82	3.55	6.8	2.64	3.5	65.14	93	68.35	66.74	39.24	39.66	16.94	34.69	2.12	11.61	2.58	1.9	68.33	67.29	69.93	47.37	34.57	24.37	28.56	28.64	2.92	6.8	2.46	3.35	65.14	93	68.35	66.52	39.24	39.66	16.94	34.69
AP-1sigma	3R	19784375	19788277	mat	0.93062671	58.14	29.77	76.31	73.11	97.2	91.97	49.03	90.54	11.09	53.02	7.09	6.7	69.01	22.68	63.7	96.82	86.82	79.35	64.15	84.08	6.61	66.22	5.27	7.07
AP-2	3L	21601222	21606453	zyg	1.028129288	0	0.06	0.03	0.28	0.74	0.59	0.78	0.64	0.56	0.32	0.36	0.34	0	0.04	0.05	0	0.9	0.91	0.64	0.52	0.16	0.88	0.25	0.15
AP-2sigma	3R	17094930	17095799	matzyg	1.041627507	75.88	52.72	64.31	49.77	16.49	15.03	17.82	20.12	30.76	30.13	45.46	35.17	75.01	40.89	61.35	41.56	19.4	17.81	13.88	19.64	45.52	26.47	37.37	43.33
AP-47	3R	5383436	5385245	mat	1.034282194	108.03	121.77	116.68	117.14	124.13	127.95	128.52	143.53	97.12	139.64	45.58	49.51	110.92	110.31	122.49	114.88	121.33	127.57	128.33	136.26	47.2	132.58	49.19	26.47	108.03	121.77	116.17	117.14	124.13	127.95	127.59	143.53	96.73	139.09	45.58	49.51	110.92	110.31	122	114.88	120.55	127.57	127.91	135.73
AP-50	3R	18288152	18290325	matzyg	1.046123099	34.92	22.38	12.12	3.54	1.41	0.89	2.13	2.42	18.18	8.9	22.62	25.26	31.79	22.13	8.4	2.15	1.68	1.32	2.83	1.82	20.36	10.4	21.63	19.17
Apc	3R	24658021	24670372	mat	0.744750793	25.2	20.64	28.16	13.36	10.29	5.08	4.51	13.17	1.82	3.19	1.52	2.93	33.68	25.79	27.26	30.77	9.52	14.38	2.76	12.46	1	2.99	1.47	1.02	24.59	20.64	28.16	13.36	10.29	5.08	0	13.17	0	0	0	0	33.68	25.79	27.26	30.77	9.52	13.8	2.76	12.46
Apc2	3R	19989689	19994041	mat	1.010285306	62.46	64.53	82.54	77.97	99.37	74.91	69.84	111.66	75.73	122.45	61.83	83.16	74.8	69.96	81.95	89.74	85.09	89.33	67.92	101.53	57.26	107.61	55.43	44.6	62.46	62.45	82.54	77.97	99.37	74.91	69.84	108.33	63.11	122.45	59.14	77.62	74.8	69.96	81.95	89.74	85.09	89.33	67.92	101.53
APC4	X	8976667	8979900	mat	0.993707059	37.11	32.6	46.82	32.95	17.2	12.84	11.73	13.76	12.69	10.58	14.45	7.73	41.48	33.01	41.68	35.12	21.9	16.06	7.57	16.52	8.47	8.25	7.79	6.46	37.11	32.6	46.82	32.95	17.2	12.84	11.73	12.04	9.97	6.05	9.1	7.73	41.48	33.01	41.34	34.14	21.9	16.06	7.57	16.52
Apc7	X	6491215	6493733	mat	1.219390844	71.91	51.17	54.52	15.76	1.52	1.33	1.3	0.96	0.55	0.56	0.82	0.61	61.96	40.56	38.15	19.12	2.62	2.31	0.28	1.93	0.86	0.89	0.47	0.29	71.91	51.17	54.29	15.26	0	0	0	0	0	0	0	0	61.96	40.56	38.15	19.12	2.62	0	0	0
ApepP	2L	16908218	16910431	mat	1.001851504	90.84	62.17	110.31	110.06	123.38	118.78	74.75	139.48	117.95	137.73	135.84	137.49	109.7	57.18	107.74	124.96	112.97	113.93	83.44	129.01	120.67	126.03	102.64	98.6	90.45	62.17	110.31	110.06	123.06	118.78	74.75	139.48	117.95	136.98	135.6	137.14	109.7	57.18	107.74	124.96	112.97	113.93	83.44	129.01
Apf	2L	9938169	9938787	mat	1.001098263	25.85	13.26	17.54	32.09	21.24	29.25	16.04	20.66	22.31	25.5	26.4	23.43	18.44	9.7	23.08	30.12	23.64	24.05	18.75	22.27	24.15	19.92	24.18	31.1	25.85	13.26	17.54	31.2	0	29.25	16.04	0	22.31	25.5	26.4	15.23	17.73	0	23.08	28.4	23.64	24.05	18.75	22.27
aph-1	2L	2766234	2767154	mat	0.957980588	50.66	61.96	50.74	66.5	94.73	118.11	94.81	92.89	131.67	121.9	134.1	128.41	74.42	58.79	77.98	82.18	106.85	100.43	78.85	84.26	128.13	102.47	120.7	116.82
Aph-4	3R	26874653	26878268	zyg	0.420929078	0	0.03	0	0.02	0.03	0.03	0	0.09	0.33	0.4	0.6	0.51	0	0	0.02	0	0.05	0.03	0.07	0.14	0.13	0.4	1.48	0.58
aPKC	2R	10833607	10850451	mat	0.940369054	84.91	100.3	108.07	92.97	103.72	88.72	75.9	107.04	57.94	83.08	48.44	63.52	94.82	108.23	104.74	116.81	111.05	112.04	73.08	115.57	43.66	84.54	42.87	33.79	84.91	0	108.07	92.97	103.72	86.11	0	107.04	57.94	75.53	37.43	53.99	94.82	0	104.74	116.81	111.05	112.04	0	107.31
Aplip1	3L	1196320	1199339		1.720930233	0.19	0.31	0.05	0	0.07	0.07	0.05	0.05	0	0	0	0.08	0.06	0.04	0.06	0.08	0.04	0	0	0.05	0	0	0.02	0
app	3L	12199337	12259889	mat	0.970646443	28.8	28.22	37.56	27.55	38.97	21.19	18.78	38.64	2.17	6.51	2.88	3.51	30.78	30.92	33.45	38.6	32.51	31.72	15.46	37.75	2.28	8.09	2.12	1.65	28.39	28.22	37.56	27.3	38.97	21.19	18.78	38.64	0	6.51	0	1.76	30.78	30.92	33.45	38.39	32.51	31.37	15.46	37.75
APP-BP1	3L	11091511	11093678	mat	0.946807638	37.15	33.96	34.87	19.07	5.09	4.68	2.69	5.09	6.63	3.48	7.76	9.07	47.21	28.31	30.97	20.16	7.96	7.25	1.74	4.77	7.27	4.95	7.95	8.86	37.15	33.96	34.87	19.07	0	0	0	0	5.46	0	5.72	5.54	47.21	28.31	30.97	20.16	6.9	7.25	0	0
Appl	X	425651	472172		0.711234705	0.26	0.25	0.32	0.17	0.1	0.03	0.01	0.19	0.04	0.17	0.07	0.07	0.36	0.3	0.21	0.41	0.05	0.07	0.06	0.19	0.04	0.06	0.1	0.08
Aprt	3L	1883891	1884885	mat	1.044766023	30.67	29.79	35.69	46.14	47.44	44.09	42.16	38.04	39.54	32.78	45.27	42.42	38.06	31	36.47	36.69	36.3	38.99	36.62	41.18	44.55	36.39	42.15	52.48
Aps	3L	10888546	10892247	mat	1.017083083	397.05	336.61	424.67	379.02	388.83	371.5	335.34	538.45	462.24	518.4	499.24	483.67	387.78	330.2	405.52	503.36	409.48	414.37	324.26	448.84	389.16	523.79	374.38	341.31
apt	2R	19452419	19487223	mat	1.01503456	150.02	150.47	207.13	169.52	104.92	52.74	35.2	48.31	38.66	34.79	61.12	62.93	171.69	137.34	163.04	190.92	108.3	86.26	24.73	61.48	39.89	32.74	38.14	45.21	150.02	150.47	207.13	169.52	99.67	0	0	45.63	28.35	18.15	26.69	30.25	171.69	0	163.04	190.92	108.3	86.26	0	61.48
AQP	2R	9099836	9102005	zyg	1.185656809	0	0	0	0	0.23	0.04	0.54	0.47	2.21	0.66	0.9	0.94	0	0	0.2	0	0.19	0.21	0.36	0.23	0.64	0.61	1.34	0.31
AR-2	3R	24562830	24569855		0	0	0	0	0	0	0	0	0	0	0	0	0	0	0	0	0	0.18	0	0	0.04	0	0	0.06	0
ara	3L	12573773	12589118		2.222222222	0	0.02	0	0	0.04	0	0.03	0.01	0.02	0	0.07	0	0	0	0	0.01	0	0.02	0.02	0	0	0.07	0.02	0.02
aralar1	3R	26271360	26276128	mat	0.985503271	70.28	63.01	44.59	11.95	1.84	2.12	2.32	1.44	0.42	0.51	0.23	0.2	61.76	73.16	40.69	17.82	2.15	2.76	1.05	1.92	0.12	0.49	0.09	0.17	70.28	62.52	44.59	11.95	0	0	0	0	0	0	0	0	61.76	73.16	40.69	17.82	0	0	0	0
Arc-p20	2L	6125137	6125911	mat	0.964052527	87.49	78.97	86.93	114.91	119.38	150.07	131.92	117.22	161.08	131.19	167.88	155.82	75.81	99.43	96.57	95.41	114.47	120.73	149.64	117.47	183.02	129.29	156.81	176.01
Arc-p34	2L	20417060	20423034	mat	0.963612716	271	160.19	341.64	268.64	215.6	190.39	112.45	262.33	124.65	170.92	156.21	116.93	339.34	130.38	295.99	304.32	225.07	211.69	125.22	218.54	126.47	173.99	90.29	119.28	271	160.19	339.2	268.64	214.34	190.39	112.45	262.33	116.79	165.26	133.16	108.27	339.34	130.38	295.99	304.32	225.07	211.69	124.1	218.54
Arc1	2R	10245427	10247799	mat	0.89682404	88.95	85.08	96.82	77.06	106.1	97.65	78.69	90.84	115.44	56.43	111.77	108.43	84.27	117.67	85.1	95.77	105.67	109.12	108.75	121.03	125.84	128.58	115.91	91.09	88.95	85.08	96.82	77.06	105.79	97.32	78.69	90.84	114.95	56.12	111.28	107.2	84.27	117.67	85.1	95.46	105.67	108.49	108.13	119.83
Arc2	2R	10249448	10250330	mat	1.060447578	20.45	30.52	30.44	33.01	33.63	28.94	27.03	19.03	4.89	9.32	3.1	1.96	24.77	24.36	30.39	30.24	32.59	33.51	21.87	39.75	4.06	9	3.01	2.17	20.45	30.52	30.44	33.01	33.63	28.94	27.03	19.03	4.89	9.32	3.1	0	24.77	24.36	30.39	30.24	32.59	33.51	21.87	39.75
Arc42	3R	15703469	15705034	mat	0.954789032	78.69	74.74	38.48	22.53	7.16	8.36	11.18	8.16	19.7	8.72	20.63	23.5	72.9	80.73	47.12	25.05	8.87	8.97	9	8.02	23.19	10.27	25.22	22.65
Ard1	3L	9965342	9967123	mat	0.982649528	108.52	138.35	101.24	93.87	95.1	109.78	119.57	94.84	100.76	96.09	87.62	81.83	118.01	121.13	124.59	101	61.24	102.43	116.77	105.48	96.6	98.71	104.25	93.99
aret	2L	12205842	12312795	mat	0.925043405	719.86	540.44	353.66	22.45	5.06	2.62	4.47	3.43	2.04	2.46	2.54	3.27	682.48	722.71	165.66	47.92	6.35	6.2	2.15	5.34	1.78	2.03	2.79	2.24	717.69	539.55	353.13	22.45	0	0	0	0	0	2.46	2.54	0	681.87	719.59	165.66	47.92	6.35	6.2	0	0
Arf102F	4	1144799	1145807	mat	1.064391904	143.49	61.72	193.23	223.3	250.28	251.67	93.67	175	90.43	142.11	147.41	115.05	176.13	33.21	152.69	214.25	182.02	183.65	118.61	203.02	136.46	165.75	97.54	127.67
Arf51F	2R	11209978	11212399	mat	0.998442912	97.26	50.78	111.78	106.12	111.54	95.09	47.69	94.18	25.81	35.19	24.44	19.61	97.39	39.84	97.16	131.36	98.85	95.62	49.63	102.94	21.5	50.15	14.9	19.02
Arf72A	3L	15976220	15977462	mat	0.995373182	79.84	87.38	99.74	117.39	117.53	125.79	120.02	98.78	75.8	87.23	58.94	53.68	89.55	92.14	101.11	100.19	126.4	119.92	120.79	106.99	54.98	96.74	67.18	51.01	79.84	87.38	99.74	117.39	117.53	125.79	120.02	92.88	67.76	84.59	58.94	53.68	89.55	92.14	101.11	100.19	126.4	119.92	120.79	106.99
Arf79F	3L	22861607	22865157	mat	0.977258063	379.05	276.16	520.69	463.06	439.27	472.35	284.09	602.08	463.76	597.88	596.63	541.71	495.98	233.61	456.13	543.45	439.38	450.9	330.5	523.52	526.47	551.04	415.27	472.91
Arf84F	3R	4166821	4167608	matzyg	0.879505381	20.19	11.77	14.98	19.26	7.14	9.84	6.83	5.25	8.48	11.42	16.27	14.75	27.84	8.65	15.78	14.02	7.15	8.09	4.95	6.58	16.95	13.91	13.46	17.83	20.19	11.77	14.98	19.26	0	8.75	0	0	5.94	10.08	8.98	5.9	27.84	0	15.78	14.02	7.15	8.09	0	0
arg	X	403450	422070		0.910594016	0.21	1.68	0.6	0.8	1.17	0.51	0.49	0.7	0.13	0.96	0.89	1.4	0.12	0.21	0.8	0.5	0.77	0.92	1.21	1.13	0.58	0.9	0.53	0.49
Argk	3L	9041961	9056048	mat	1.374707071	74.16	40.12	15.36	8.32	6.76	5.06	5.44	4.51	6.98	5.85	5.98	5.04	35.8	43.68	9.39	8.01	6.8	5.98	3.84	6.8	4.81	7.12	5.52	3.13	73.39	40.12	15.36	0	0	0	5.44	0	0	5.85	5.98	5.04	35.8	43.68	9.39	8.01	6.8	0	0	0
argos	3L	16463478	16476801	zyg	0.850974963	0	1.68	2.61	1.89	0.48	0.38	0.48	0.97	9.19	6.42	11.85	15.53	2.44	2.28	2.71	3.53	0.37	0.38	0.16	0.22	12.94	4.45	10.22	10.44
ari-1	X	18026168	18031682	mat	0.987322542	65.59	60.75	89.76	72.69	75.47	59.04	45.95	105.1	56.22	88.49	49.63	59.63	82.34	64.26	74.54	89.86	74.27	74.73	38.99	89.22	38.13	79.98	34.11	28.17
ari-2	2R	18100345	18104769	mat	1.000656961	81.76	81.82	95.34	75.32	25.45	10.47	9.65	6.6	11.88	9	13.4	15.22	77.39	93.28	74.49	82.63	33.28	24.94	3.8	19.11	11.18	11.57	10.44	9.61
Ark	2R	12907548	12914208	matzyg	0.918742237	10.23	5.77	12.33	8.26	8.33	5.89	4.35	11.86	16.8	20.71	28.2	33.32	11.24	5.58	11.41	17.94	8.8	9.6	5.77	9.66	22.18	20.25	18.61	21.34	10.23	5.77	12.33	8.26	7.76	5.44	3.88	9.75	9.74	13.17	17.06	20.38	11.24	5.58	11.41	17.94	7.85	9.24	4.24	9.35
arm	X	1785433	1794673	matzyg	1.051591317	257.17	214.26	283.97	247.78	243.15	296.97	288.85	419.32	554.32	573.37	588.99	564.13	255.52	291.22	312.81	339.06	254.68	329.57	278.38	315.29	432.3	439.25	468.96	337.35	254.81	214.26	283.97	247.78	237.11	296.97	276.56	399.82	461.55	478.16	417.87	562.28	255.52	291.22	312.81	339.06	254.68	329.57	278.38	315.29
armi	3L	3461344	3466314	mat	0.817938654	74.13	35.15	57.38	15.14	2.36	1.17	0.88	3.13	0.9	1.28	1.34	1.63	100.95	29.28	52.81	28.26	3.09	2.8	0.65	2.1	0.73	1.3	1.06	0.77	74.13	35.15	57.38	15.14	0	0	0	0	0	0	0	0	100.95	29.28	52.81	28.26	0	0	0	0
Arp11	X	19538560	19540079	mat	1.039551143	32.4	36.46	28.09	30.91	23.55	15.15	24.89	17.03	20.8	16.32	22.69	12.37	26.63	42.23	30.65	25.11	25.97	22.29	20.2	19.02	14.46	10.9	14.42	11.56
Arp14D	X	16442246	16448001	mat	0.985082156	155.09	149.14	169.17	127.69	65.66	44.16	39.98	44.47	29.55	21.62	32.34	29.49	159.71	139.14	170.56	143.16	71.62	62.54	28.85	53.6	22.34	25.37	21.74	20.05
Arp5	3R	14011240	14013597	mat	1.025428724	17	15.57	18.12	20.7	20.16	19.26	18.07	24.1	23.34	21.09	24.58	26.2	18.61	14.55	21.31	20.1	18.15	20.13	19.33	20.09	20.43	20.15	21	19.47	17	15.57	18.12	20.7	20.16	19.26	18.07	24.1	20.36	20.73	22.35	24.1	18.61	14.55	21.31	20.1	17.77	20.13	19.33	20.09
Arp53D	2R	12661810	12663179	zyg	1.476591445	0	0	0	0	0	0.12	0	0.18	1.04	0.28	1.24	0.7	0	0	0	0	0.04	0	0	0.09	0.78	0.55	0.76	0.86
Arp66B	3L	8106587	8109000	mat	1.04968471	103.4	98.8	112.65	108.91	137.57	121.22	106.91	152.3	123.34	128.11	111.25	119.5	108.42	98.72	113.05	118.93	122.79	130.85	105.26	137.63	90.37	136.38	96.98	80.83
Arp8	X	17752401	17754840	mat	0.829903897	42.17	55.72	37.24	39.73	30.84	19.2	25.45	15.79	12.03	12.41	10.78	8.81	34.98	81.53	48.11	40.87	31.82	32.16	17.7	22.18	6.48	10.22	8.66	5.98
Arp87C	3R	8517457	8519954	mat	1.00758701	94.94	82.99	58.37	46.72	16.93	21.55	20.78	20.55	22.41	20.71	20.14	25.47	96.28	77.06	56.51	50.73	20.25	18.35	12.78	16.32	21.34	24.93	24.81	23.13	94.94	0	0	0	0	0	0	0	0	0	0	0	96.28	0	0	0	0	0	0	0
Arpc3A	3R	11660369	11661434	matzyg	0.966914163	34.31	25.67	22.36	12.18	2.85	2.56	5.44	3.5	22.66	13.22	27.37	26.83	34.09	24.47	17.24	12.57	4.62	2.01	4.67	3.31	31.15	11.96	26.68	37.98
Arpc3B	X	16998603	16999885	zyg	0.680708437	0	0.27	0.17	0.21	0.09	0.38	0.08	0.18	0.68	0.55	1.21	1.74	0	0	0	0	0.15	0.08	0.35	0	1.21	0.54	1.56	1.53
arr	2R	9341137	9370723	mat	0.911664063	17.91	17.78	25.16	15.06	22.88	10	7.84	19.43	20.47	28.42	27.45	40.98	20.91	20.06	21.34	27.15	19.06	21.48	6.11	23.87	24.44	17.53	25.81	21.65	17.91	17.78	25.16	15.06	22.88	10	7.33	18.99	12.65	18.03	18.53	23.26	20.91	20.06	21.34	27.15	19.06	21.13	5.8	23.87
Arr1	2L	18078265	18080423		1.390243902	0	0	0.2	0.19	0.16	0.18	0.18	0.17	0.11	0	0.13	0	0	0	0.14	0	0.14	0.11	0.1	0	0	0	0	0.03
Arr2	3L	8640366	8642036	zyg	1.039796529	0	0	0	0	0	0	0.1	0.28	0.89	0.8	1.15	1.04	0	0	0.03	0	0.1	0	0	0	0.35	0.81	1.24	0.89
Ars2	2R	1968332	1973125	mat	1.020838048	160.55	114.32	210.22	159.15	182.45	165.25	116.89	226.91	198.02	260.8	257.58	262.31	193.54	119.38	183.41	210.67	165.28	177.84	129.52	214.85	186.09	220.95	174.66	156.45	160.55	111.9	210.22	159.15	180.7	165.25	116.89	226.91	191.49	255.85	246.59	254.11	193.54	119.38	183.41	210.67	164.63	175.8	128.39	214.85
Art1	3R	6612202	6613930	mat	0.993912566	275.59	239.82	321.9	295.84	288.59	272.3	223.84	322.48	161.39	262.34	96.59	108.67	315.59	203.66	314.8	311.79	294.74	293.7	214.15	296.46	120.15	259.72	98.91	95.69	275.59	239.82	321.9	295.84	288.59	272.3	223.84	320.06	159.02	259.06	85.86	91.62	315.59	203.66	312.99	311.79	292.47	293.7	214.15	296.46
Art2	2L	4277695	4279315	zyg	0.824005425	0	0	0.28	1.91	4.4	10.36	5.99	4.43	5.62	7.62	4.31	5.49	0	0	0.14	1.06	3.67	3.61	5.46	8.93	9.27	6.69	3.84	8.2
Art3	3R	11053326	11055161	mat	1.029840509	62.51	51.69	76.87	80.42	81.33	68.42	49.89	84.77	60.71	76.61	74.52	74.22	71.21	39.59	70.22	83.96	74.08	72.62	56.79	83.01	63.43	79.53	56.24	56.92
Art4	3R	5808907	5811777	mat	0.99648711	106.2	88.88	106.76	60.22	34.64	25.22	18.94	25.24	17.48	13.73	21.49	26.8	110.93	92.28	88.59	75.19	29.94	31.69	10.34	29.1	19.56	18.29	19.51	17.14
Art6	3R	9770375	9771534		0	0	0	0	0	0	0	0	0	0	0	0.13	0.06	0	0.08	0	0	0	0	0	0	0	0	0	0
Art7	2R	18964206	18966559	zyg	1.124638476	3.83	1.78	0.74	1.61	2.4	1.3	1.38	2.62	9.02	7.48	10.29	16.72	2.88	2.25	1.16	0.92	0.62	1.08	1.15	0.97	8.52	6.87	8.77	8.02	0	0	0	0	0	0	0	0	0	0	8.33	14.15	0	0	0	0	0	0	0	0
Art8	2L	11009820	11011085	matzyg	0.927269281	17.8	13.81	20.87	21.24	22.67	21.45	19.41	23.33	37.98	34.01	45.31	45.63	20.11	10.42	20.46	19.91	18.16	23.08	17.97	24.08	52.43	37.62	41.54	47.01
Art9	3R	9767270	9769124		1	0	0	0	0	0	0	0	0	0	0	0.03	0.04	0	0	0	0	0	0	0	0	0	0	0.03	0
aru	2L	861848	868352	zyg	0.964096558	2.7	1.09	0.5	0.15	0.94	0.95	1.61	2.04	9.5	9.08	13.5	15.58	2.16	1.22	0.35	0.19	1.24	1.32	3.39	1.57	10.01	7.62	13.53	8.51
ARY	3LHet	41053	42485		0	0	0	0	0	0	0	0	0	0	0	0	0.1	0	0	0	0	0	0	0	0	0	0	0	0
As	3L	11199521	11203680	mat	0.958163505	53.03	48.95	64.17	55.32	69.81	63.32	48.84	90.74	41.91	73.41	37.82	50.39	61.22	55.02	65.42	69.86	64.98	72.18	48.26	78.64	31.77	67.66	29.28	26.04	53.03	48.4	64.17	55.32	69.81	61.04	48.18	89.65	36.88	70.17	30.59	37.19	61.22	55.02	65.42	69.86	64.98	70.9	47.72	78.64
Asator	4	491911	502562	mat	0.93613446	9.39	6.02	13.98	10.47	10.93	8.36	3.35	10.07	4.6	10.5	6.43	8.61	12.22	4.62	10.87	15.19	8.91	8.64	3.69	11.15	5.02	9.47	4.09	3.51	0	0	13.98	10.47	10.02	8.36	0	10.07	0	9.8	5.26	8.61	12.22	0	10.87	15.19	8.91	8.64	0	11.15
ase	X	354532	357209		0	0	0	0	0	0	0	0	0	0	0	0	0.07	0	0	0	0	0	0	0	0	0	0	0	0.09
asf1	3L	19611964	19613122	mat	0.95258391	177.81	173.27	160.67	194.05	142.32	210.27	162.54	194.58	178.21	199.95	155.08	159.84	166.24	145.14	175.19	183.98	177.25	190.07	178.91	176.89	183.78	218.61	191.09	140.92
ash1	3L	19583872	19591848	mat	0.98230969	60.44	46.18	73.6	15.1	7.81	2.94	2.44	11.75	16.53	30.29	18.36	24.03	72.74	46.97	47.2	32.32	5.46	6.39	4.07	7.06	16.71	21.88	15.96	10.99	60.44	46.18	73.6	15.1	7.81	0	0	9.14	14.56	23.56	8.9	14.24	72.74	46.97	47.2	32.32	0	0	1.88	0
ash2	3R	20475768	20479099	mat	1.03587379	44.16	46.89	46.7	47.26	56.23	44.26	44.9	58.47	74.64	65.14	77.41	82.11	38.82	37.76	50.69	52.89	49.3	53.37	47.89	55.31	73.56	66.29	70.17	52.5	43.83	46.89	46.7	47.12	56.23	44.26	44.74	57.37	64.39	60.13	66.87	68.4	38.82	37.76	50.54	52.89	49.3	53.22	47.73	54.78
asl	3R	1428948	1432244	mat	1.053141062	67.66	64.61	85.66	75.09	78.2	58.01	50.71	103.33	67.16	96.91	75.98	87.46	81.39	56.74	81.95	78.46	66.91	72.64	49.33	84.21	60.01	80.4	50.72	55.76	67.66	64.61	85.66	74.44	77.36	58.01	50.23	103.33	63.27	93.13	67.9	77.74	81.39	56.74	81.95	78.46	66.34	72.64	48.87	83.1
asp	3R	20579624	20586235	matzyg	0.840797967	75.45	61.98	72.01	8.62	8.13	4.54	5.73	18.21	32.65	44.01	47.89	60.28	114.34	61.32	50.75	21.55	4.92	8.18	7.79	9.61	42.02	39.5	41.41	32.22	75.32	61.87	71.8	8.08	6.02	2.57	2.73	10.1	15.21	25.03	24.03	31.21	114.34	61.32	50.75	21.43	4.18	5.9	4.26	6.47
asparagine-synthetase	3L	21166027	21168073	mat	0.983419609	78.2	56.72	65.78	37.09	12.11	11.29	8.83	9.48	5.76	7.19	4.69	5.27	79.01	52.77	66.22	44.64	15.71	11.94	5.25	11.76	5.52	6.85	5.22	4.17
Asph	2R	11997989	12004499	matzyg	0.966575542	17.82	23.54	27.54	25.2	33.13	22.79	21.2	39.37	55.57	70.53	79.43	86.6	21.97	18.57	25.89	30.25	27.53	31.85	26.25	42.19	77.36	67.05	55.03	50.89	17.82	23.54	27.54	25.2	31.71	21.78	19.37	36.76	37.65	53.75	52.58	54.46	21.97	18.57	25.74	30.1	26.93	30.87	24.92	40.22
ASPP	2R	17105360	17138458	zyg	1.131973213	0.01	0.06	0	0.23	2.41	2.07	2.05	3.97	54.77	45.33	73.92	82.09	0	0	0.01	0.18	2.33	3.98	2.96	3.23	52.51	38.32	61.73	44.43	0	0	0	0	0	0	0	2.98	33.15	21.12	44.19	52.11	0	0	0	0	0	0	0	0
asrij	2R	18773920	18775105	mat	0.996672738	42.84	47.11	30.56	32.04	25.82	22.52	31.83	16.79	26.25	17.41	20.3	25.1	33.78	52.57	31.76	26.83	28.5	24.25	25.78	16.64	25.85	20.33	28.65	30.14	42.84	47.11	30.56	32.04	25.82	22.52	30.37	15.72	16.8	14.36	11.65	17.93	33.78	52.57	31.76	26.83	28.5	24.25	24.4	16.41
Ast	3R	20586251	20590780	zyg	0.766602668	0.13	0	0	0.26	0.6	0.36	0.74	0.92	0.32	0.34	0.66	0.43	0	0	0.07	0.67	0.47	0.75	0.62	0.8	0.79	0.36	0.59	0.54
ast	2L	1077979	1080809	mat	1.008277049	34.99	25.04	32.77	15.32	4.05	2.39	3.34	4.41	7.75	7.34	10.21	11.1	36.12	22.33	27.62	20.69	6.11	4.75	2.53	4.88	10.65	6.68	8.08	6.42
Ast-C	2L	11076164	11081397	zyg	0.962125025	0	0	0	0.27	0.53	2.11	1.57	2.78	1.53	3.21	3	2.67	0	0	0.13	0.15	1.06	0.32	1.47	1.21	2.44	2.52	1.8	4.31
Ast-CC	2L	11083458	11085170		0	0	0	0	0.04	0	0	0	0.06	0.19	0.06	0	0.11	0	0.08	0	0	0	0.05	0	0	0	0.05	0.05	0
Asx	2R	10391513	10399951	matzyg	0.855013236	24.92	20.72	29.45	7.37	0.97	0.67	0.97	3.67	13.65	18.84	15.26	23.76	36.59	24.24	24.25	14.82	1.31	1.47	0.9	1.26	12.94	14.18	10.16	9.73	24.92	20.72	29.28	7.37	0.97	0	0.81	2.61	8.04	10.84	9.56	13	36.59	24	24.25	14.82	0	1.47	0	0.95
Atac1	2L	6959098	6960285	matzyg	0.993604042	18	14.48	22.3	25.94	21.84	17.5	16.62	22.56	39.11	37.49	49.79	45.72	18.64	10.24	16.5	14.52	17.49	16.86	18.09	22.91	53.13	37.99	40.9	51.75
ATbp	XHet	84842	87149	mat	1.06193195	17.76	17.35	17.98	18.14	11.75	9.27	9.23	10.08	9.15	8.86	10.4	6.28	19.14	13.01	18.33	17.21	13.22	12.08	4.4	10.35	5.34	7	5.94	3.86
Ate1	2R	16141296	16144886	mat	0.96806558	77.61	63.15	86.58	91.15	77.88	62.2	55.1	62.77	28.66	41.79	35.26	32.31	87.11	67.48	88.85	90.84	78.59	69.51	49.36	71.31	39.12	36.63	26.92	28.14	77.61	63.15	86.58	90.81	76.96	62.2	53.77	61.87	24.32	35.82	32.44	30.49	87.11	67.48	88.85	90.84	77.62	69.02	48.66	70.88
Atet	2L	4333925	4345411	zyg	1.888665325	0	0	0	0	0.26	0.07	0.17	0.64	1.41	1.53	1.33	2.62	0	0	0	0.1	0.1	0.09	0.15	0.08	0.36	1.18	0.85	0.64	0	0	0	0	0	0	0	0	0	0	0	0.4	0	0	0	0	0	0	0	0
Atf-2	2R	20757589	20767817	mat	1.172061647	34	25.31	26.13	15.11	4.57	2.87	4.43	5.05	11.88	11.5	16.44	13.78	25.56	25.63	18.32	12.12	3.95	3.31	3.02	3.37	14.54	11.39	14.37	11.83
Atf6	2R	1032201	1042266	mat	0.905043073	14.4	0.94	15.73	12.01	23.61	13.02	2.15	13.12	1.85	7.02	7.79	3.78	10.31	0.57	5.85	25.22	12.52	9.9	2.71	13.29	3.54	11.7	1.8	3.38	14.4	0	15.73	0	23.61	13.02	0	13.12	0	0	0	0	0	0	0	25.22	12.52	9.9	0	13.29
Atg1	3L	12777528	12798214	mat	0.848802118	62.11	60.84	84.06	50.35	24.58	10.69	12.29	14.3	25.57	37.1	23.4	28.17	75.05	82.12	77.2	73.28	32.72	26.6	5.47	18.65	16.46	22.39	11.49	14.77
Atg12	3L	12129873	12130659	mat	0.992744913	13.39	5.52	5.51	0.91	0	0.47	0.16	0.09	1.07	1.69	2.98	1.96	14.26	2.61	2.65	0	0.15	0.16	0	0.26	3.14	2.2	1.14	3.42
Atg13	3R	4175523	4178539	mat	0.950026763	41.9	35.26	49.97	40.42	33.41	17.63	16.11	21.45	20.21	22.56	24.69	23.92	42.77	42.63	46.62	47.22	37.76	28.02	8.82	25.5	19.45	23.81	20.62	14.74
Atg18	3L	8180100	8183814	matzyg	1.004128605	37.14	36.6	40.6	40.92	62.16	65.09	66.89	94.97	197.02	205.5	228.69	182.94	38.46	37.28	44.87	42.94	56.3	63.44	81.77	76.35	214.84	176.71	201.4	136.8	37.14	0	40.6	40.92	54.39	49.31	44.59	66.65	98.51	120.07	128.25	101.63	38.46	0	44.87	42.94	49.11	52.87	75.28	63.35
Atg2	3L	2774378	2780688	matzyg	0.935822089	34.79	30.9	43.7	22.33	21.62	6.92	6.05	16.99	21.67	27.17	32.15	44.01	39.02	31.32	37.69	38.46	14.41	15.68	6.49	14.11	25.69	20.66	27.87	21.83	34.79	30.9	43.7	21.47	21.62	0	3.72	15.96	12.38	16.5	17.83	19.63	39.02	31.32	37.69	38.46	14.07	15.68	5.41	13.55
Atg4	2L	1080912	1083378	mat	1.022951475	44.18	43.42	45.97	43.82	60.08	54.36	57.14	61.9	60.85	60.46	49.18	58.66	39.4	53.06	46.56	47.81	55.53	58.25	52.86	58.66	51.74	58.85	48.28	38.09	44.18	43.42	45.97	43.82	60.08	54.36	57.14	61.9	50.71	60.46	30.26	44.58	39.4	53.06	46.56	47.81	55.53	58.25	52.86	58.66
Atg5	X	7208647	7217773	mat	0.98437583	46.72	38.29	52.03	56.19	57.43	51.86	35.52	52.64	25.27	35.62	15.9	24.02	54.39	27.02	50	63.94	52.5	46.35	35.89	54.71	21.61	38.99	18.8	21.95
Atg6	3R	19874892	19876735	matzyg	0.90704048	16.48	10.07	10.61	3.16	1.79	2.05	4.09	4.67	22.63	20.33	33.08	30.85	13.08	9.65	6.65	2.81	1.35	1.44	4.74	2.26	33.85	19.2	30.36	30.18	16.48	10.07	10.61	2.92	0	0	2.04	1.3	9.4	12	15.82	14.63	13.08	9.65	6.65	0	0	0	3.39	0
Atg7	2R	14507960	14512553	mat	0.991932244	25.27	18.92	31	28.61	33.16	31.45	19.71	36.29	20.98	33.92	14.95	16.35	29.34	14.95	30.24	35.35	28.87	30.64	21.26	35.59	12.32	29.38	11.6	8.4	25.27	18.92	31	28.61	33.16	31.45	19.71	36.29	20.98	33.92	14.95	16.35	29.34	14.95	30.24	34.81	28.87	30.64	21.26	35.59
Atg8a	X	10658910	10662368	mat	1.022379381	113.31	87	143.29	141.04	144.33	153.49	100.86	146.39	176.91	189.67	226.56	203.96	138.07	76.2	129.88	158.43	142.42	119.35	104.39	138.97	185.96	176.86	174.86	236.66
Atg8b	3R	13550145	13550766		0	0	0.05	0	0.15	0	0	0	0.1	0	0.4	0	0.1	0	0	0	0	0	0.18	0.08	0.09	0.17	0.33	0.57	0.08
Atg9	2R	12181902	12184737	matzyg	0.966374504	19.57	22.07	21.5	14.28	10.19	7.24	11.63	12.44	42.78	36.85	51.21	56.4	19.08	22.45	17.76	14.54	9.24	9.5	12.38	11.91	52.31	30.42	46.58	42.54	19.57	22.07	21.5	13.91	10.19	0	9.97	9.85	27.68	22.11	25.07	29.54	19.08	22.45	17.76	14.54	8.53	9.09	8.96	0
atl	3R	20451396	20460436	mat	1.017550945	64.54	55.46	65.27	59.2	74.13	63.6	61.65	90.75	42.01	77.06	32.27	37.06	61.27	62.32	62.49	68.59	68.01	73.76	54.64	79.24	29.9	71.67	32.6	19.78	64.2	55.46	65.27	58.65	71.31	62.72	58.63	88.65	35.47	69.16	23.23	29.75	61.27	62.32	62.49	68.59	67.11	71.3	51.23	77.59
atms	3R	601322	603213	mat	1.036302993	100.39	123.26	122.14	120.05	142.57	122.63	131.62	141.02	157.67	147.97	152.06	162.6	98.97	124.59	117.52	121.95	131.1	131.36	134.14	142.24	138.43	142.61	147.92	116.38
ato	3R	4103513	4104996	mat	0.842950439	0.73	13.24	16.29	3.13	0.82	0.77	2.2	1.02	0.89	0.46	0.55	0.54	4.88	18.26	14.93	3.65	1.15	1.36	2.34	1.8	0.15	0.49	0.88	0.96
Atox1	3L	21634141	21635699	mat	1.061399908	90.96	99.26	98.42	106.54	81.25	93.93	80.43	65.05	41	45.56	28.04	26.84	92.42	86.94	95.64	96.88	81.91	80.76	70.04	84.28	34.39	50.62	30.35	35.02
ATP7	X	11749065	11757861	mat	0.933193156	38.09	32.05	29.33	18.83	15.22	9.97	13	18.08	8.23	14.93	7.84	9.72	32.03	41.95	27.71	24.69	17.14	19.38	10.85	17.67	6.82	13.12	6.33	4.29	38.09	32.05	29.33	18.83	15.22	9.97	12.86	17.85	5.9	13.69	6.08	9.72	32.03	41.95	27.71	24.69	17.14	19.38	10.85	17.67
Atpalpha	3R	16774435	16801022	mat	0.965220643	280.07	273.15	228.27	73.2	23.44	20.34	24.35	32.94	16.54	20.48	13.72	20.45	291.02	290.99	197.46	119.15	30.52	34.67	11.85	36.26	12.15	22.73	14.14	8.92
ATPCL	2R	11881307	11888765	mat	1.013406526	108.45	65.29	82.09	28.84	7.39	4.4	5.08	8.71	21.39	16.07	25.99	32.15	96.24	80.29	61.26	46.73	10.63	9.42	4.03	6.69	26	16.42	23.99	19.88	108.13	65.29	82.09	28.68	7.39	4.16	4.6	7.26	10.59	10.71	15.59	19.01	96.24	80.29	61.26	46.42	10.33	9.42	3.44	6.69
ATPsyn-b	3L	9723076	9724324	mat	0.966180439	276.5	307.28	257.5	356.03	389.09	470.78	479.23	316.73	405.25	317.33	336.16	324.56	255.16	362.02	296.68	317.08	400.65	401.78	488.1	360.12	341.28	363.5	420.87	357.18
ATPsyn-beta	4	1052439	1055175	mat	0.87657101	902.39	659.07	978.31	701.29	491.94	499.58	353.4	706.5	468.87	594.14	662.78	574.3	1250.59	481.83	975.02	972.1	576.24	634.08	373.22	649.87	463.53	620.37	426.43	508.76
ATPsyn-Cf6	3R	19180972	19181782	mat	0.971016508	431.78	486.51	451.25	634.95	638.94	759.92	695.7	555.52	721.22	542.83	616.95	523.96	462.84	447.62	544.97	543.58	658.31	632.6	801.65	598.15	639.89	617.3	678.22	652.27
ATPsyn-d	3R	14920719	14921792	mat	0.983518112	496	688.51	430.63	607.93	474.24	555.38	738.58	398.01	523.8	395.78	371.62	331.93	444.91	728.05	520.1	491.81	609.4	527.18	665.98	423.44	406.56	516.44	491.21	415.59
ATPsyn-gamma	3R	25573425	25574576	mat	0.987220856	415.52	470.89	355.82	305.24	148.36	153.21	228.37	109.78	141.07	128.64	105.77	110.32	380.09	514.34	335.85	261.15	243.67	165.16	161.96	133.36	117.01	164.01	160.69	125.01	415.52	467.55	355.82	305.24	145.1	151.66	228.37	107.17	130.22	115.1	82.85	80.62	380.09	514.34	335.85	261.15	242.3	165.16	154.06	133.36
att-ORFA	3R	16378110	16383403	mat	1.042357312	35.47	21.68	13.85	3.53	1.52	1.49	3.12	4.14	5.94	6.38	7.52	6.89	29.48	25.38	10.83	7.19	2.03	3.14	1.85	2.26	6.46	4.24	8.72	4.84
att-ORFB	3R	16378355	16380131		1.184714215	0	4.32	4.13	2.81	0	0	0	0	2.6	0.6	2.88	2	0	0	2.66	0	0	0	1.15	0	2.93	1.45	1.66	2.61
AttA	2R	10634866	10635699		0.256476684	0	0	0	0	0	0.07	0.07	0.12	0	0.08	0.12	0.2	0	0	0	0.08	0.06	0	0.09	0.23	0.14	0.27	0.03	0.32
AttB	2R	10636727	10637580	zyg	0.628696565	0	0	0	0	0.07	0.07	0.2	0.35	1.03	0.94	0.36	0.27	0	0	0	0.08	0.19	0.14	0.45	0.15	1.24	0.92	0.99	0.81
AttC	2R	9281209	9282184		0	0	0	0	0	0	0.18	0	0	0	0	0	0	0	0	0	0	0	0	0	0	0	0	0	0
Atu	3R	1439085	1441664	mat	0.996910839	61.78	76.68	69.94	76.81	87.63	85.85	103.59	109.74	125.53	111.75	108.06	135.13	67.65	87.96	83.52	79.9	82.3	99.48	98.01	97.46	102.21	115.66	115.03	88.12	61.78	76.68	69.94	76.81	87.63	85.85	92.49	107.67	112.18	107.19	81.65	124.74	67.65	87.96	83.52	73.51	80.08	97.41	98.01	97.46
Atx-1	X	6715051	6718238		0.123664353	0	0	0	0	3.99	0	16.18	15.67	0	0	53.47	29.22	0	0	0	0	0.77	2.29	10.98	4.13	36.61	0	0	35.63
Atx2	3R	11234157	11242999	mat	0.811990528	56.47	49.35	50.9	23.17	10.34	5.91	5.93	11.18	6.62	7.76	7.29	8.67	55.47	75.1	45.55	41.27	12.1	13.44	4.28	9.51	6.07	6.6	8.15	5.16	56.47	49.35	50.9	23.17	10.34	5.91	5.93	10.46	4.96	5.74	3.29	4.86	55.47	75.1	45.55	41	12.1	13.44	3.91	9.51
aub	2L	10997818	11001489	mat	0.93217026	35.09	20.27	35.65	37.71	43.75	34.06	24.29	50.23	25.96	31.72	27	29.21	45.12	18.19	42.87	48.09	31.56	36.17	25.76	38.39	20.76	29.05	17.88	19.53
aur	3R	7788851	7790550	mat	0.966057218	107.14	104.6	121.04	84.37	31.27	18.1	18.66	16.99	7.2	7.86	5.83	5.01	121.31	111.4	110.02	88.68	33.45	27.11	9.69	22.27	4.8	7.82	8.45	4.71	107.14	104.6	121.04	84.37	31.27	18.1	0	0	0	0	0	0	121.31	111.4	110.02	88.68	33.45	27.11	0	22.27
aust	2L	9250087	9251042		0.901705115	0	0	0	0	0	0	0	0.07	0.29	0.14	0	0.07	0	0	0	0	0	0	0	0	0.31	0	0.06	0.33
Aut1	3L	18741807	18743583	mat	0.949142911	68.28	82.08	73.72	79.06	78.02	82.42	84.15	81.09	89.6	94.72	101.54	101.63	65.04	75.39	78.41	80.63	85.26	87.74	77	87.28	102.53	99.17	117.57	84.76	68.28	82.08	73.72	79.06	78.02	82.42	74.97	76.75	89.6	93.55	100.11	82.87	65.04	75.39	78.41	80.63	85.26	83.42	72.89	84.71
aux	3R	46718	53244	mat	0.917015572	68.94	62.41	88.83	65.15	80.35	64.76	52.43	116.98	52.03	107.55	39.03	56.21	86.04	70.21	82.24	98.91	74.15	77.48	44.44	88.32	32.49	90.68	34.2	27.45
ave	2R	10640030	10640774	mat	1.019866806	40.66	42.72	53.83	66.95	64.23	70.01	48.52	60.92	41.78	58.15	50.94	38.82	43.24	29.81	53.16	61.11	58.52	62.38	57.6	62.93	52.51	54.39	38.1	48.43
awd	3R	27570893	27571706	mat	0.913283642	1843.07	2949.15	1162.13	1737.97	1312.25	1843.67	3030.45	1142.84	1302.47	937.18	702.45	719.2	1416.05	3747.41	1744.17	1263.29	2062.41	1608.99	2117.87	1385.68	989.88	1345.95	1237.54	758.02
Awh	3L	3846152	3861685		1.317460317	0	0	0	0.04	0.11	0.25	0	0	0.02	0.06	0.11	0.09	0	0	0	0	0.05	0.1	0.05	0	0.03	0	0.02	0.14
Axn	3R	25848565	25861033	mat	0.947466882	70.26	59.3	80.29	64.7	78.48	59.67	54.8	104.73	62.98	90.17	57.39	72.56	70.61	74.25	73.86	95.53	68.95	80.98	49.68	78.27	52.37	85.96	54.86	32.24	70.26	59.3	80.29	64.7	77.91	59.15	53.55	102.04	55.34	81.4	42.06	60.17	70.61	73.98	73.52	95.28	68.45	79.93	49.21	77.52
axo	3L	4637433	4681458		1.210498409	0.01	0	0.1	0.18	0.41	0.29	0.29	0.26	0.12	0.12	0.18	0.21	0	0.06	0.23	0.14	0.23	0.29	0.18	0.28	0.04	0.25	0.16	0.16
Axs	X	16574121	16577928	mat	0.909298393	12.9	15.74	15.73	10.51	5.29	3.13	3.45	4.42	7.67	5.09	6.8	6.48	17	15.97	13.04	14.31	7.67	6.27	3.52	5.95	5.72	5.44	6.19	4.65
Axud1	2L	2365334	2370114	mat	0.938757489	64.77	66.07	74.63	65.15	91.22	69.87	62.16	129.02	52.27	101.52	44.81	55.57	69.86	85.36	74.84	89.36	79.83	90.81	53.08	102.7	46.15	89.56	41.67	31.26
az2	2R	3398115	3400229	matzyg	1.107910416	22.6	16.8	13.95	5.99	1.22	1.45	2.23	2.74	10.28	8.6	13.88	12.06	21.09	13.64	10.92	6.88	1.96	1.78	2.79	1.54	12.33	9.09	9.74	8.89	22.38	16.8	13.95	5.99	0	0	2.12	2.48	4.88	5.88	7.85	5.66	21.09	13.64	10.92	6.88	1.96	0	2.23	0
b	2L	13821202	13823894	zyg	1.552780553	0.27	0.43	0.3	0.02	0.28	0.15	0.66	0.38	0.44	0.18	0.34	1.29	0.17	0.12	0.05	0.06	0.14	0.31	0.2	0.19	0.08	0.4	0.43	0.47
B-H1	X	17291533	17297312		2.615384615	0	0	0	0.02	0.22	0.02	0.04	0.04	0.04	0	0.02	0.02	0	0	0	0	0.07	0.04	0.04	0.04	0	0.06	0	0
B-H2	X	17208613	17218195		0.9	0	0	0.02	0	0.01	0.03	0	0	0.02	0.08	0.03	0	0	0	0	0	0	0.04	0	0.04	0.03	0	0.01	0
B4	2L	13502655	13549323	mat	0.942686131	56.45	54.44	70.33	52.38	51.92	29.27	28.86	48.51	6.98	23.03	5.03	10.59	60.31	63.95	64.81	64.06	51.9	53.74	24.14	50.84	3.87	19.07	5.88	4.76	0	0	0	0	0	0	0	0	0	0	0	0	0	0	0	64.06	0	0	0	0
B52	3R	9487021	9492613	mat	0.904924986	282.09	332.93	246.53	316.13	348.53	388.83	513.16	362.25	591.77	459.09	520.48	561.08	245.67	437.42	278.76	302.67	368.77	380.24	474.48	341.56	552.87	492.38	719.72	459.71
bab1	3L	1036368	1101089	matzyg	0.975289965	0.3	0.16	0.39	0.19	0.15	0.09	0.06	0.12	0.21	0.17	0.3	0.29	0.3	0.06	0.14	0.22	0.19	0.08	0.02	0.07	0.31	0.18	0.32	0.25
bab2	3L	1140448	1177274	zyg	1.238946076	0	0	0	0.03	0.28	0.08	0.04	0.13	1.09	0.59	2.68	5.25	0	0	0	0	0.06	0.21	0.22	0.12	1.2	0.83	1.95	1.78	0	0	0	0	0	0	0	0	0	0	2.01	0	0	0	0	0	0	0	0	0
babo	2R	4839845	4850301	mat	0.955756066	34.47	18.73	24.99	5.66	1.34	0.5	0.69	1.8	5.41	7.68	7.56	8.82	37.92	20.7	18.03	11.27	1.49	1.35	0.8	1.49	6.71	7.34	5.11	4.26	32.75	0	24.99	0	0	0	0	0	0	0	2.75	0	37.92	0	18.03	0	0	0	0	0
Bace	2L	8495107	8496304		0	0	0	0	0	0	0	0	0.46	0	0	0	0	0	0	0	0	0	0	0.2	0.19	0	0	0	0
baf	2L	8029463	8030150	mat	1.051982286	202.57	192.5	260.64	320.38	280.46	295.52	223.01	248.26	220.38	263.89	293.76	254.63	225.17	120.31	255.24	231.38	249.38	265.94	247.42	268.79	298.61	251.94	199.87	300.72
bai	3R	20865096	20866172	mat	1.004367088	134.93	117.07	141.87	136.2	94.52	113.76	86.91	92.6	81.03	67.12	77.64	83.03	151.59	86.66	135.55	121.32	102.99	92.08	67.3	95.68	108.49	78.13	75.25	108.62	134.93	117.07	141.87	135.78	94.52	113.12	85.27	90.98	65.84	62.19	62.67	63.01	151.59	86.66	135.55	121.32	102.99	92.08	65.13	95.68
Baldspot	3L	16641919	16654727	mat	0.915899001	51.37	38.03	55	46.51	30.16	14.75	15.14	15.49	2.85	4.74	2.89	4.84	53.07	47.9	47.96	59.82	31.72	22.86	7.35	20.21	1.66	5.54	3.69	2.19
ball	3R	22690326	22692529	mat	1.051316577	149.68	174.87	163.43	179.54	169.97	143.5	141.75	175.69	154.29	168.66	158.56	171.14	140.72	153.29	168.66	160.14	164.01	164.54	140.27	162.82	153.38	169.73	147.75	139.59
bam	3R	21068760	21070884	mat	0.866187129	49.67	54.57	56.45	44.61	31.08	25.88	20.14	30.73	7.04	13.2	3.99	4.3	70.91	56.95	59.03	53.88	27.4	18.33	11.72	31.42	1.58	13.49	2.56	1.37	49.67	54.57	56.45	44.61	31.08	25.88	20.14	30.73	7.04	13.2	0	0	70.91	56.95	59.03	53.88	27.4	18.33	11.72	31.42
bap	3R	17214604	17216171		0	0	0	0	0	0	0	0	0	0	0	0.07	0.09	0	0	0	0	0	0	0	0	0	0	0	0.14
Bap	X	19625035	19628620	mat	0.938124839	88.07	97.12	103.56	80.24	79.76	53.48	70.82	77.93	49.99	58.92	49.49	53.75	91.86	127.48	99.64	96.07	82.36	78.45	46.2	69.2	31.05	62.29	38.59	29.88
Bap170	2R	2524022	2529866	mat	0.905897118	113.66	92.06	122.56	94.74	84.84	69.56	77.39	134.67	88.93	134.82	81.73	130.61	111.72	131.23	127.25	131.77	80.91	104.6	70.55	98.13	75.65	115.26	75.28	63.6	113.66	91.4	122.56	94.4	83.46	68.74	76.34	132.68	79.21	122.91	70.16	111.39	111.36	131.23	127.04	131.77	80.53	103.78	68.52	96.78
Bap55	2R	13316853	13318440	mat	0.977957432	97.83	93.84	106.87	111.65	126.91	121.61	113.74	129.12	157.07	158.39	169.53	169.19	109	86.6	118.74	118.84	131.71	121.54	119.14	124.71	158.23	145.91	160.5	133.89	97.83	93.84	106.87	111.65	125.8	118.18	111	125.51	135.23	145.32	133.73	133.81	109	86.6	118.74	118.2	131.71	116.87	119.14	124.04
Bap60	X	13051477	13053611	mat	1.043807782	182.21	197.99	206.16	224.29	256.79	271.46	263.23	304.75	331.03	298.57	331.51	327.82	185.9	233.18	233.59	216.36	245.71	270.46	256.17	273.69	279.96	312.75	275.75	260.25
barr	2L	20058163	20060975	mat	1.021579526	97.71	75.86	92.29	54.35	36.08	29.34	26.05	41.31	37.15	39.99	49.91	52.6	106.95	75.56	75.89	55.31	32.1	31.97	23.41	34.39	41.38	36.89	39.06	41.21	97.71	75.86	92.29	54.35	36.08	29.34	23.61	36.45	31.58	29.8	32.7	35.77	106.95	75.56	75.89	55.31	31.42	31.97	23.41	33.16
baz	X	17054061	17089350	mat	0.950290876	25.14	25.25	29.53	16.82	27.71	20.93	18.61	40.42	26.73	29.97	25.43	28.71	24.55	35.79	26.39	30.25	25.32	32.37	12.87	33.14	14.36	18.11	17.98	13.03
bbc	2R	9374171	9382374	mat	0.945093419	85.75	95.15	98.23	90.13	86.98	50.95	52.24	44.4	7.06	14.62	5	5.07	82.4	110.95	95.66	104.49	92.72	81.28	37.74	68.26	4.43	17.62	4.6	3.25
bbg	3L	14405920	14469788	zyg	0.97159286	6.3	5.15	7.53	1.86	0.3	0.3	0.16	0.45	14.82	11.01	21.3	32.62	8.09	6.23	5.79	3	0.67	0.45	0.1	0.49	18.9	4.64	17.31	22.39	0	0	0	0	0	0	0	0	9.26	3.67	11.79	17.11	0	0	0	0	0	0	0	0
BBS1	3L	7118730	7120988	zyg	0.999505685	0	0	0	0	0.03	0.07	0	0.17	0.41	0.2	0.55	0.85	0	0	0	0	0.05	0.05	0.04	0.05	0.54	0.17	0.33	0.42
BBS4	2R	7023432	7026766	zyg	0.466666667	0	0	0	0	0	0	0.04	0	0.14	0	0	0.67	0	0	0	0	0	0	0	0	0.3	0	0	0.1
BBS8	2L	423451	425291	zyg	1.003410641	0	0	0	0	0.07	0.06	0.13	0.11	0.95	0.6	1.54	1.68	0	0	0.03	0	0.09	0.03	0	0.04	0.79	0.63	1.61	1.64
bbx	X	21239062	21244175	mat	1.439570113	35.15	33.89	8.95	0	0	0	2	0	0.84	0	0	0	24.55	22.07	4.96	0	0	0	1.61	0	4.47	4.46	4.21	3.18	35.15	33.89	8.95	0	0	0	0	0	0.39	0	0	0	24.55	22.07	4.96	0	0	0	1.61	0
bc10	3L	5558333	5559867	mat	0.997854144	70.29	56.23	85.61	90.99	78.24	60.41	44.27	54.26	18.01	22.19	20.16	17.38	84.27	38.84	78.12	101.91	70.58	56.14	30.66	61.74	20.52	28.3	16.84	19	70.29	0	85.61	90.99	76.58	60.41	44.27	54.26	0	0	8.3	0	84.27	0	78.12	101.91	70.58	56.14	30.66	61.74
bcd	3R	2581563	2585199	mat	0.764549975	26.16	88.04	93.47	89.82	87.78	23.64	15.17	23.82	0	0	0.48	0.67	76.3	121.2	99.02	129.32	72.23	68.4	10	47.67	0	0	0.46	0.34
bchs	2L	5907179	5921242	zyg	1.079590811	0.68	0.36	0.18	0.04	0.15	0.11	0.1	0.41	2.63	4.63	3.63	6.33	0.72	0.32	0.11	0	0.11	0.18	0.14	0.26	2.91	2.93	2.86	2.72	0	0	0	0	0	0	0	0	1.71	2.62	2.02	4.11	0	0	0	0	0	0	0	0
BCL7-like	X	9250678	9252627	mat	0.955201363	68.9	74.08	76.81	63.39	35.01	28.28	22.26	19.99	18.29	16.91	28.19	18.27	67.92	87.13	68.42	71.47	41.76	31.12	15.7	25.98	18.94	20.17	20.67	11.7
bcn92	X	2042479	2043633	mat	0.99438147	60.73	63.78	67.03	76.37	54.92	69.98	54.37	58.15	53.05	53.25	44.8	42.15	63	54.23	67.56	62.48	64.61	60.66	64.34	59.04	51.83	61.07	48.2	50.22
bdg	2R	11810544	11819434	matzyg	0.979996765	23.6	20.37	28.1	26.34	31.91	18.77	24.51	37.42	42.55	46.94	51.2	65.24	27.76	27.94	28.42	31.72	27.5	27.95	19.06	31.53	45.59	42.29	45.81	32.32	0	0	0	0	31.91	17.21	24.51	37.42	16.65	29.34	18.29	29.42	0	0	0	0	27.5	27.95	0	29.56
BEAF-32	2R	10657974	10660135	mat	1.000943541	111.87	102.93	122.72	134.28	142.99	152.44	115.96	137.97	83.06	91.73	64.85	65.6	120.88	103.87	129.13	119.2	133.86	154.23	138.09	132.04	60.29	96.56	49.15	66.21	111.87	102.93	122.72	134.28	142.99	150.93	115.09	135.45	83.06	90.74	64.85	65.6	120.88	103.87	129.13	119.2	133.86	154.23	138.09	132.04
beat-Ia	2L	16049994	16081688	zyg	1.006790689	0	0	0	0	0.19	0.53	0.15	0.47	1.9	1.76	2.1	1.62	0.05	0	0	0	0.35	0.23	0.22	0.33	2.14	1.44	1.73	1.41
beat-Ib	2L	15905133	15962432	mat	0.946870023	1.23	0.62	1.02	1.5	1.18	1.29	0.53	1.05	0.45	0.81	0.37	0.14	0.89	0.5	0.79	2.13	0.77	0.78	0.38	1.18	0.17	1.2	0.02	0.02	0	0	0	0	0	0	0	0	0	0	0	0	0	0	0	2.13	0	0	0	0
beat-Ic	2L	16000536	16041047		0.875912409	0.06	0.04	0.07	0.03	0.09	0.05	0.07	0.06	0.11	0	0	0	0.03	0.04	0.01	0.09	0.05	0.01	0.01	0.12	0	0.1	0.02	0.02
beat-IIa	3R	13145720	13191839		0	0	0	0	0	0.02	0	0	0.02	0	0.04	0.03	0.04	0	0	0	0	0	0.02	0.1	0	0	0.09	0	0.02
beat-IIb	3R	13057974	13073598		0.5	0	0	0	0	0	0	0	0	0.03	0	0.02	0.05	0	0	0	0	0	0.03	0	0	0	0.03	0.04	0
beat-IIIa	2L	17158556	17173118		0	0	0	0	0	0	0	0	0	0	0	0	0	0.04	0	0	0.02	0.01	0.02	0	0	0	0	0	0.01
beat-IIIc	2L	17189809	17260732	zyg	2.726812739	0	0	0	0	0.1	0.19	0.06	0.26	3.94	1.91	9.93	8.08	0	0	0	0	0.06	0.16	0.09	0.34	1.6	0.87	3.57	3.65
beat-IV	3R	19383133	19405268		0	0	0	0	0	0	0	0	0	0	0	0	0	0	0	0	0	0	0	0	0.02	0	0	0	0
beat-Vb	3R	8741843	8760535		0	0	0	0	0	0	0	0	0	0	0	0.03	0	0	0	0	0	0	0.03	0	0	0	0	0	0.19
beat-Vc	3R	8571757	8603874		0	0	0	0	0	0	0.03	0	0.07	0	0	0	0.1	0	0	0	0	0	0	0	0.03	0	0	0	0
beat-VII	3R	22474352	22507688		0.7	0.09	0	0	0	0.02	0.02	0.02	0.02	0.07	0.04	0.02	0.04	0	0	0	0	0	0.02	0	0	0.1	0.04	0	0
beg	3L	17028773	17029965	mat	0.943492915	40.5	43.45	33.3	34.36	23.41	24.8	25.34	19.26	22.97	16.28	23.04	26.04	36.31	53.1	38.21	32.74	24.76	21.18	17.46	20.87	21.1	18.9	28.27	26.92
bel	3R	4481308	4486483	mat	0.799504788	116.24	83.82	78.26	46.45	35.4	33.85	40.21	53.8	29.54	35.2	30.59	36.6	118.57	136.89	83.6	74.58	41.71	48.3	24.16	40.99	21.17	38.04	33.14	19.72
Bem46	2L	2988134	2990094	matzyg	1.043985717	32.34	30.02	32.16	21.66	9.06	6.01	7.08	6.83	23.3	20.02	36.77	30.2	26.54	28.24	27.53	26.32	11.15	7.12	7.83	8.32	29.41	21.19	29.51	27.17
ben	X	13890386	13892800	mat	0.973523712	400.37	430.5	441.36	487.89	475.91	515.76	495.31	509.5	488.52	488.61	394.48	506.51	430.95	398.56	469.96	480.9	477.41	488.37	494.22	505.44	485.19	513.92	472.09	503.86
Best1	3R	5987185	5996207	matzyg	1.130057813	44.82	29.41	29.33	6.22	7.78	4.05	7.12	13.73	53.64	37.93	57.36	60.47	42.52	31.01	19.64	6.84	3.39	5.65	6.15	6.1	45.24	27.71	49.8	44.3	44.82	29.41	29.17	5.79	6.07	2.99	4.37	8.2	29.26	24.44	26.6	34.09	42.52	31.01	19.47	6.84	2.31	4.87	4.1	4.4
Best2	3L	6239031	6249766		0.363135187	0.05	0.08	0.03	0.24	0.46	0.26	0.32	0.63	0.2	0.56	0.07	0.3	0	0.02	0.07	0.07	0.65	0.84	1.26	1.86	0.09	0.31	0.24	0.03
Best3	3L	15294014	15295885		0.012278308	0	0	0.03	0	0.03	0.06	0	0.04	0	0	0	0.04	0.04	0	0.06	0.43	0.03	0.06	0.17	0.03	0	0.06	0	0
Best4	3L	15292088	15293992		0	0	0	0	0	0	0	0	0	0	0	0	0.04	0	0	0	0	0	0	0	0	0	0	0	0
Bet1	3L	19254516	19255261	matzyg	1.003914315	15.24	10.75	5.15	1.09	0.45	0.68	1.59	1.23	13.97	6.6	19.85	16.78	10.5	11.45	2.27	0.76	0.89	0.79	1.63	0.93	15.83	7.78	20.58	18.37
Bet3	3L	9432018	9435353	mat	0.957979021	78.69	99	75.64	87.97	93.02	91.21	109.36	90.99	68.55	64.18	47.43	46.81	79.78	121.33	87.2	87.12	104.93	90.57	93.33	89.13	41.22	68.77	50.89	51.31
Bet5	3R	26006003	26006743	mat	0.898142123	26.65	18.54	37.52	42.36	28.14	28.92	22.34	27.92	22.93	27.56	36.9	37.92	37.09	16.25	39.26	45.67	32.91	29.09	14.45	26.51	36.58	25.75	29.47	40.55	26.65	0	37.52	42.36	28.14	28.92	22.34	27.92	21.4	27.56	32.8	28.03	37.09	0	39.26	45.67	32.91	0	14.45	26.51
beta-Spec	X	17551453	17563270	matzyg	1.359636801	10.72	8.57	10.19	8.38	9.75	9.28	12.57	33.3	49.3	68.88	58.05	56.41	10.2	11.37	11.66	12.92	8.5	16.85	11.74	16.18	34.63	40.23	37.3	30.6
beta'Cop	2L	13378896	13382391		1.004621728	59.46	52.08	56.3	44.39	28.18	19.58	20.53	26.83	26.07	24.96	29.16	36.76	60.17	57.23	55.78	42.88	24.84	29.05	14.28	25.72	25.71	26.74	23.86	21.76	59.46	52.08	56.3	44.39	27.59	19.58	19.39	26.83	16.76	22.29	19.27	21.95	60.17	57.23	55.29	42.88	24.84	29.05	14.28	24.43
beta3GalTII	2R	4513685	4515089	mat	0.957130724	19.98	16.63	15.43	11.11	5.21	4.56	3.92	3.41	9.01	6.21	10.77	13.91	19.27	15.91	17.99	12.97	6.44	5.55	3.01	6.07	11.26	6.54	8.89	10.94
beta4GalNAcTA	2R	10146536	10148655	mat	1.403518295	11.52	2.25	1.15	0.02	0	0	0.14	0.13	1.03	0.83	1.08	0.89	7.38	3.38	0.35	0.16	0.13	0	0.05	0.03	0.82	0.67	0.94	1.34	11.52	0	0	0	0	0	0	0	0	0	0	0	7.38	0	0	0	0	0	0	0
beta4GalNAcTB	3R	24858381	24859730	mat	0.937876851	46.7	50.64	53.16	29.64	16.9	11.26	7.65	10.33	17.28	14.16	20.82	21.51	54.42	45.39	54	37.1	18.18	14.51	8.31	12.6	22.31	14.23	21.68	23.31	46.7	50.64	53.16	29.64	16.9	11.26	7.65	10.33	8.87	10.94	12.91	11.95	54.42	45.39	54	37.1	18.18	14.51	7.31	12.6
beta4GalT7	3R	20848994	20850205	matzyg	1.064375858	19.34	8.29	3.01	1.43	0.76	0.72	0.55	0.51	7.33	4.6	10.86	12.24	15.46	5.97	2.65	1.24	1.04	1.12	0.7	0.75	11.46	6.59	10.25	11.32
betaCop	X	18275579	18279228	mat	0.965785408	56.38	46.72	35.37	14.41	5.86	3.75	5.81	6.87	9.54	9.47	11.19	6.32	38.4	64.09	29.1	16.99	6.78	7.53	4.62	4.72	6.47	5.88	6.77	3.7	56.38	46.42	35.37	14.41	5.41	3.75	0	4.12	5.81	4.56	5.33	6.32	38.4	63.68	29.1	16.99	6.78	7.53	0	4.72
betaggt-I	2L	4945597	4948321	mat	1.108615859	52.61	36.66	33.3	10.64	1.46	0.56	0.79	0.96	9.37	5.51	14.13	12.97	47.54	35.28	23.9	13.52	1.41	1.11	0.73	0.69	11.92	5.48	9.65	10.78	52.61	36.66	33.3	10.64	0	0	0	0	6.09	0	8.14	6.81	47.54	35.28	23.9	13.52	0	0	0	0
betaggt-II	2L	2879123	2880708	matzyg	0.829781023	6.87	4.72	3.9	3.82	2.61	2.15	4.25	3.58	16.59	11.22	18.55	19.16	3.61	7.46	5.22	2.87	1.82	3.11	4.25	2.82	23.24	9.79	19.02	21.72
betaInt-nu	2L	21052831	21058044		1.368389534	1.13	0.51	3.4	4	1.69	1.01	0.91	1.16	0.97	2.37	0.64	0.68	1.15	0.93	2.32	2.8	0.75	0.59	0.63	2.42	0.54	2.21	0.84	0.14
betaTry	2R	7233843	7234641		0	0	0	0	0	0.07	0.06	0	0	0	0	0	0	0	0	0	0.08	0	0	0	0	0	0	0	0
betaTub56D	2R	15334823	15339122	mat	0.948235242	2783.99	3066.44	2406.41	2810.43	2889.81	3486.27	4287.63	3272.73	4351.67	3427.44	3810.28	3758.81	2312.5	3942.23	2875.53	2945.94	3034.54	3387.41	4209.29	2990.99	3726.43	3625.59	4526.49	3346.91	2783.99	3066.44	2406.41	2806.11	2876.08	3470.25	4223.02	3248.71	4087.93	3341.31	3659.3	3597.63	2305.04	3932.3	2875.53	2945.94	3017.62	3369.97	4139.03	2965.95
betaTub60D	2R	20193404	20200626		0.870442241	1.49	2.16	1.21	2.07	2.88	5.96	5.52	4.18	4.57	3.86	3.28	5.27	1.16	2.13	1.87	1.68	3.15	5.74	5.3	3.78	5.65	3.05	4.88	5.18
betaTub85D	3R	5234074	5236004		0.974499403	2.14	2.69	1.9	2.77	1.41	2.47	2.61	1.34	2.07	1.68	1.89	2.15	1.42	2.12	2.04	2	2.17	2.08	2.6	1.73	1.74	1.53	3.02	1.77
betaTub97EF	3R	23792729	23814089	mat	0.898776597	22.73	28.97	18.98	28.44	27.18	38.45	40.53	24.51	33.82	27.99	31.47	32.03	20.4	32.64	27.48	27.65	26.86	32	41.62	28.38	37.47	27.67	41.38	30.01
bft	2L	11956220	11971094		0	0	0	0	0	0.03	0.02	0	0.11	0	0.02	0	0.04	0	0	0	0.05	0	0.02	0.06	0.03	0	0	0.04	0.01
BG4	3R	17860203	17861330	mat	1.002329941	16.41	18.6	17.43	17.02	9.32	7.75	9.25	8.39	7.93	11.41	9.75	12.84	16.21	15.38	16.81	17.07	13.01	10.84	6.49	10.14	9.93	9.3	10.59	11.62	16.41	18.6	17.43	17.02	8.54	0	0	0	0	7.9	4.88	8.25	16.21	0	16.81	17.07	13.01	9.85	6.49	10.14
BG642378	3L	19121627	19122765		0	0	0	0.11	0	0	0	0	0	0	0	0	0	0	0	0	0	0	0	0.04	0.11	0	0	0	0.05
Bgb	3L	1639686	1640952	mat	1.021965644	83.71	88.21	82.48	95.62	105.39	97.31	86.48	80.07	42.81	76.46	61.36	47.63	73.81	89.37	87.9	88.06	106.17	108.74	87.21	102.47	42.13	67.35	52.81	34.73
bgcn	2R	19740800	19746314	matzyg	0.980953461	0.51	1.52	0.34	0.42	0.2	0.1	0.11	0.2	0.49	0.31	0.56	0.84	0.33	0.3	0.83	0.51	0.16	0.14	0.13	0.19	0.51	0.63	0.56	0.59
bgm	2L	14013747	14019328	mat	1.491416867	56.8	41.8	16.95	2.04	0.52	0.3	0.48	0.41	1.85	0.57	1.9	3.4	29.1	36.03	5.81	2.44	0.34	0.3	0.17	0.49	1.56	0.8	2.28	1.83	56.8	40.91	16.95	0	0	0	0	0	0	0	0	0	29.1	36.03	0	0	0	0	0	0
BHD	3L	7231641	7233353	zyg	0.761757025	2.99	1.64	1.97	2.14	2.18	2.06	3.35	3.56	19.67	17.2	36.48	31.16	3.59	1.22	1.46	0.49	1.25	1.11	4.37	2.44	39.41	17.49	30.66	32.64
bi	X	4321168	4378485		2.25	0.08	0.01	0.01	0.03	0.06	0	0	0.03	0	0.02	0.07	0	0.02	0.02	0	0	0	0.01	0	0	0	0.03	0	0.04
bib	2L	9984646	9995545	matzyg	1.165341427	0.22	0.3	0.7	8.78	39.62	41.92	81.68	125.18	222.44	251.27	206.88	202.79	0.25	0.22	1.29	4.45	34.77	47.68	94.15	69.6	165.57	205.34	187.71	119.46
bic	2R	8757741	8759608	mat	0.982903999	800.31	835.15	665.44	634.75	461.12	517.31	534.22	475.13	476.64	484.82	476.99	521.01	697.02	881.89	675.76	625.87	539.31	513.03	485.59	444.43	540.23	461.9	535.71	614.1	799.13	835.15	665.44	633.85	460.06	512.15	528.75	469.35	447.78	471	444.45	485.31	695.27	881.89	675.76	623.2	538.53	509.09	476.84	443.34
BicC	2L	16042031	16048626	mat	1.300835882	364.41	192.85	56.13	5.38	1.47	0.25	1.44	0.82	0.52	0.79	0.66	0.63	243.92	195.63	19.79	7.52	1.99	1.65	0.22	1.33	0.22	0.44	0.76	0.4	364.41	192.85	56.13	0	0	0	0	0	0	0	0	0	243.92	195.63	19.79	0	0	0	0	0
BicD	2L	17460833	17473255	mat	0.962616496	100.66	102.79	135.27	76.18	57.01	33.16	21.56	31.73	3.79	8.77	3.6	4.1	119.97	98.68	104.17	107.21	56.55	50.5	14.61	47.65	3.11	8.28	2.4	1.89	100.66	102.61	134.81	75.93	57.01	33.16	21.31	31.73	3.32	8.77	3.39	2.56	119.71	98.68	104.17	107.21	56.55	50.5	14.61	47.65
bif	X	11573027	11588774	mat	0.843139226	231.4	244.4	242.8	154.27	56.38	43.88	37.9	42.01	13.82	17.25	14.01	18.15	228.82	350.48	232.82	193.02	76.02	80.24	26.34	53.05	10.7	24.95	13.15	9.14	231.4	244.4	242.14	153.23	54.29	43.57	37.9	41.44	9.48	13.42	10.19	18.15	228.82	342.69	230.96	193.02	75.69	80.24	26.34	53.05
bigmax	3R	23113086	23114217	matzyg	0.882179799	17.68	18.31	13.75	9.14	6.46	6.37	5.69	8.03	28.06	20.61	37.49	32.15	17.16	18.85	11	5.34	7.07	6.48	13	5.58	37.07	22.79	39.57	35.8
Bili	3R	20957043	20962431	matzyg	0.976358261	0.52	1.21	0.96	0.65	0.98	0.81	0.52	1.59	1.2	2.61	2.16	2.22	0.98	0.57	0.72	0.34	0.82	0.61	0.62	1.06	1.63	2.12	2.06	1.68
bin	3L	6983721	6987544		0	0	0	0	0	0.02	0.04	0	0	0.06	0	0	0.03	0	0	0	0	0	0	0	0	0	0.02	0	0.02
Bin1	3R	12011879	12012615	mat	0.965065164	96.91	98.87	106.49	146.31	127.47	167.56	122.55	122.91	174.35	149.53	182.75	158.86	108.68	68.68	114.95	134.08	128.36	126.96	148.61	136	203.17	150.81	164.67	202.99
bin3	2R	2102077	2127321	mat	0.832586045	116.46	91.91	100.73	41.13	14.51	7.09	6.9	14.06	38.19	39.81	30.66	38.87	115.85	132.08	98.08	83.1	21.53	22.88	6.28	16.07	32.99	33.41	25.7	15.3	116.46	91.91	100.73	41.13	14.51	7.09	6.13	10.41	21.08	18.7	10.95	15.36	115.85	132.08	98.08	83.1	21.53	22.05	4.1	16.07
bip1	3L	8047432	8051811	mat	1.284234049	70.41	37.42	26.16	3.54	1.03	0.59	0.36	0.87	0.68	0.94	1.32	1.03	57.02	28.27	12.14	2.24	1.09	0.89	0.55	1.09	0.87	0.87	0.71	1.61	70.41	37.42	26.16	0	0	0	0	0	0	0	0	0	57.02	28.27	12.14	0	0	0	0	0
bip2	4	480507	487450	mat	0.956625426	42.36	11.14	64.71	41.84	50.87	34.95	13.53	57.84	31.04	68.45	69.16	67.33	57.76	8.42	38.44	70.73	42.03	37.72	14.91	49.75	38.11	62.41	33	42.44
Bj1	3L	5923361	5925873	mat	1.012340364	342.41	357.51	368.47	377.1	436.07	407.88	428.82	544.75	550.79	588.09	533.62	568.26	310.93	406.12	368.4	378.26	454.27	522.4	431.74	505.13	495.44	546.21	513.62	411.21	342.41	357.51	366.36	367.04	426.34	391.09	400.13	522.24	549.12	536.67	450.89	485.17	310.93	406.12	368.4	377.37	446.62	512.77	410.48	490.78
Bka	2L	9895288	9896104	mat	1.043740902	39.9	40.79	41.2	41.03	33.22	31.99	33.94	25.89	34.06	25.43	49.15	39.68	42	36.85	41.69	32.78	31.67	36.56	29.16	26.93	43.18	29.11	39.27	57.24	39.9	40.79	39.74	41.03	33.22	31.7	33.59	25.89	26.18	18.87	34.43	25.76	42	36.85	41.69	32.78	31.67	36.25	26.57	26.49
bl	2R	16475009	16494359	matzyg	1.093354955	73.33	79.99	84.27	101.93	131.45	165.94	279.11	319.11	477.84	443.72	545.19	534.94	76.73	90.04	89.23	91.54	133.4	165.25	292.95	215.94	499.33	357.88	372.09	380.69	73.33	0	84.27	95.81	121.34	145.59	231.88	259.92	398.83	413.81	466.77	459.05	76.73	0	87.74	91.54	119.17	150.61	172.46	178.92
Blimp-1	3L	5624082	5642049	zyg	1.074573252	0	0	0.04	0	0.03	0.02	0.15	0.64	20.9	18.53	22.65	40.49	0	0	0	0	0.02	0.05	0.16	0.07	16.57	12.39	23.14	15.8	0	0	0	0	0	0	0	0	11.03	9.71	10.32	20.25	0	0	0	0	0	0	0	0
blos1	2R	10488768	10489515	mat	0.922623879	22.77	24.33	18.45	19.95	11.28	9.3	10.63	6.86	13.27	13.37	17.7	15.2	23.04	23.53	24.58	18.12	11.35	11.16	7.86	9.93	19.69	11.45	18.63	21.79
blos2	3L	11054670	11055315	mat	1.012427007	25.34	22.84	29	41.76	29.55	35.34	28.28	38.35	29.89	34.38	26.21	24.64	25.81	20.51	28.47	31.05	30.32	28.06	37.83	33.07	28.02	34.32	24.96	30.42
blos3	3L	18863353	18863997	mat	0.935715995	16.36	18.36	24.09	25.65	23.14	37.9	19.52	25.42	23.11	24.55	32.52	26.53	22.74	9.69	22.8	24.17	24.43	21.85	21.88	22.48	35.37	26.13	23.01	29.84	0	18.36	0	25.65	23.14	37.9	19.52	25.42	0	24.55	32.52	0	22.74	0	0	0	24.43	21.85	21.88	0
blos4	3L	10872193	10873299	mat	1.004542971	25.15	19.64	30.87	27.99	33.8	34.68	19.66	27.59	6.23	10.4	11.59	8.2	30.05	10.74	28.01	33.8	28.52	30.68	17.2	32.64	10.02	11.35	7.01	8.91
blot	3L	17389123	17414612	matzyg	0.994600066	98.3	60.91	71.25	26.36	4.36	1.97	3.7	7.82	70.2	50.36	103.03	110.37	89.23	65.17	58.3	34.31	4.34	4.73	6.72	3.2	81.94	47.98	105.11	68.53	98.3	60.91	71.25	0	0	0	0	0	25.07	27.47	71.33	44.15	89.23	65.17	58.3	34.31	0	0	0	0
blow	2R	3467992	3471727	zyg	1.408847229	0.19	0.24	0	0.19	0.1	0	0.06	0	1	0.37	2.24	4.68	0.1	0.15	0.04	0.34	0.18	0.05	0.02	0.13	0.74	0.23	1.52	2.44
blp	3R	11759585	11760668	mat	1.004988589	34.15	27.93	35.72	30.89	12.38	8.38	9.23	7.67	6.43	5.75	8.94	8.89	35.86	28.33	27.36	31.91	14.97	12.09	7.01	12.13	11.42	8.58	10.91	11.7
blue	3L	14036785	14042992	zyg	0.873024458	1.25	1.44	1.89	1.13	1.7	0.72	0.92	2.65	7.31	8.25	11.91	16.93	2.28	1.7	1.07	1.43	1.1	1.52	1.71	1.46	10.54	8.06	11.56	7.51	0	0	1.89	0	0	0	0	2.47	4.59	4.71	5.01	7.58	2.28	0	0	0	0	0	0	1.46
blw	2R	18686558	18689691	mat	0.896488955	842.41	949.24	714.44	456.04	217.53	223.41	290.21	248.88	237.31	230.41	183.71	216.96	734.07	1193.1	759.56	578.36	283.18	284.9	210.09	251.97	200.29	252.88	223.44	190.1	841.42	949.24	712	455.31	208.83	214.71	283.85	239.27	204.81	195.53	136.06	186.08	732.93	1191.3	757.37	577.35	282.02	278.9	201.73	250.44
BM-40-SPARC	3R	22694953	22697738	matzyg	0.76177002	0.55	1.33	0.35	0.36	0.64	0.44	0.78	0.67	0.69	0.69	1.19	2.21	0.96	1.18	0.47	0.21	0.38	0.89	0.24	0.84	1.35	1.33	1.71	1.05
Bmcp	3L	11714019	11716425	mat	0.960746246	36.12	38.78	41.53	24.19	2.86	1.64	2.03	1.52	3.33	1.33	4.41	4.23	43.18	38.05	38.28	25.99	6.41	3.78	1.02	2.47	2.63	1.28	3.63	2.75
bmm	3L	14769595	14779523	mat	1.009991555	53.97	43.64	75.67	92.68	108.3	76.84	82.15	115.83	70.37	160.63	60.25	63.36	71.55	38.75	65.11	84.25	106.69	93.85	92.09	117.32	53.03	119.78	61.26	35.64	53.97	43.64	75.27	87.13	92.73	58.03	52.77	68.51	43.22	100.04	34.11	27.48	71.55	38.75	64.81	79.82	82.61	68.41	54.21	89.28
bnb	X	18688540	18691712	zyg	1.54367515	0	0	19.29	70.06	228.1	214.84	795.98	795.61	1864.77	1692.96	1670.99	1087.55	0	0	14.06	44.34	159.05	207.98	447.58	276.18	1004.92	834.33	1266.3	773.57
bnk	3R	27018945	27020517	zyg	0.97095989	5.44	42.77	98	393.68	773.56	979.14	1402.23	918.3	34.6	178	7.97	6.54	8.67	54.37	113.79	265.13	931.37	868.02	1378.78	1060.6	8.74	177.84	15.54	7.68
bnl	3R	15619794	15662539	zyg	1.089676425	0.13	0.02	0.02	0	0.06	0.01	0.07	0	0.28	0.35	0.83	0.84	0	0	0	0	0	0	0.09	0.06	0.28	0.1	0.75	0.54
BobA	3L	14938598	14939212	zyg	0.824587762	1.45	15.52	66.12	115.63	46.49	117.69	45.53	55.74	228.38	191.77	457.72	320.77	9.54	10.09	79.49	105.57	88.74	70.67	71.93	114.16	411.83	169.27	422.95	509.11
boca	2R	3453374	3454240	mat	1.014012383	68.39	104.95	70.67	103.56	90.39	124.63	112.99	89.76	100	86.22	87.49	85.13	62.57	100.2	83.77	76.89	94.18	97.12	109.18	96.3	91.51	83.01	103.8	104.54
bocksbeutel	3R	5415189	5416709	matzyg	0.984585787	45.85	37.27	29.04	24.77	17.38	19.88	23.04	22.6	53.73	50.48	64.95	60.78	41.63	32.77	26.63	20.18	16.18	16.24	22.34	19.04	61.69	51.17	68.27	62.04	45.85	37.27	28.73	24.3	17.06	17.39	19.07	18.36	34.92	35.63	39.66	33.45	41.63	32.77	26.63	20.18	12.47	15.88	18.56	17.77
boi	X	2338196	2364036	mat	1.087776597	54.56	48.97	34.82	9.26	3.2	1.89	1.8	2.4	4.86	2.81	10.6	6.43	43.43	53.5	23.4	12.76	3.03	3.29	1.41	2.54	5.81	2.6	6.18	5.46	54.56	48.97	34.82	9.26	2.82	1.89	0	1.64	2.07	1.56	5.75	6.43	43.43	53.5	23.4	12.76	3.03	3.29	0	2.54
bol	3L	9094740	9123452	mat	0.981452751	17.74	25.17	25.63	27.49	22.81	23.69	14.64	22.33	5.29	13.8	3.27	7.45	20.03	21.5	22.63	27.7	28.78	20.52	13.7	27.96	3.29	11.75	3.75	2.6	17.74	25.17	25.63	27.49	22.81	23.69	14.64	22.33	3.53	13.8	2.38	4.47	20.03	21.5	22.63	27.7	28.78	20.52	13.7	27.96
boly	2R	4253053	4254165	zyg	1.35659411	0	0	0	0	0	0	0.05	0	0.46	0.11	0.65	1.88	0	0	0	0	0.04	0	0	0	0.39	0.19	0.05	0.66
bon	3R	16418880	16438262	mat	0.904607086	87.42	78.75	82.92	20.69	5.24	2.53	2.92	6.11	24.14	28.91	29.27	37.17	87.01	109.21	63.04	37.67	6.46	6.23	3.53	5.01	18.6	22.22	24.66	15.84	87.22	78.75	82.92	20.04	5.24	2.25	2.64	5.14	12.61	16.99	15.05	18.5	87.01	109.21	63.04	37.67	6.14	5.44	2.65	4.76
bond	3R	18380258	18382222		2.265486726	0	0	0.08	0.25	0.08	0.1	0.07	0.12	0.03	0	0.03	0	0	0	0.07	0.08	0	0.11	0	0	0	0.07	0	0
bonsai	2R	18525276	18526373	matzyg	0.977130057	91.98	68.9	59.27	49.16	18.03	24.15	21.59	23.12	63.14	40.75	74.81	67.86	97.8	50.35	63.23	35.33	19.74	22.18	18.33	22.43	86	43.01	64.61	90.58	91.98	68.9	59.27	48.84	18.03	24.15	19.99	22.51	46.61	26.01	50.12	41.33	97.3	49.93	63.23	35.33	19.2	21.48	15.91	20.67
bor	3R	12087071	12089810	mat	0.933973265	59.21	66.59	58.76	48.99	46.86	37.16	37.78	34.31	8.66	11.7	5.72	6.7	54.16	81.21	59.76	58.79	48.34	46.91	25.36	41.51	4.82	16.03	6.71	4.15
bora	3L	18615793	18617855	mat	1.01271512	82.22	95.94	84.19	96.95	92.8	89.09	94.21	112.95	122.52	133.24	101.24	110.28	74.67	107.2	86.46	94.28	90.23	112.64	93.68	109.01	93.84	129.59	114.1	71.71
borr	2L	9251471	9253116	mat	0.932820977	193.53	254.15	222.77	250.9	268.74	312.84	314.78	283.74	363.55	318.71	335.26	353.88	209.96	336.12	248.94	239.28	289.83	310.27	328.02	291.49	323.25	318.77	377.27	297.31	193.53	254.15	222.77	250.9	268.74	311.46	311.81	282.21	346.17	312.94	296.47	314.37	209.96	336.12	247.94	237.67	288.2	310.27	324.85	290.07
boss	3R	21787715	21792670		0	0	0	0	0	0	0	0	0	0.07	0	0	0	0	0	0	0	0	0	0	0	0	0	0	0
botv	2R	15017098	15021223	mat	1.004863621	25.14	20.85	30.8	20.37	34.92	21.1	16.78	38.25	39.75	48.8	46.12	56.86	26.96	20.68	27.96	34.63	27.71	33.23	19.54	36.75	40.72	44.65	35.03	31.5
bou	X	6880522	6881236	zyg	1.125718772	7.06	17.44	10.76	16.19	7.72	7.31	12.13	8.4	60.47	39.65	67.3	41.06	6	7.73	9.54	8.7	7.19	7.03	13.04	14.54	59.95	24.57	54.37	60.68
bowl	2L	3771705	3784129	zyg	0.980312073	0	0.05	0	0.54	1.65	1	0.86	4.23	9.86	7.5	10.35	14.94	0	0	0.06	0.07	1.07	1.61	1.54	1.65	9.46	7.34	11.04	8.53
br	X	1506373	1553962		0.733915806	0.25	0.28	0.18	0.29	0.25	0.1	0.08	0.14	0.2	0.31	0.09	0.17	0.16	0.56	0.26	0.27	0.14	0.24	0.05	0.21	0.03	0.13	0.03	0.22
brat	2L	19133805	19172572	mat	0.997004402	193.39	181.33	177.83	27.46	9.63	4.79	7.35	23.04	41.08	59	42.29	65.98	182.45	223.03	96.01	53.16	11	9.88	9.74	9.06	28.16	43.95	36.94	27.49	192.58	181.33	177.83	27.46	9.06	0	6.74	18.65	35.65	36	23.9	37.84	182.45	223.03	95.36	53.16	9.9	8.74	0	0
Brca2	2R	20413722	20417104	matzyg	1.138136646	7.78	0.99	1.17	0.27	0.37	0.06	0.2	0.11	2.26	1.27	3.87	3.45	6.01	0.95	0.63	0.37	0.24	0.33	0.12	0.23	3.88	1.65	2.51	3.46
Brd	3L	14965768	14966301	zyg	0.859499024	4.07	46.51	100.82	99.15	24.71	37.33	27.58	24.44	199.07	169.89	357.13	245.11	21.49	33.65	82.91	89.34	30.98	27.31	46.7	40.8	324.48	133.78	341.1	396.57	0	20.83	60.01	46.14	10.59	18.66	9.93	10.29	104.33	79.85	165.27	106.17	9.55	0	20.73	51.79	14.58	16.14	24.58	16.51
Brd8	3R	25049212	25051998	mat	1.018415601	36.14	46.53	42.58	42.94	42.3	34.62	41.53	52.58	57.23	66.64	64.17	73.73	35.73	50.3	43.66	45.07	39.45	43.81	41.06	45.24	53.95	59.08	58.56	48.31	36.14	46.53	42.58	42.27	41.15	34.11	40.72	50.67	43.44	55.88	48.05	57.12	35.43	50.3	43.22	45.07	38.51	43.6	38.32	44.82
Bre1	3L	5783273	5787291	mat	0.995257694	111.42	120.92	152.87	132.49	143.57	118.36	112.96	230.73	138.66	198.29	126.14	139.31	141.92	135.16	145.25	159.86	136.13	157.87	108.37	180.99	96.71	179.91	88.6	69.48	111.42	120.92	152.87	132.49	141.39	115.64	112.96	225.43	129.31	191.89	111.64	127.25	139.92	135.16	145.25	157.96	134.45	157.87	106.01	178.02
Brf	3R	13200554	13217054	mat	1.023686037	34.34	32.17	45.54	32.22	32.37	25.93	23	39.02	24.4	34.4	20.64	21.17	36.9	34.39	35.31	39.76	32.97	36	18.47	39.26	16.1	32.82	15.02	9.62	34.34	32.17	45.54	32.22	31.94	25.57	23	38.54	24.07	34.4	20.41	19.97	36.9	34.39	35.31	39.76	32.97	36	18.47	38.07
brk	X	7201973	7205645	zyg	1.204249992	0.1	0.04	0.42	2.25	7.51	7.35	19.29	36.34	28.02	38.25	27.62	27.14	0.02	0.13	0.61	1.91	8	5.54	17.15	15.43	19.57	27.79	24.51	14.98	0	0	0	0	3.75	0	12.4	14.28	16.89	18.45	10.31	27.14	0	0	0	0	8	0	17.15	15.43
brm	3L	15963183	15975969	mat	0.971487016	101.87	86.54	123.55	93.34	99.04	97.07	79	193.96	141.89	204.2	147.37	198.51	111.23	110.84	122.96	140.44	91.44	129.8	79.15	140.05	117.48	173.37	113.4	97.07	101	86.54	122.23	93.34	99.04	97.07	79	191.83	130.27	196.7	144.67	195.69	111.23	110.84	122.34	140.44	91.44	129.8	79.15	139.22
brn	X	3998376	3999830	mat	1.031959555	16.27	19.56	14.98	14.6	13.96	8.1	11.8	8.5	8.56	6.89	10	7.71	12.08	22.3	16.02	11.1	14.32	11.85	9.64	10.73	6.72	5.92	9.28	9.11
Bro	3L	1647868	1648613	zyg	1.086625022	2.82	39.22	111.14	422.86	653.83	576.88	573.38	375.4	168.67	214.22	129.72	105.5	12.83	50.24	126.91	297.09	620.22	688.3	563.05	630.07	99.74	258.86	92.5	84.04	0	20.64	72.33	258.96	393.8	292.52	279.67	177.41	77.77	141.76	50.6	65.16	4.28	24.12	89.65	189.17	310.96	438.66	284.86	305.46
brp	2R	5391292	5424980	zyg	2.20754717	0	0.02	0	0	0.03	0	0.04	0.01	0.13	0.05	0.09	0.11	0	0	0	0	0.01	0	0	0	0.06	0.06	0.04	0.03
bru	2L	20650754	20656176	mat	0.927178784	45.44	33.04	50.73	26.62	13.31	5.12	4.85	7.26	1.42	2.31	1.42	3.35	48.69	39.18	41.1	39.8	14.49	12.63	2.46	9.82	1.62	2.21	1.14	1.66	45.44	33.04	50.73	26.62	13.31	0	0	0	0	0	0	0	48.69	0	41.1	39.8	14.49	12.63	0	9.82
bru-2	2L	12344380	12397534	zyg	0.7002457	0	0	0	0.03	0	0	0	0	0.11	0.07	0.11	0.21	0	0.02	0.03	0.07	0	0	0.05	0	0.16	0.07	0.08	0.11
bru-3	3L	13531017	13659849	zyg	3.163435956	0.18	0	0	0	0.24	0.6	0.73	0.25	3.28	2.39	0.49	2.87	0.03	0	0	0.05	0.28	0.22	0.06	0.05	0.16	0.75	0.39	1.45	0	0	0	0	0	0	0	0	0	0	0	0	0	0	0	0	0	0	0	0
Bruce	3R	6138365	6157071	mat	0.985539692	28.26	16.53	24.34	3.41	1.44	0.44	0.46	1.58	3.08	5.09	4.83	8.92	31.32	16.28	14.26	10.44	1.11	1.18	0.35	1.05	4.15	3.47	4.27	3.69	28.26	16.53	24.34	3.41	0	0	0	1.39	2.17	2.63	2.7	4.39	31.32	16.28	14.26	10.44	0	0	0	0
BRWD3	3R	20144740	20154341	mat	0.886804729	74.4	61.47	79.5	58.88	60.87	54	52.47	138.92	53.12	121.22	43.08	67.77	71.64	89.24	90.08	85.06	55.74	83.25	46.13	87.06	37.59	93.04	39.21	31.97
bs	2R	20231235	20263998	mat	0.955454707	46.91	55.4	42.78	18.01	3.28	2.13	3.07	2.18	2.44	1.66	2.89	4.15	38.19	66.77	35.41	24.64	6.44	4.28	2.51	2.49	2.47	1.52	3.42	2.02
bsf	2L	18449513	18454587	matzyg	0.77003963	23.3	14.04	12.93	3.46	1.74	0.73	0.74	1.54	7.38	4.7	12.08	16.43	35.43	12.26	10.23	5.19	0.96	1.41	0.58	1.25	10.96	4.14	9.03	10.36	22.44	0	0	0	0	0	0	0	0	0	3.02	6.77	35.43	0	10.23	0	0	0	0	0
Bsg	2L	8083421	8109458	mat	1.046385781	60.5	31.53	92.04	68.61	88.29	71.16	35.31	116.04	60.96	103.57	78.99	78.22	72.71	24.62	67.84	88.06	77.57	78.05	40.12	96.33	59.51	102.32	45.46	54.88	60.5	31.53	92.04	68.61	88.29	71.16	35.31	114.76	57.98	99.45	74.41	71.62	72.71	24.62	67.53	88.06	77.57	76.85	39.36	95.95
Bsg25A	2L	4683049	4684459	zyg	1.000619134	0.42	22.81	103.38	463.85	1031.29	959.18	882.1	988.05	444.16	772.62	244.51	276.77	5.87	25.83	127.23	353.81	878.02	915.47	1078.43	1128.48	239.05	790.51	268.02	201.09	0	9.12	48	216.06	1027.03	959.18	453.91	407.65	163.05	359.47	64	57.17	0	15.07	127.23	178.32	451.25	415.09	584.23	598.28
Bsg25D	2L	5273826	5277338	matzyg	0.874786892	64.43	81.33	139.48	261.6	577.45	758.41	964.12	1337.61	668.87	1347.18	468.74	435.2	76.58	106.3	130.81	255.03	640.73	752.7	1279.85	1196.73	404.89	1159.84	393.22	207.87	64.43	76.14	124.26	162.37	320.81	397.85	498.79	667.39	354.41	675.71	234.37	228.08	76.58	106.3	91.05	170.02	368.81	373.22	648.92	675.77
bsh	2L	19766119	19768712	zyg	0.5	0	0	0	0	0	0	0	0	0	0	0.04	0.09	0	0	0	0	0.04	0	0	0	0	0	0.04	0
bsk	2L	10247501	10249742	matzyg	0.995128354	5.9	1.23	4.58	2.92	1	1.24	0.46	1.83	5.77	4.1	11.11	12.33	6.18	0.91	4.17	1.93	1.71	0.96	0.88	1.67	8.37	3.91	8.83	11.03	5.9	0	4.58	0	0	0	0	0	4.44	0	5.72	7.31	6.18	0	4.17	0	0	0	0	0
bt	4	745029	796707	matzyg	0.8625	0.03	0.01	0.02	0.02	0.02	0.01	0	0.04	0.06	0.04	0.05	0.1	0.05	0	0.02	0.05	0.01	0.04	0	0.01	0.03	0.04	0.04	0.04
BtbVII	3L	3148674	3154817	mat	0.794350048	141.81	146.69	134.05	91.85	18.07	9.63	13.5	14.12	28.6	33.55	32.85	38.64	133.59	221.84	149.34	122.36	34.03	28.99	8.49	19.09	26.83	26.64	34.6	21.42
Btd	X	6111512	6113327		0	0	0	0.03	0.28	0	0	0.03	0.04	0.09	0.07	0	0.04	0	0	0	0	0.12	0.1	0	0.07	0	0.06	0.03	0
btd	X	9588220	9591606	zyg	1.059800128	0.05	0.08	2.53	4.14	4.6	3.25	10.89	22.59	16.94	19.95	13.79	13.13	0.17	0.29	1.31	2.31	3.68	3.77	12.94	8.53	9.93	14.1	15.19	7.38
Bteb2	X	4664588	4665550	zyg	1.390763431	0	0	0	0	0	0.05	0.11	0.19	0.58	0.26	0.85	0.51	0	0	0	0	0	0	0	0	0.51	0.16	0.52	0.41
BthD	X	13506146	13507261	mat	1.032220664	110.55	128.95	155.78	215.68	137.41	139.87	121.39	154.26	122.72	115.58	128.82	88.7	160.83	105.82	140.63	180.81	147.64	135.01	135.46	154.69	105.56	113.16	87.94	104.09
Btk29A	2L	8259503	8301072	mat	0.968998937	113.98	97.08	137.97	104.98	143	108.51	94.05	194.9	95.79	165.5	81.01	97.5	130.41	99.61	132.94	144.4	134.76	145.81	91.6	164.18	59.41	155.3	69.3	53.3	113.98	97.08	137.97	104.98	140.92	104.34	93.29	191.74	59.69	136.48	46.33	49.27	130.41	99.61	132.94	143.95	133.82	141.06	87.94	159.98
btl	3L	14068871	14075985	zyg	0.530901288	0	0	0	0	0.77	0.95	0.53	1.83	0.86	1.46	0.96	2.33	0	0	0	0	0.78	0.98	1.02	1.39	1.44	1.75	2.16	1.71	0	0	0	0	0	0	0	0	0	0	0	0.73	0	0	0	0	0	0	0	0
btn	3R	18411870	18412347		0	0	0	0	0	0	0	0	0	0	0	0	0	0	0	0	0	0	0	0	0	0	2.43	0	0
btsz	3R	10632262	10646665	matzyg	1.246445165	2.57	4.74	7.34	13.94	53.99	52.81	91.58	175.02	279.67	422.35	321.55	305.82	3.83	4.58	6.99	14.34	38.28	57.69	104.31	93.87	223.94	273.83	245.81	169.14	0	0	0	8.96	22.73	28.23	71.38	68.59	110.28	126.04	166.73	112.25	0	0	0	0	22.23	35.07	74.51	58.3
btv	2L	17962734	17982472	zyg	1.695652174	0.04	0	0.05	0.01	0.02	0.01	0	0.02	0.08	0.17	0.08	0.2	0.03	0.01	0	0	0.01	0.03	0.01	0.03	0.05	0.12	0.03	0.09
btz	3R	23525985	23529174	mat	0.871898992	86.69	91.73	55.96	27.77	6.49	5.66	6.66	7.15	4.66	3.83	4.84	6.75	67.75	125.16	52.12	38.11	11.21	12.58	4.64	6.3	5.33	5.88	7.06	3.67	86.17	91.73	55.96	27.77	0	5.66	0	0	3.11	0	3.08	4.5	67.75	125.16	52.12	38.11	11.21	12.58	3.8	6.3
Bub1	2L	5279050	5283002	mat	0.942223009	59.94	68.78	78.97	52.15	36.46	21.65	20.52	35.9	17.01	36.04	17.39	18.73	72.41	68.3	68.51	68.38	37.43	33.55	21.26	36.21	15.73	32.69	13.85	8.59	59.94	67.52	78.1	51.73	30.22	15.26	15.08	23.47	6.8	18.02	7.13	4.68	72.41	68.3	68.51	68.38	32.15	30.02	14.53	25.19
Bub3	3R	25499854	25501141	mat	1.026886982	192.66	170.94	215.71	236.06	247.18	237.61	217.2	257.44	319.07	301.4	325.5	337.94	200.17	155.42	211.7	222.96	231.43	241.88	234.02	246.57	314.7	291.7	303.9	340.59	192.66	170.94	215.71	235.3	246.55	230.95	213.07	254.09	293.2	288.27	288.86	301.76	199.56	154.08	209.35	222.44	228.32	239.42	232.23	243.26
BubR1	2R	1856599	1862122	mat	1.008696487	50.99	33.69	72.37	52.84	63.82	41.41	23.96	80.35	52.23	78.97	58.3	73.61	65.1	30.22	55.2	71.48	55.46	56.01	26.22	68.72	46.35	70.98	41.25	42.26
Buffy	2R	7566977	7576264	zyg	0.43137	0	0	0.09	0.11	0.09	0	0.25	0.14	0.52	0.39	0.42	0.64	0	0	0.04	0.1	0.43	0.3	0.04	0.14	1.34	0.16	0.56	0.51
bun	2L	12456576	12546630	mat	1.10283365	106.3	69.07	81.38	33.44	15.58	27.92	34.64	78.63	33.43	95.55	24.75	30	90.24	79.68	44.67	44.2	22.78	18.06	31.58	56.67	16.54	77.8	17.13	11.51	106.3	69.07	81.38	31.03	12.78	20.06	26.88	53.55	21.17	63.84	17.19	17.62	90.24	79.68	44.67	40.6	18.49	14.45	20.89	40.66
bur	2L	21174382	21179697	mat	0.938849728	129.99	106.77	195.88	139.68	192.55	141.21	98.63	235.88	62.36	147.57	49.65	54.45	179.56	105.55	177.14	193.12	159.87	168.44	99.07	210.91	41.04	140.93	34.3	34.81
burs	3R	17595272	17595916		0	0	0	0	0	0	0	0	0	0	0.24	0	0	0	0	0	0	0	0	0	0	0	0	0	0
bves	X	20925033	20949964	mat	1.119177641	19.55	9.48	9.63	1.43	0.95	0.43	0.58	0.65	1.66	1.19	2.99	2.12	16.69	11.1	3.9	2.85	0.83	0.49	0.38	0.83	1	0.93	1.39	1.22
bw	2R	19415327	19426016	zyg	1.047083282	0.31	0.09	0.09	0.18	0.35	0.14	0.25	0.59	0.59	0.5	0.6	2.43	0.11	0.19	0.2	0.24	0.22	0.15	0.15	0.24	0.67	0.42	0.39	1.33	0.31	0	0.09	0.18	0.33	0	0	0	0	0	0.19	0.86	0	0	0	0.24	0.2	0.11	0	0
bwa	2L	20066369	20073725	zyg	0.858075201	1.08	1.28	0.48	0.67	2.96	0.88	1.49	2.77	7.35	12.2	14.79	13.8	0.89	1.24	0.28	0.11	0.92	1.45	2.28	2.25	12.06	8.91	14.45	12.75	0	0	0	0	0	0	0	0	0	0	7.39	6.9	0	0	0	0	0	0	0	0
Bx	X	18428697	18465749	mat	0.921858494	28.52	21.9	13.62	2.6	0.58	0.69	0.64	0.51	0.62	0.37	0.65	0.33	24.4	30.52	8.61	4.19	1.23	0.68	0.33	0.66	0.38	0.19	0.56	0.2	28.52	21.9	0	0	0	0	0	0	0	0	0	0	24.4	0	0	0	0	0	0	0
Bx42	X	8998350	9000635	mat	1.016094666	112.77	124.72	112.34	123.02	136.01	142.27	163.38	160.11	174.9	162.01	167.33	170.15	102.24	163.69	121.53	121.56	131.59	153.85	145.9	151.38	146.04	162.79	158.89	110.11	112.77	124.72	112.34	123.02	133.66	142.27	157.75	160.11	161.57	157.82	159.87	170.15	102.24	0	121.53	120.45	131.59	153.85	145.9	151.38
bxd	3R	12567846	12598911	zyg	0.732931505	0	0.04	0	0.22	0.74	1.58	0.89	3.32	23.6	30.33	41.36	28.02	0	0	0	0	0.83	1.04	3.11	1.24	46.11	28.84	40.42	33.44	0	0	0	0	0	0	0	0	16.19	14.12	20.68	13.49	0	0	0	0	0	0	0	0
by	3R	5353959	5358734	mat	0.829880282	5.54	6.12	9.5	9.27	5.66	3.56	3.62	3.87	0.02	0.58	0.27	0.23	8.94	9.48	7.16	11.53	5.04	3.1	1.92	4.77	0.16	0.55	0.28	0.08	0	0	0	0	0	0	0	0	0	0	0	0	0	9.48	0	0	0	0	0	0
byn	3L	11924480	11928831	zyg	0.97237074	0	0	0.13	1.41	3.88	3.85	9.62	17.68	42.48	37.98	34.53	39.01	0	0	0.09	0.35	5.2	5.88	4.06	5.32	32.17	24.72	44.28	23.22	0	0	0	0	1.84	1.44	3.61	6.53	16.36	14.55	12.83	16.48	0	0	0	0	1.46	3.21	1.01	2.84
bys	X	7795934	7797679	mat	1.079993009	80.44	77.13	86.27	84.6	92.64	65.22	72.39	67.26	37.61	45.56	46.79	28.85	79.25	60.69	85.74	79.13	93.91	86.53	58.95	77.18	29.6	34.27	28.31	28.97
Bzd	X	2500711	2502700	mat	1.277628326	23.93	12.87	6.17	0.99	0.45	0.4	0.52	0.39	3.69	2.33	4.03	3.19	16.81	13.1	3.05	1.06	0.6	0.49	0.89	0.49	2.14	1.5	2.7	2.47	23.93	12.87	6.17	0	0	0	0	0	2.87	0	2.27	3.19	16.81	13.1	3.05	0	0	0	0	0
c(2)M	2L	16303259	16305941	mat	1.14509285	5.24	0.67	2.19	0.17	0.13	0	0	0.11	0.07	0.08	0.39	0.5	4.39	0.65	0.78	1.35	0.18	0.1	0.06	0.08	0.22	0.26	0.29	0.53
c(3)G	3R	11615198	11618294	mat	0.961644916	41.62	15.37	56.66	34.78	33.6	26.03	7.92	27.14	1.67	9.66	2.63	3.62	45.75	7.01	33.88	51.13	36.04	27.95	7.43	36.17	2.17	6.91	2.06	2.2	41.62	15.37	56.66	34.78	33.6	26.03	7.92	26.8	0	9.66	0	0	45.75	7.01	33.88	50.69	35.74	27.95	7.43	36.17
c11.1	X	9169682	9177132	mat	1.019053769	40.95	33.04	32.85	6.7	4.19	1.66	1.71	2.91	3.72	5.69	4.46	3.92	34.84	39.94	23.33	14.02	3.48	2.98	1.32	3.55	1.74	2.94	2.52	1.79
c12.1	X	9211946	9213277	mat	0.985355623	55.97	69.27	53.73	66.25	79.79	88.15	96.2	86.01	112.64	97.59	102.03	92.49	53.13	82.43	59.87	68.38	84.31	85.78	93.85	81.64	91.63	99.09	112.02	83
c12.2	X	9213524	9218392	matzyg	1.434349355	2.99	1.67	1	0.35	0.39	0.17	0.58	1.24	7.02	6.05	7.4	5.23	2.43	2.16	0.46	0.28	0.15	0.48	0.72	0.36	4.19	3.4	5.13	3.24
C15	3R	17325976	17338054	zyg	0.797141111	0	0	0	0	0	0	0	0.05	0.51	0	1.48	1.56	0	0	0	0	0	0.1	0	0	0.34	0	1.91	0.8
C1GalTA	2L	8943453	8951200	mat	1.000076084	57.07	52.55	59.45	20	1.77	0.73	1	0.62	0.2	0.2	0.25	0.12	71.03	45.27	43.99	20.81	2.04	1.03	0.1	0.85	0.22	0.52	0.34	0.17	57.07	0	59.45	20	0	0	0	0	0	0	0	0	0	0	0	0	0	0	0	0
C3G	X	6675448	6697579	mat	0.8241573	19.03	16.48	17.7	9.02	2.56	1.14	1.25	1.7	3.02	4.25	4.25	4.13	18.39	24.74	16.45	14.81	4.09	3.28	0.97	2.71	2.82	2.27	2.8	1.85	19.03	16.48	17.7	9.02	0	0	0	0	2.32	0	2.51	3.85	17.95	24.74	16.45	13.99	4.09	0	0	2.71
C901	X	10858239	10861165		0	0	0	0	0	0	0	0	0.03	0.03	0	0	0.04	0	0	0	0	0	0	0	0	0	0.03	0.06	0.06
ca	3R	25632969	25640782	mat	1.046099314	27.92	18.18	16.03	2.87	0.97	0.34	0.4	0.9	1.28	0.93	1.6	2.88	23.14	22.31	10.22	6.4	0.73	0.85	0.38	0.74	1.46	0.84	1.89	1.49	27.92	18.18	16.03	2.87	0	0	0	0	0	0	0	1.57	23.14	22.31	10.22	6.4	0	0	0	0
Ca-alpha1D	2L	16170656	16190086	zyg	0.512551517	0	0	0	0	0	0.01	0	0.08	0.6	0.27	0.28	1	0	0.01	0	0	0	0.02	0.03	0	0.12	0.05	0.72	0.19	0	0	0	0	0	0	0	0	0	0	0	0.8	0	0	0	0	0	0	0	0
Ca-alpha1T	X	6001085	6040199	zyg	1.046920821	0	0.01	0	0.01	0	0.01	0.04	0.08	0.12	0.14	0.17	0.4	0.01	0.04	0	0	0.03	0.05	0.01	0.01	0.05	0.06	0.17	0.07
Ca-beta	2L	11160244	11170471		2.739130435	0	0.63	0.05	0.34	0.11	0.04	0	0.05	0	0.1	0	0.08	0	0.23	0	0	0	0.02	0	0.05	0	0	0	0.02
Ca-P60A	2R	19815002	19821281	mat	0.886951988	222.54	222.92	190.3	75.12	46.67	34.19	41.82	70.82	43.11	48.01	30.91	51.37	223.55	274.89	178.87	136.81	55.83	62.11	26.41	59.78	25.51	44.82	29.82	21.17
CaBP1	2L	16354938	16356761	mat	0.987003646	113.24	138.97	124.59	138.49	176.77	174.76	205.72	198.86	240.9	238.22	272.14	311.63	114.56	166.08	147.86	146.67	172.46	193.66	196.74	194.91	244.68	246.11	256.15	196.37
cac	X	11827718	11875209	matzyg	2.507772021	0.22	0.28	0.3	0.32	0.11	0.06	0.02	0.12	0.3	0.24	0.36	0.41	0.1	0.1	0.05	0.07	0.08	0.06	0.01	0.07	0.12	0.16	0.17	0.17
cact	2L	16313028	16326101	mat	1.029627253	418.74	425.77	457.77	461.74	497.68	460.32	450.5	590.97	470.83	562.63	453.52	440.44	397.71	462.01	450.62	502.95	507.99	527.41	450.47	522.14	353.38	561.25	354.13	319.19
cactin	X	20295006	20297429	mat	1.108348925	39.95	45.86	48.48	54.24	54.18	51.48	59.04	71.64	73.07	79.11	71.47	51.66	42.74	50.08	58.17	51.87	49.5	56.19	54.62	62.21	47.66	63.42	41.85	33.84	39.95	45.86	47.97	53.67	49.93	51.48	57.04	68.82	57.22	66.82	46.38	51.66	42.74	50.08	58.17	51.87	49.5	55.74	54.62	62.21
cad	2L	20770734	20783142	mat	0.826095879	176.67	184.9	155.55	108.56	63.28	56.12	70.47	49.66	5.7	15.97	5.87	4.97	160.42	290.55	141.77	108.22	77.86	74.44	40.34	56.83	5.96	15.2	8.63	3.2
Cad74A	3L	17360850	17372629	zyg	0.634010812	0	0.03	0.02	0.14	0.94	0.25	0.65	1.96	12.62	7.42	14.03	29.74	0	0	0	0	0.66	0.45	0.65	0.5	21.64	6.5	20.32	15.17	0	0	0	0	0	0	0	0	0	0	0	0	0	0	0	0	0	0	0	0
Cad86C	3R	6652800	6674235	zyg	0.645454545	0	0.01	0	0.01	0.15	0.06	0.06	0.16	0.03	0.07	0.1	0.13	0.02	0	0.02	0.14	0.06	0.05	0.04	0.05	0.05	0.07	0.07	0.03
Cad87A	3R	7719233	7727915	mat	0.964697221	37.58	26.16	47.13	27.79	40.84	21.81	18.87	79.19	46.14	73.41	54.56	86.84	45.78	26.35	47.44	50.88	34.22	44.09	18.41	49.64	38.53	62.11	38.7	33.01	37.36	26.16	47.13	27.79	40.84	21.53	18.87	78.83	43.85	71.47	49.78	78.75	45.78	26.12	47.44	50.88	34.09	44.09	18.41	49.64
Cad88C	3R	10460474	10467334	zyg	0.842681583	0	0	0	0.09	0.12	0.13	0.12	0.68	2.2	3.31	4.92	8.66	0	0	0	0	0.09	0.07	0.24	0.07	3.78	1.54	4.94	4.62	0	0	0	0	0	0	0	0.06	1.15	1.16	2.56	4.22	0	0	0	0	0	0	0	0
Cad89D	3R	12310287	12321141		0	0	0.03	0	0	0	0	0	0.01	0	0	0	0	0	0	0	0	0	0	0	0.03	0	0	0	0.02
Cad96Ca	3R	21023288	21034003	zyg	0.969956033	0	0	0	0	0.04	0	0	0.02	1.09	0.04	0.44	0.65	0	0	0.02	0	0	0.04	0	0.02	0.11	0.11	0.63	0.77
Cad96Cb	3R	21049877	21058043	zyg	0.771535581	0	0.04	0.1	0.25	0.02	0	0	0.08	0.08	0	0.18	0.51	0.07	0	0.02	0.08	0.07	0.02	0.02	0.02	0.13	0.07	0.27	0.26
Cad99C	3R	25667378	25680421	zyg	1.041401274	0	0.06	0.03	0	0.06	0.06	0.03	0.04	0.13	0.13	0.15	0.55	0.06	0	0.06	0	0.03	0.06	0.05	0.03	0.12	0.13	0.08	0.22
CadN	2L	17649865	17739521	zyg	1.019486545	0.03	0.04	0.04	0	0.04	0.03	0.01	0.08	0.09	0.16	0.73	2.23	0.04	0.01	0	0.04	0	0.03	0	0.04	0.4	0.14	0.4	0.73
CadN2	2L	17788304	17816961	matzyg	0.808130081	0.01	0	0	0	0.02	0	0	0.15	0.2	0.36	0.07	0.16	0	0.02	0	0.07	0	0.09	0	0	0.21	0.36	0.11	0.06
Caf1	3R	11051288	11053286	mat	0.98772441	249.96	258.3	279.92	312.69	342.86	336.56	296.15	368.37	365.13	400.24	293.1	352.54	275.55	258.23	307.08	304.2	340.43	340.73	319.38	374.29	303.24	375.51	319.65	286.46
Caf1-105	2R	6353517	6355994	matzyg	0.968909201	145.36	116.51	105.72	62.65	27.23	30.71	47.13	62.84	125.24	186.99	104.61	91.53	135.51	106.64	98.47	64.26	36.78	30.12	61.12	52.67	144.8	145.15	117.81	86.83
Caf1-180	X	8496393	8500335	mat	0.891829456	145.57	147.58	150.97	123.85	127.28	92.68	96.39	176.41	74.74	109.24	75.07	106.76	131.95	187.09	159.2	175	134.2	154.55	87.15	151.74	67.35	128.55	76.92	61.28	145.37	147.14	150.97	123.19	126.05	92.52	96.24	175	60.99	94.75	75.07	106.58	131.48	186.89	159.2	174.32	134.2	153.91	87.15	151.74
cag	2R	6780527	6781865	mat	0.993113341	11.96	10.1	16.6	18.28	9.21	7.19	4.84	3.55	0.83	2.32	2	2.6	17.51	6.33	11.94	17.17	9.67	8.94	2.67	8.84	3.48	2.07	1.84	1.69	11.96	10.1	16.6	18.28	9.21	7.19	0	0	0	0	0	0	17.51	0	11.94	17.17	9.67	0	0	7.66
CAH1	2L	13803626	13809997		0.502752294	0	0	0	0.01	0.04	0.22	0.26	0.01	0.16	0.02	0.01	0.01	0	0.01	0	0	0.2	0.06	0.08	0.01	0.15	0.22	0.2	0.02
CAH2	3L	12172978	12176455	mat	1.006530612	38.61	25.65	48.21	32.64	6.48	5.01	5.33	2.34	0.11	0.27	0.29	0.3	35.38	28.1	39.62	39.25	13.61	6	1.45	6.57	0.24	0.57	0.33	0.4
Caki	3R	17611483	17648364	mat	1.023305663	43.9	37.49	28.36	16.03	5.52	2.38	3.85	4.05	3.3	1.63	3.81	5.16	32.37	43.7	25.13	19.78	8.12	6.54	2.61	4.94	2.61	1.93	3.15	3.53	43.9	37.49	28.36	16.03	0	0	0	0	0	0	0	4.22	32.37	0	25.13	19.78	0	0	0	0
cal1	3R	12914012	12917663	mat	1.004387019	113.47	87.65	142.97	52.02	11.11	5.66	4.39	7.06	8.31	10.67	12.28	12.34	127.07	93.76	94.15	78.32	14.57	10.04	3.79	7.83	11.14	10.54	10.19	8.22	113.47	87.65	142.77	51.83	9.68	5.21	0	6.18	2.9	6.32	6.03	6.92	127.07	93.76	94.15	78.32	13.61	9.3	3.32	7.05
CalpA	2R	15312577	15318068	matzyg	1.02561938	11.06	8.45	13.5	13.42	19.2	12.93	8.18	23.22	24.97	35.34	38.1	41.97	11.99	5.42	12.87	15.88	14.17	13.4	11.71	19.68	32.45	31.37	26.51	28.49	11.06	8.18	13.5	13.42	17.42	12.33	7.63	21.11	14.88	23.89	23.31	25.47	11.99	5.42	12.87	15.88	13.74	12.67	10.61	18.95
CalpB	3L	9881912	9886419	mat	0.899822106	27.59	25.39	38.54	29.23	35.85	24.08	16.75	37.46	11.21	17.03	6.94	9.57	35.4	29.59	34.99	42.47	32.11	31.02	13.95	34.32	6.89	18.3	6.76	4.5	0	0	0	0	35.85	0	0	0	0	0	0	0	0	0	0	42.47	0	0	0	0
CalpC	X	16219801	16222560	mat	1.003384292	16.51	23.91	18.46	9.67	6.5	2.67	3.4	4.17	6.55	5.25	8.17	5.14	16.98	22.58	16.78	13.92	7.48	6.6	2.58	6.2	5.58	3.9	5.88	4.59
cals	4	1135803	1144024	matzyg	1.073432076	3.75	1.1	6.11	3.6	8.55	3.75	1.29	5.09	3.94	7.77	14.55	12.8	5.04	0.76	2.93	6.35	5.97	3.31	0.78	5.41	8.34	10.35	5.94	9.63
Calx	3R	16811757	16840182	mat	0.998898959	78.4	46.09	27.44	2.66	0.14	0.17	0.09	0.16	0.1	0.02	0.01	0.07	57.59	66.25	20.15	5.85	0.3	0.22	0.1	0.12	0	0.14	0.01	0.34
Cam	2R	8146912	8162130	mat	1.022898387	795.04	552.99	933.52	921.79	821.27	907.4	583.93	1223.76	952.36	1210.85	1160.83	1047.1	875.27	483.88	843.07	1082.79	831.73	884.01	620.82	1062.14	967.73	1054.4	754.69	1085.97
CaMKI	4	466119	474566	mat	1.078360449	15.38	7.94	24.93	11.37	3.64	3.12	1.52	2.56	2.59	3.39	5.36	3.97	20.18	3.67	14.26	11.64	5.12	3.5	0.61	4.45	3.65	2.56	3.42	4.39
CaMKII	4	1057780	1071994	mat	0.965931445	32.92	10.33	48.5	34.1	40.19	17.14	10.71	28.78	12.92	23.09	26.21	14.56	45.03	4.1	31.54	43.85	33.76	27.94	10.82	36.45	22.3	29.44	14.55	13.93
Camta	2R	5333550	5365595	mat	0.880990149	12.49	13.53	18.6	10.62	12.02	6.32	5.01	15.92	2.68	7.73	2.54	4.44	14.33	15.36	13.94	18.98	11.7	11.71	3.93	13.46	1.99	5.66	1.81	1.74	12.49	13.53	18.6	10.62	12.02	6.32	5.01	15.92	2.68	7.57	2.19	3.13	14.33	15.36	13.73	18.98	11.7	11.71	3.93	13.46
can	3L	10257006	10260211		0	0	0	0	0	0	0	0	0.02	0	0	0	0	0	0	0.03	0	0	0	0	0	0	0	0.05	0.02
cana	2L	11269726	11279847		1.24E-16	60.35	0	87.32	0	0	0	0	0	0	0	0	0	0	0	0	0	57.15	38.61	0	6.78	0	0	0	0	59.78	0	87.32	0	0	0	0	0	0	0	0	0	0	0	0	0	57.15	38.61	0	0
CanA-14F	X	16459505	16481160	mat	0.837066547	48.67	40.23	23.67	3.87	1.05	0.55	0.61	0.62	0.26	0.23	0.26	0.36	51.56	57.09	14.1	7.68	1.6	1.68	0.37	0.85	0.1	0.32	0.27	0.25
CanA1	3R	26865097	26872546	zyg	0.95049505	0	0	0	0.01	0.02	0	0	0	0.04	0	0.09	0.12	0	0.01	0	0	0	0.02	0	0	0.06	0	0.08	0.04
CanB	X	5226777	5228568		0.188841202	0	0	0	0	0	0	0	0	0	0	0.11	0	0.16	0	0	0.05	0.11	0	0	0	0	0	0.08	0
CanB2	2R	3673516	3675640	mat	1.036217466	159.39	95.51	112.83	48.43	9.86	7.34	7.73	6.53	1.42	1.52	1.68	0.92	163.05	91.08	92.7	48.03	13.1	10.66	2.91	7.83	1.05	1.96	0.84	1.16	159.39	95.51	111.31	48.43	0	0	0	0	0	0	0	0	163.05	91.08	92.7	48.03	0	0	0	0
Cap	X	16483034	16487462	mat	0.878341647	69.01	48.2	42.47	7	2.83	1.57	2.6	6.7	23.51	22.77	34.46	22.18	70.57	46.22	35.95	18.04	2.22	2.61	2.27	3.35	16.93	11.39	17.05	13.3
CAP	2R	6156527	6194529	mat	1.045807476	15.37	13	18.97	11.66	2.26	1.3	1.5	1.17	0.17	0.25	0.26	0.45	9.52	18.39	20.08	15.11	5.14	1.43	0.38	1.17	0.26	0.32	0.25	0.22
CAP-D2	3R	25501397	25505985	mat	0.987914932	61.92	57.36	75.97	52.14	38.65	20.04	18.81	36.1	33.25	38.34	40.34	55.76	56.87	55.89	59.27	66.78	39.53	36.85	21.25	33.59	42.52	39.76	43.62	34.6	61.92	57.36	75.81	52.14	37.53	19.48	16.75	34.9	21.6	30.03	28.5	36.46	56.87	55.62	59.14	66.6	38.86	36.5	21.25	32.06
Cap-D3	2L	5525904	5535958	matzyg	1.035849292	8.91	4.11	2.97	0.53	0.47	0.29	0.25	0.45	7.31	5.13	11.71	13.36	6.76	3.59	2.41	0.38	0.17	0.56	0.32	0.22	10.64	3.83	8.62	8.6	8.91	0	0	0	0	0	0	0	4.23	3.16	6.39	8.81	6.4	0	0	0	0	0	0	0
Cap-G	2R	9020623	9030325	mat	1.101820056	90.33	76.45	85	33.17	13.81	9.6	10.25	19.96	34.64	44.19	39.55	39.23	80.47	74.27	59.06	36.33	13.94	14.07	13.66	15.5	43.34	41.94	36.06	26.78	90.33	76.45	85	33.17	13.81	8.4	9.52	14.26	22.65	31.56	24.95	23.41	80.47	74.27	59.06	36.33	12.47	12.36	11.38	13.29
Cap-H2	3R	6587031	6592478	mat	0.791714991	8.16	6.63	14.48	11.5	7.98	6.45	3.72	8.09	5.13	9.26	9.21	8.92	15.34	4.18	11.9	17.57	10.05	8.24	3.21	9.02	6.74	7.44	5.93	5.88	8.16	0	14.48	11.5	0	0	0	0	0	7.58	0	0	15.34	0	11.2	17.57	0	8.24	0	0
capa	3R	25738706	25740050		0	0	0	0	0	0	0	0	0.18	0	0	0.14	0	0	0	0	0	0	0.08	0	0.08	0	0.08	0	0
capaR	3L	21552073	21555463		1.2	0	0	0	0	0.06	0	0	0.03	0.03	0.06	0.05	0.03	0	0	0	0	0.05	0	0	0	0	0	0	0
caps	3L	13221788	13272742	matzyg	0.645513948	0.31	0.15	0.2	0.06	0.01	0.05	0.02	0.11	0.34	0.08	0.64	1.02	0.45	0.13	0.23	0.04	0	0.05	0	0.05	0.36	0.87	1.09	0.54	0	0	0	0	0	0	0	0	0	0	0.64	0	0	0	0	0	0	0	0	0
Caps	4	1235703	1275487	zyg	0.884617333	0	0	0.01	0.02	0.12	0.11	0.02	0.1	0.45	0.53	1.5	1.34	0	0	0.03	0.01	0.02	0.05	0.03	0.04	1.14	0.39	0.82	1.09
capt	2L	1151677	1158264	mat	0.946784076	189.6	193.79	181.01	199.15	235.43	256.72	292.29	278.14	257.16	243.85	182.11	218.59	167.64	279.2	219.87	232.84	232.65	270.43	253.93	258.09	169.66	255.74	227.71	145.82
capu	2L	3872657	3902860	mat	1.016024571	16.69	14.11	13.52	5.87	1.9	1.03	1.17	2.32	5.12	4.35	7.06	5.1	13.79	15.36	12.55	9.73	2.45	1.93	1.22	2	3.72	3.06	3.98	3.97
car	X	19460232	19463434	mat	1.005234635	27.45	30.42	22.16	13.37	6.57	2.7	5.26	5.7	14.91	13.63	17.55	9.68	21.81	37.8	20.32	14.19	5.08	5.49	3.53	4.41	6.03	6.98	8.52	6.34
cas	3R	1538663	1543022	zyg	0.994200134	0	0.02	0.02	0.01	1.06	1.7	2.01	4.25	6.71	7.33	10.07	10.23	0	0	0	0.17	0.88	1.02	2.54	1.12	6.01	7.81	5.3	3.55
Cas	2L	16821149	16825206	mat	1.395620234	196.47	111.77	206.46	67.51	11.99	9.36	5.38	13.66	18.28	14.79	27.34	30.04	227.63	88.37	156.22	100.86	16.74	14.83	6.24	13.65	22.23	16.6	18.87	23.09	196.01	111.52	206.03	67.18	11.16	8.94	4.61	12.7	10.52	8.29	11.89	13.83	227.1	88.37	156.05	100.86	16.57	14.44	4.68	12.75
casp	2R	11912132	11915546	mat	0.959171894	94.26	72.19	67.52	24.57	7.47	4.31	4.5	6.24	17.04	10.89	21.19	27.36	105.79	71.22	56.39	34.91	8.11	7.36	3.85	6.85	20.73	10.48	15.41	18.7	93.75	72.19	67.52	24.57	7.47	4.31	0	0	10.22	7.26	12.6	13.68	105.79	71.22	56.39	34.91	8.11	7.05	0	6.85
Cat	3L	18815705	18821294	mat	1.009185884	33.81	40.75	46.73	42.27	52.4	47.61	41.7	45.99	48.73	50.79	49.31	52.25	33.77	40.55	46.02	41.99	47.64	51.66	47.93	52.45	50.67	46.73	43.3	42.8
cathD	2R	3709614	3711073	mat	0.954957595	221.9	274.59	240.44	298.75	331.93	375.67	343.6	324.64	379.74	380.29	391.01	434.62	240.31	301.71	273.57	294.94	322.07	381.62	365.14	347.22	402.4	365.55	403.24	419.3	221.9	273.62	238.43	298.75	330.86	373.6	341.77	318.86	374.5	372.77	379.3	412.94	240.31	301.71	273.57	293.61	320.38	379.69	358.68	346.19
cato	2R	12165293	12165863		0	0	0	0	0	0	0	0	0	0	0	0.08	0	0	0	0.26	0	0	0	0.08	0	0	0	0	0
Catsup	2L	19041713	19043614	mat	1.02972184	55.09	60.52	67.61	65.88	83.93	77	74.8	94.38	93.4	103.97	94.36	109.18	65.61	50.41	67.12	74.38	87.26	81.36	68.29	88.9	86.26	98.36	77.96	80.04
caup	3L	12603225	12614908	zyg	1.157360406	0	0	0	0	0.08	0.03	0.01	0.06	0.12	0.05	0.21	0.1	0	0	0	0	0.11	0.08	0.02	0.05	0.13	0.04	0.1	0.18
cav	3R	20046863	20049254	mat	0.998605771	62.18	40.67	90.91	96.34	93.08	83.76	42.41	87.79	32.2	62.65	39.5	36.17	78.21	24.6	83.23	100.95	82.64	83.82	45.14	102.22	39.26	56.78	34.49	41.15
caz	X	16182878	16187553	mat	0.908229937	77.77	76.81	81.68	82.96	100.96	123.64	128.16	144.82	155.96	152.55	154.92	135.17	85.64	128.35	100.73	98.84	130.33	130.72	124.36	115.92	128.63	147.99	155.66	96.44
cbc	2R	9371014	9372901	mat	0.958848707	22.57	19.97	23.2	23.2	36.18	37.89	37.36	41.73	48.8	49.27	33.99	33.97	21.99	28.45	27.87	28.74	32.8	36.96	43.24	39.24	38.75	49.02	36.32	33.29
Cbl	3L	8418044	8424324	mat	0.921501393	135.12	131.23	190.81	137.83	190.68	157.24	123.63	250.44	43.53	86.73	26.95	32.48	178.98	139.87	169.89	197.63	175.42	184.55	112.57	207.84	23.95	87.1	25.17	16.98	135.12	131.23	190.81	137.83	171.61	157.24	123.63	250.44	0	0	0	0	178.98	0	169.89	197.63	175.42	184.55	0	207.84
CBP	X	7231402	7236768	matzyg	0.966527731	105.3	76.37	89.43	47.63	19.27	37.76	28.81	37.42	71.02	48.63	96.68	102.99	136.27	66.3	78.79	63.58	29.44	30.23	19.7	28.61	65.41	50.03	65.55	72.12	105.3	76.37	89.43	47.63	18.33	37.76	26.41	30.94	40.29	29.38	52.03	102.99	136.27	66.3	78.79	63.58	29.44	30.23	19.7	28.61
Cbp20	3R	13990384	13991161	mat	1.015722926	52.36	69.69	65.03	79.21	98.17	120.98	121.93	99.7	105.92	86.51	81.97	72.21	57.68	69.22	67.37	77.79	102.13	109.77	117.97	111.72	96.74	82.53	78.25	84.1
Cbp53E	2R	12861464	12883566	zyg	0.604967198	0	0	0	0	0	0.1	0.02	0.02	0.17	0.09	0.29	0.26	0	0	0	0	0.02	0.04	0.07	0.04	0.41	0.17	0.2	0.26
Cbp80	X	4544053	4552041	mat	1.006854217	93.53	80.12	114.63	95.39	125.58	111.37	94.14	158.79	147.3	166.32	134.72	169.5	109.02	99.8	117.93	122.02	108.81	125.07	92.35	142.58	118.96	151.54	111.39	93.46	93.53	80.12	113.56	95.39	125.58	111.37	94.14	157.73	143.5	165.31	125.04	169.5	109.02	99.8	117.93	122.02	108.81	125.07	92.35	142.58
cbs	2R	9338168	9340898	mat	1.324198816	17.09	5.41	2.47	1.26	1.28	0.69	0.93	1.61	0.79	0.94	0.66	1.3	12.45	4.95	1.47	1.76	1.19	1.63	0.55	1.22	0.92	1.33	0.62	0.65
cbt	2L	476436	479682	mat	0.996159892	52.04	28.5	20.1	3.48	0.43	0.18	0.24	0.09	0.02	0.03	0.19	0.21	55.2	24.56	14.88	5.99	0.41	0.27	0.05	0.22	0.03	0.13	0.17	0.02
cbx	2R	5752012	5753088	mat	1.064084936	30.57	15.66	29.65	35.46	30.52	28.51	19.24	25.9	22.23	24.2	27.35	23.83	26.81	11.23	30.35	34.53	28.46	24.97	17.38	28.95	25.23	24.06	19.76	31.37
Ccap	3R	18526303	18527806		0.4	0	0	0	0	0	0	0	0	0	0	0.08	0.1	0	0	0	0	0	0	0	0	0	0.04	0.2	0
CcapR	3R	21749218	21764943		9.4	0	0	0	0	0.17	0.08	0.47	0.09	0	0	0	0	0	0	0	0	0	0.05	0.05	0	0	0	0	0
Cchl	3R	17851696	17853198	mat	1.099764254	127.67	157.31	118.09	125.16	73.24	61.84	82.04	54.04	53.61	46.81	45.1	49.57	106.37	150.02	110.14	88.32	82.47	68.03	60.86	72.96	60.38	50.25	54.83	50.37
CCKLR-17D1	X	18601526	18620605		0	0	0	0	0	0	0	0	0	0	0.02	0	0	0	0	0	0	0	0	0	0	0	0	0	0
CCKLR-17D3	X	18658515	18668264	zyg	0.738853503	0	0	0	0	0.02	0	0.09	0.1	0.08	0.41	0.24	0.18	0	0	0	0	0	0	0	0	0.22	0.09	0.12	0.14
Ccn	3L	17683112	17741939		0.25	0	0	0	0	0.02	0	0	0	0	0	0.02	0	0	0	0	0	0.08	0	0	0.02	0	0	0	0
Ccp84Aa	3R	2529803	2530625		0	0	0	0	0	0	0	0	0	0	0	0	0	0	0	0	0	0	0	0	0	0.09	0	0.07	0
Ccp84Ab	3R	2527688	2528599		0	0	0	0	0	0	0	0	0.15	0	0	0	0	0	0	0	0	0	0	0	0	0.01	0	0	0
Ccp84Ac	3R	2520869	2521993		0	0	0	0	0	0	0	0	0	0	0	0.05	0	0	0	0	0	0	0	0	0	0	0	0	0
Ccp84Ad	3R	2518453	2519239		0	0	0	0	0	0	0	0	0	0	0	0	0	0	0	0	0	0	0	0	0.12	0.02	0	0	0
Ccp84Af	3R	2515394	2515908		0	0	0	0	0	0	0	0	0	0	0	0	0	0	0	0	0	0	0	0	0.06	0	0	0	0
CCS	2R	6009076	6010067	matzyg	1.399203768	7.47	4.29	1.77	0.26	0.2	0.06	0.24	0	3.58	0.91	2.97	6.38	4.97	2.85	1.08	0.14	0.33	0.06	0.11	0	3.21	1.83	2.34	1.84
Cct1	3L	1546080	1553235	mat	0.934346678	40.85	41.39	44.86	42.98	48.95	40.02	51.35	48	35.11	34.73	34.23	35.12	37.2	60.46	46.6	52.2	49.58	51.65	45.22	49.07	26.79	37.88	32.87	22.67	0	0	44.86	42.98	48.95	40.02	51.35	45.47	27.13	28.94	22.25	26.34	37.2	0	46.6	52.2	49.58	51.65	34.58	49.07
Cct2	3L	1553492	1555325	matzyg	0.9226581	0.56	1.44	0.81	0.84	1.38	0.41	1.14	1.61	1.65	1.79	3.26	4.11	1.17	0.68	0.9	0.46	1.16	1.29	1.03	1.15	2.29	1.38	3.41	2.79
Cct5	2R	8062280	8065039	mat	1.008454841	479.99	531.03	338.85	270.47	79.9	88.37	178.69	127.07	94.85	107.31	95.09	89.28	390.04	558.67	376.54	234.51	165.71	113.55	78.13	96.98	89.58	102.34	112.4	60.45
Cctgamma	3R	12473310	12475700	mat	0.957314971	312.67	377.9	236.45	162.52	73.43	84.71	106.36	91.31	77.29	60.42	47.16	54.9	291.03	430.26	246.51	153.42	93.03	98.74	62.46	78.31	50.22	79.2	61.54	37.11
CD98hc	3R	3800127	3803488	mat	1.120558093	198.99	163.54	175.42	100.05	53.36	33.18	37.43	47.7	54.55	39.28	65.5	74.46	184.1	121.69	124.28	114.26	74.71	52.95	37.23	46.32	59.52	40.13	60.06	48.37
Cda4	X	21985465	22034545		4.535433071	0	0	0.03	0.05	0	0	0.06	0.16	0.52	0.19	0.3	0.1	0	0	0.03	0.03	0.03	0	0	0	0.06	0	0.08	0.05
Cda5	2L	25401	59242	zyg	1.247726685	0.23	0.12	0.21	0.37	0.58	0.72	0.55	1.36	2.28	2.95	3.33	3.16	0.2	0.1	0.19	0.38	0.36	0.43	0.98	1.2	2.22	2.37	1.95	2.62
CDase	3R	26285510	26291458	zyg	0.689809435	0	0	0.07	0.35	1.01	0.36	0.18	0.86	1.09	0.87	1.64	2.6	0	0	0.11	0.33	0.37	0.71	1.12	0.77	1.36	1.69	2.29	1.31	0	0	0	0	0	0	0	0	0.3	0	1.06	1.44	0	0	0	0	0	0	0	0
cdc14	2L	7802414	7810697	mat	0.702321535	5.52	2.19	1.05	0	0.07	0.03	0.07	0.06	0.26	0.08	0.2	0.28	8.11	2.44	0.32	0.06	0.13	0.03	0	0.09	0.02	0.17	0	0.1
cdc16	3R	19106954	19109845	mat	1.025252755	46.26	27.26	60.29	51.56	63.08	54.93	30.86	73.86	60.25	81.12	73.38	81.58	51.71	24.54	51.91	67.7	57.77	54.8	33.58	63.9	58.88	73.66	52	58.07	46.26	25.66	60.29	51.56	63.08	54.93	0	71.86	57.51	78.99	69.71	73.14	51.71	0	51.91	67.7	57.77	54.8	0	63.9
cdc2	2L	10384738	10386263	mat	1.01232428	196.95	103.5	260.42	305.08	350.46	341.39	161.8	293.2	240.12	316.3	338.89	300.3	251.38	75.41	231.05	313.27	288.28	285.75	196.78	309.19	305.49	323.46	248.87	342.28	196.95	103.5	260.42	305.08	349.06	341.39	161.8	291.62	221.21	303.05	313.79	280.93	251.38	75.41	231.05	313.27	287.34	281.07	193.28	307.79
cdc23	2L	20459394	20461729	mat	1.030248254	39.89	36.91	33.34	26.02	13.66	12.72	15.57	16.69	23.63	21.75	24.78	22.49	34.86	37.25	35.09	23.47	18.14	17.63	14.96	14.89	24.07	22.11	19.69	16.02	39.89	36.91	33.34	26.02	13.4	12.3	12.55	15.83	12.81	11.13	12.74	13.34	34.86	37.25	34.89	23.26	17.07	17	11.65	13.83
Cdc27	3L	7238855	7242439	mat	1.001224642	77.25	79.75	73.37	41.6	17.25	10.58	11.91	13.73	23.73	23.9	28.42	28.24	75.65	83.73	66.72	44.63	19.48	15.32	9.65	14.93	26.85	21.49	27.13	20.14
cdc2c	3R	16561341	16563052	mat	1.179848163	191.73	133.3	130.6	72.15	25.27	19.76	15.34	21.91	50.84	38	66.21	64.39	158.51	97.56	99.34	71.49	30.18	27.38	16.62	23.42	71.49	37.19	59.02	69.28	191.73	133.3	128.54	72.15	25.27	19.76	15.34	20.08	39.05	25.76	42.6	43.21	158.51	97.56	99.34	71.49	28.81	27.38	15.51	23.42
cdc2rk	2R	5954721	5956199	mat	0.973602849	18.08	12.62	19.11	21.75	25.94	16.92	15.64	18.98	15.3	18.1	16.93	18.65	21.84	10.35	21.74	22.68	22.88	18.14	17.33	19.21	15.56	18.57	15.34	15.24
Cdc37	3L	1795425	1797307	mat	1.045139742	112.13	130.35	112.56	120.55	130.4	125.14	122.06	139.69	120.72	112.29	128.22	111.04	117.79	133.92	120.04	114.79	109.31	125.12	122.79	132.1	106.5	116.79	103.62	105.72	112.13	130.35	112.56	120.55	130.4	125.14	118.69	137.22	108.71	103.55	111.73	104.29	117.79	133.92	120.04	114.79	104.98	124.05	122.79	130.34
Cdc42	X	19591116	19593285	mat	0.946454332	200	195.25	234.52	214.09	234.73	226.2	208.28	266.39	268.48	248.48	236.33	268.49	234.92	221.61	254.54	279.64	235.95	234.69	190.67	231.11	215.8	251.51	239.23	214.78
CDC45L	X	922323	924606	mat	1.304154809	87.4	47.56	19.06	1.52	0.62	0.53	0.81	0.92	12.2	5.4	14.57	9.91	55.08	50.41	10.89	2.29	0.39	0.98	0.89	0.52	10.1	3.07	9.6	8.03	87.4	47.56	19.06	1.52	0	0	0	0	7.58	0	7.28	9.91	55.08	49.75	10.89	0	0	0	0.89	0
Cdc6	3L	8624608	8627181	mat	1.017272539	105.14	109.87	114.08	113.46	129.74	124.29	123.35	173.41	136.96	169.77	120.34	132.13	95.51	121.04	114.69	122.68	124.63	147.55	122.6	154.36	117.06	165.09	116.29	67.71	105.14	109.87	114.08	113.46	128.88	123.35	120.75	171.67	128.11	164.27	109.98	112.52	95.51	121.04	114.69	121.56	124.63	146.85	121.67	154.36
Cdep	3R	736277	771298	zyg	1.043841997	0.53	0.88	0.61	0.37	0.62	0.62	0.69	0.91	10.29	6.21	12.66	21.65	0.36	0.45	0.65	0.66	0.42	0.81	0.51	0.71	7.62	5.76	13.41	10.01
CdGAPr	2L	19775109	19791900	mat	0.867620725	47.08	40.98	63.4	31.1	14.94	6	4.77	12.78	7.19	13.79	9.7	15.53	51.5	53.62	51.49	53.16	18.74	17.4	3.67	14.36	6.6	10.09	8.95	8.79	47.08	0	0	31.1	0	0	0	0	0	0	0	0	0	0	0	53.16	18.74	0	0	0
cdi	3R	14870603	14920076	mat	0.92019113	46.18	45.17	54.09	15.79	1.91	0.67	0.51	0.88	1.28	1.2	1.87	2.4	51	53.13	42.32	31.25	2.48	2.03	0.32	1.41	1.18	1.26	1.6	1.13	46.18	45.17	53.81	15.79	0	0	0	0	0	0	0	0	51	53.13	41.76	31.25	0	0	0	0
Cdk4	2R	12466980	12472953	mat	0.985964667	43.18	53.1	50.87	55.28	61.46	52.29	47.2	48.52	9.8	22.66	5.97	8.48	39.31	47.5	58.72	63.6	57.51	56.31	44.6	55.89	7.09	27.88	8.81	7.72
Cdk5	2R	11457034	11458918	matzyg	0.989187691	13.21	12.33	11.61	6.8	3.52	2.68	3.81	3.3	9.22	3.52	10.67	13.99	14.42	14.73	8.75	6.13	2.97	3.38	2.79	4.06	10.2	3.9	8	13.94	13.21	12.33	11.61	0	0	0	0	0	9.22	0	7.42	7	14.42	14.73	8.75	0	0	0	0	0
Cdk5alpha	2L	10308123	10310736	zyg	0.926019204	0	0	0	0.03	0.32	0.17	0.09	0.27	0.53	0.74	0.55	0.94	0	0	0.14	0	0.32	0.27	0.05	0.35	0.68	0.94	0.22	0.56
Cdk7	X	5201498	5202961	mat	0.959311316	65.6	64.74	66.83	75.66	61.01	58.5	48.08	52.36	20.14	30.64	18.73	14.43	68.99	61.7	77.78	78.43	68.73	56.4	37.2	54.12	15.49	33.89	14.93	10.01	65.6	63.79	66.83	75.66	60.63	58.19	48.08	52.05	15.86	27	14.54	14.43	68.55	61.7	77.5	78.43	68.43	56.4	37.2	53.81
Cdk8	3L	9830184	9831750	matzyg	0.953763814	16.16	17.67	14.2	16.25	10.62	12.84	12.88	16.51	32.52	27.93	38.79	37.59	19.51	12.56	14.16	12.98	11.46	10.95	14.26	14.11	40.15	27.07	35.95	31.71	16.16	17.67	14.2	16.25	10.11	11.07	10.48	13.34	14.18	16.14	19.84	22.06	19.51	12.56	14.16	12.98	10.34	10.24	10.9	11.94
Cdk9	2R	18523567	18525228	mat	1.03995333	39.77	38.72	50.8	56.75	58.09	56.31	55.2	64.5	73.12	66.09	71.29	73.1	48.35	34.86	46.67	45.87	55.76	54.82	56.74	65.2	74.91	66.39	61.16	61.36	39.77	38.72	50.8	56.75	57.4	53.86	52.92	62.56	64.47	60.75	57.21	64.24	47.71	34.86	46.67	45.87	55.3	54.82	56.18	64.17
cdm	3R	14005434	14009201	mat	0.960462398	68.96	59.2	85.56	71.4	84.07	73.15	60.74	108.2	67.89	104.64	51.77	65.81	75.24	70.7	81.05	96.04	79.78	95.18	61.89	95.1	46.65	92.5	41.67	34.16	68.78	59.11	85.47	71.34	83.98	72.88	60.74	107.72	64.66	102.11	46.64	58.54	75.14	70.7	80.81	96.04	79.78	94.87	61.83	94.67
CdsA	3L	8121151	8124775	mat	0.919891307	50.26	34.03	65.05	36.41	17	6.03	3.37	4.41	0.69	0.96	0.9	1.09	59.71	32.06	50.8	56.22	13.75	11.64	1.97	11.39	0.79	1.16	0.73	1.06	50.26	0	65.05	36.41	17	0	0	0	0	0	0	0	59.71	0	50.8	56.22	13.75	0	0	10.35
Cec-Psi1	3R	26037248	26037475		0	0	0	0	0.28	0	0	0	0	0	0	0	0	0	0	0	0	0	0	0	0	0	0	0	0
CecA1	3R	26036595	26037009		0	0	0	0	0	0.16	0.29	0	0	0	0.09	0	0	0	0	0	0	0	0	0	0.08	0	0	0.07	0.35
CecA2	3R	26037877	26038291		0	0	0	0	0	0	0	0	0	0	0.09	0	0	0	0	0	0	0	0	0	0.08	0	0	0.07	0.07
CecB	3R	26039055	26039519		0	0	0	0	0	0	0	0	0	0	0.15	0	0	0	0	0	0	0	0	0	0	0	0	0	0
CecC	3R	26042205	26042659		0	0	0	0	0	0	0	0	0	0	0	0.12	0.16	0	0	0	0	0	0	0	0	0	0	0	0
Ced-12	2L	12097842	12100839	mat	1.045896205	50.33	42.87	67.01	59.91	60.28	43	33.43	64.95	44.33	57.52	54.24	57.87	56.67	36.69	58.57	65.47	55.79	51.48	32.91	59.25	43.28	51.72	38.76	45.54
ced-6	2R	5322173	5329065	mat	0.88484208	250.92	250.83	315.9	237.29	122.5	67.24	49.43	59.42	13.65	12.25	9.79	13.69	302.23	276.39	309.63	305.73	140.54	116.57	33.7	87.1	11.22	13.95	11.76	10.57	250.92	250.83	314.71	237.29	122.5	66.43	49.43	59.42	0	0	7.53	9.78	302.23	276.39	309.63	305.73	140.54	116.57	33.7	87.1
cenB1A	3R	18944124	18949941	mat	0.982914263	75.67	78.34	94.19	55.89	28.17	16.72	15.85	19.89	23.24	21.25	34.67	31.12	81.14	82.11	73.62	71.1	31.16	27.02	10.79	23.37	27.88	26.03	33.77	20.61	75.67	78.34	94.19	55.89	26.41	16.72	0	0	0	0	23.11	23.94	0	0	73.62	71.1	31.16	27.02	0	23.37
cenG1A	2L	13835566	13898715	mat	0.868800242	25.2	29.08	29.97	15.18	5.5	1.94	3.28	0.95	0.72	0.54	1.2	1.65	23.82	37.24	26.32	24.95	8.05	4.76	0.47	4	0.81	0.49	0.63	1.45	25.2	29.08	29.97	15.18	0	0	0	0	0	0	0	0	23.82	37.24	26.32	24.95	8.05	0	0	0
Cenp-C	3R	4389847	4394970	mat	1.000946541	91.21	55.74	105.16	49.17	10.94	4.84	2.17	8.58	5.07	6.88	9.05	8.27	99.63	48.14	79.19	71.09	11.23	10.67	2.21	7.33	7.33	6.31	6.34	5.57
Cep135	3L	15109838	15121125	mat	1.007402658	26.86	24.07	33.65	29.63	37.19	26.46	19.47	39.79	28.39	32.23	35.46	41.47	31.4	23.12	33.1	33.57	32.26	32.7	22.07	37.23	29.04	29.98	28.28	23.12	26.86	24.07	33.65	29.63	37.19	26.46	18.86	38.99	24.56	28.03	23.4	29.5	31.12	23.12	33.1	33.57	32.26	32.03	21.79	37.23
Cep97	2L	3867713	3871425	mat	0.93901639	18.51	14.68	15.65	4.65	1.18	0.97	0.46	0.89	1.07	1.11	1.62	1.63	21.33	16.86	10.16	6.45	1.54	1.04	0.57	0.76	1.86	1.22	1.28	1.2
cer	2R	15283719	15284265	matzyg	1.015055854	9.33	5.31	10.72	15.7	16.74	18.86	11.79	18.61	17.49	21.79	31.28	23.37	9.71	4.09	8.68	8.79	16.22	17.54	14.89	16.38	26.77	24.82	18.92	28.83	9.33	5.31	10.72	15.7	16.74	18.86	11.17	18.21	15.26	19.37	23.46	16.94	9.71	0	8.68	8.79	16.22	17.54	14.89	15.83
Cerk	3R	1184584	1194027	mat	1.202158369	52.63	35.85	22.53	3.87	1.17	0.49	0.76	0.85	2.43	2.3	2.24	2.26	35.43	38.67	14.38	5.56	1.63	1.03	0.6	0.61	1.93	1.94	2.76	1.51
cerv	X	15471017	15472017	mat	0.998352033	25.61	29.42	38.88	36.37	43.1	51.08	38.16	42.89	49.96	49.35	48.67	43.29	39.22	26.86	34.87	37.82	42.37	43.98	43.76	46.82	47.37	43.66	36.2	41.53
Cf2	2L	4877288	4883341	mat	0.910561736	31.39	24.49	11.67	0.89	0.13	0.01	0.08	0.49	1.65	1.83	1.4	2.15	29.51	32.56	7.86	1.98	0.08	0.12	0.23	0.17	1.36	1.69	1.19	1.19
cg	2R	10061174	10070345	mat	0.920749163	162.14	153.53	187.36	166.94	134.83	94.92	109.72	118.4	54.28	85.8	75.4	70.06	176.91	189.35	195.91	192.79	140.87	140.26	82.14	115.04	57.92	82.9	61.14	41.04	161.68	152.94	187.01	166.16	132.29	94.41	109.13	114.55	29.21	59.74	43.81	41.15	176.91	189.35	195.53	192.79	140.87	139.3	75.86	112.65
CG10000	3R	24574104	24577313		0.163043478	0	0	0	0	0.09	0.04	0.08	0.02	0.02	0.05	0	0.05	0	0	0	0	0.02	0	0	0.07	0.06	0	0.12	0.04
CG10005	3R	7800877	7802912	mat	1.146407623	2.92	3.03	2.92	2.79	1.49	1.87	0.82	1.1	0.97	0.65	1.19	1	1.68	1.48	2.68	1.98	2.42	1.35	1.5	1.33	0.78	1.29	0.91	1.54
CG10006	3L	14985571	14990594	zyg	1.297166495	0.33	0.04	0.13	0.39	2.8	2.83	4.77	13.22	11.09	15.62	14.92	12.21	0.04	0.06	0.03	1.1	2.67	2.47	5.13	4.65	9.78	11.03	9.12	8.26	0	0	0	0	0	0	0	0	10.3	0	9.95	0	0	0	0	0	0	0	4.66	0
CG10011	3R	24433652	24460785	matzyg	1.159190883	7.3	5.26	6.35	1.62	0.52	0.28	0.17	1.03	15.56	13.68	22.03	40.71	7.62	6.5	4.47	1.91	0.39	0.72	0.31	0.46	15.75	12.37	15.36	16.46	0	0	0	0	0	0	0	0	0	0	11.02	0	0	0	0	0	0	0	0	0
CG10013	3R	8149244	8150936		0.483827103	0.53	0.71	0.92	1.65	1.44	1.4	0.41	1.15	1.35	2.37	1.31	4.59	0.71	1.27	3.85	1.15	0.87	2.58	0.65	1.85	2.41	3.34	1.93	1.83
CG10019	2L	3745691	3752309		0	0	0.02	0	0	0	0	0	0	0	0	0	0	0	0	0	0	0	0	0	0	0.02	0	0	0.01
CG10026	2L	19455677	19457726	zyg	1.117767537	0.21	0	0.24	0	0.05	0	0	0.15	0.38	0.31	0.33	0.41	0.06	0	0	0	0	0.09	0.08	0	0.22	0.3	0.37	0.33
CG10029	3R	3141445	3142929		0	0	0	0.04	0	0	0	0	0	0.04	0	0	0.04	0	0	0	0	0	0	0.07	0	0	0.04	0.04	0
CG10032	3R	3097313	3098231	zyg	3.07028754	0	0	0	0	0	0	0	0	0.25	0	0.53	1.29	0	0	0	0	0	0	0	0	0.13	0	0.12	0.84
CG10035	3R	8207372	8208412	zyg	0.755317766	0	0	2.8	52.46	331.56	561.44	864.44	656.42	2492.56	1721.77	3005.59	2632.34	0.29	0.98	6.4	23.77	302.57	310.01	1199.73	615.6	3460.58	1569.3	3827.82	3162.56	0	0	0	28.94	185.1	287.17	409.47	310.82	1215.4	802.09	1538.7	1272.01	0	0	0	13.87	145.54	177.15	548.76	322.76
CG10038	3R	8174708	8176367	mat	1.012584899	49.19	43.73	60.55	71.09	68.99	68.93	49.72	60.57	60.61	68.65	69.92	63.12	60.47	34.14	57.22	63.9	67.9	61.15	57.28	64.53	62.65	63.87	61.07	75.21
CG10039	2L	4007689	4007985		0	0	0	0	0	0.2	0	0	0	0	0	0	0	0	0	0	0	0	0	0	0	0	0	0	0
CG10041	3R	8176536	8177801	zyg	0.892477916	0	0	0	0	0.3	0.71	0.62	0.38	2.13	1.36	2.62	2.98	0	0	0	0	0.41	0.46	0.75	0.73	1.88	1.69	3.21	2.68
CG10050	3R	3075520	3077470	matzyg	1.026727769	4.49	3.4	2.68	0.17	0.49	0.25	0.36	0.47	3.56	2.84	6.02	6.07	4.8	2.88	1.1	0.91	0.21	0.31	0.14	0.31	4.64	2.22	4.78	5.4
CG10051	2R	15251149	15254799	zyg	1.369047619	0	0	0	0.02	0	0	0	0	0.09	0	0.3	0.64	0	0	0	0	0.02	0	0	0	0.1	0.02	0.2	0.39
CG10053	3R	3072962	3073862	mat	0.98435316	21.33	17.22	23.99	24.48	19.89	26.61	23.93	24.64	35.45	26.93	45	41.06	20.46	13.08	24.6	22.13	27.58	24.47	27.67	27.57	40.4	29.85	36.51	49.71
CG10055	3R	3009822	3012375	mat	0.998285691	85.59	80.57	92.52	51.97	8.77	5.27	4.03	5.07	6.56	6.54	6.8	6.74	95.41	70.51	79.41	64.39	12.98	11.05	2.83	7.73	7.46	8.12	6.54	5.05	85.59	80.57	92.09	50.68	8.22	0	0	3.88	5.96	1.99	6.18	4.04	95.41	70.51	79.41	64.39	12.98	11.05	0	7.32
CG10062	2R	15264281	15267679		0.184615385	0	0	0.02	0	0	0	0	0	0.02	0.02	0	0	0	0	0	0	0.02	0	0.05	0.06	0.06	0.02	0	0.04
CG10063	3L	6964674	6965521	zyg	0.483282156	0.66	0	0	0.49	0.15	0.07	0.14	0	0.93	0	0.32	1.19	0	0	0	0	0	0.22	0.62	0.3	0.22	0.27	0.86	0.58
CG10064	3L	6958359	6961061	zyg	1.170997224	0.03	0	0.09	0.3	0.36	0.42	0.37	0.5	3.35	2.15	0.77	1.26	0.09	0.04	0.12	0	0.42	0.51	0.43	0.45	0.67	0.64	1.54	0.84
CG10068	3R	2951992	2953751	mat	1.073125529	18.34	13.43	16.6	10.77	7.64	5.07	5.01	6.1	5.76	6.14	9.62	8.42	17.87	13.57	13.3	11	5.3	6.28	3.16	6.62	7.18	4.65	7.87	6.49
CG10069	2R	17169804	17173174	matzyg	0.937631323	27.71	23.31	30.76	28.25	29.49	25.18	24.46	33.71	59.43	57.59	80.35	82.59	28.82	24.19	33.96	37.03	31.34	29.03	34.11	35.37	75.05	68.06	63.65	64.7	27.71	23.12	30.42	27.69	27.59	18.89	20.43	21.8	31.31	33.73	43.45	37.8	28.82	24.19	33.63	37.03	27.72	26.3	18.18	27.17
CG10073	2R	15269120	15272470		0.253968254	0	0	0	0	0	0.04	0.06	0.11	0.06	0.02	0.02	0.09	0	0	0	0	0	0.06	0.07	0.08	0.28	0.26	0.07	0.02
CG10075	3L	6950045	6951214	mat	0.982305638	29.96	30.92	34.42	28.74	14.72	14.29	14.91	10.57	6.85	5.33	7.64	7.07	31.4	36.98	30.91	24.04	18.9	16.43	9.93	14.64	7.49	6.88	7.16	6.55
CG10077	3L	6942590	6949004	mat	0.887212602	127.59	110.1	132.8	106.5	115.92	105.94	87.19	164.8	102.63	120.53	117.61	144.23	132.48	159.79	128.86	170.26	111.51	135.02	77.81	126.15	86.07	127.1	90.75	86.54
CG10080	2R	17512539	17518766	mat	1.072144644	73.44	57.69	68.25	16.29	3.4	2.22	1.82	4.06	15.83	14.25	18.39	25.84	73.58	55.42	43.25	28.69	4.24	3.39	2.27	3	17.92	13.89	15.16	12.9	73.23	57.69	68.25	16.21	3.3	2.13	1.7	3.25	9.86	10.09	9.27	13.8	73.23	55.42	43.18	28.69	4.03	2.96	1.57	3
CG10082	2R	17533682	17544944	mat	0.977712909	17.84	18.98	20.75	19.99	24.79	20	19.03	41.51	34.12	36.5	35.09	50.03	21.41	24.6	22.45	26.05	24.5	28.13	20.23	30.28	24.96	35.79	32.32	25.32	0	0	0	0	17.71	0	0	31.82	13	16.69	12.76	10.53	0	0	20.85	26.05	18.38	22.01	0	21.37
CG10083	3L	13476632	13479398	mat	0.987554964	95.7	102.16	112.56	109.55	121.75	103.35	92.07	146.08	76.83	125.68	46.23	50.96	100.56	99.46	117.72	125.77	119.04	120.8	90.75	131.81	38.87	121.4	46.07	25.68	95.04	102.16	112.29	108.54	121.03	102.59	90.36	145.19	70.78	121.79	38.35	44.44	100.56	99.46	117.6	125.77	118.43	119.16	89.44	130.92
CG10086	3R	3616362	3619221		0	0	0	0	0	0	0	0	0	0.03	0	0	0	0	0	0	0	0	0	0	0	0	0.06	0	0
CG10089	3L	13459926	13467643	mat	0.914960369	3.88	7.5	7.43	7.67	7.93	4.9	4.17	3.94	3.02	11.83	3.75	4.26	3.92	7.44	4.55	6.45	9.31	2.68	1.81	7.92	4.8	11.24	7.67	3.25	0	0	0	0	0	0	0	0	0	0	0	0	0	0	0	0	0	0	0	0
CG10092	3R	3712805	3715058	mat	0.981554313	16.65	8.68	6.55	1.86	0.91	0.06	0.14	0.45	3.88	3.16	7.3	7.71	16.89	8.64	6.04	2.78	0.68	0.53	0.44	0.37	6.42	2.08	5.26	4.12
CG10096	3R	8216404	8218733	zyg	0.568047337	0.03	0	0	0	0	0	0	0	0.19	0.02	0.08	0.14	0	0	0	0	0.05	0	0	0	0	0.11	0.12	0.02
CG10097	3R	8216404	8221702	zyg	1.748322148	0	0	0	0	0	0	0	0	0.23	0.02	0.36	0.22	0	0	0	0	0	0	0	0	0.14	0	0.2	0.14
CG10098	3R	2950271	2952225	mat	1.055047843	39.54	49.38	44.73	45.05	67.63	58.84	60.22	55.12	29.4	38.47	17.75	20.22	39.21	52.81	48.22	46.21	58.54	60.68	48.27	60.37	15.68	33.62	21.99	20.22
CG10102	2R	10248808	10249506	mat	0.976840995	33.31	30.54	38.47	24.4	34.19	30.62	25.22	43.34	50.77	23.55	41.66	42.71	33.25	43.78	29.66	34.17	36.15	41.25	31.05	53.18	38.62	52.44	36.19	30.17	33.31	30.54	38.13	24.4	34.19	30.62	25.22	43.34	50.46	23.55	41.66	42.71	33.25	43.78	29.66	34.17	36.15	41.25	31.05	52.8
CG10103	3L	6747115	6749619	mat	0.97894087	62.43	68.21	69.48	78.58	64.22	58.11	58.38	58.01	51.25	51.79	52.63	51.93	65.49	65	74.92	77.7	67.08	61.08	59.85	55.46	51.99	56.07	53.81	46.06	62.43	68.21	69.48	76.69	61.7	57.52	53.52	56	43.28	49.99	36.15	36.76	64.98	65	74.92	77.7	66.56	60.52	56.89	54.08
CG10107	3L	6737525	6745386	mat	1.020913761	124.94	127.27	118.13	126.96	100.02	56.36	80.13	71.46	64.13	80.16	56.85	61.23	116.5	133.89	124.36	122.51	89.61	93	66.07	80.74	65.2	75.67	55.95	43.13	124.94	127.27	118.13	126.96	100.02	53.39	66.19	53.96	40.93	63.52	26.02	36.14	116.5	133.89	124.36	122.51	82.82	84.23	45.21	77.15
CG10132	2L	19518786	19525454	zyg	1.60236957	0	0	0	0.03	0	0.01	0	0.01	0.49	0.2	1.06	2.49	0.01	0	0	0	0	0	0	0.01	0.47	0.1	0.51	1.71
CG10133	3L	13442286	13443463	mat	1.282360685	21.04	9.26	5.4	2.45	1.05	0.97	0.45	0.93	1.56	0.53	2.18	2.89	14.39	9.6	3.53	2.9	1.29	0.88	0.44	0.35	2.32	0.31	2.65	2.81	21.04	9.26	5.4	0	0	0	0	0	0	0	0	0	14.39	9.6	3.53	2.9	0	0	0	0
CG10137	2L	19526685	19532992	zyg	1.164818298	0.55	0.91	0.86	0.69	0.5	0.21	0.15	0.39	1.94	1.19	1.77	3.84	0.48	0.63	0.38	0.48	0.58	0.56	0.25	0.48	1.39	1.42	1.82	2.01
CG10139	2R	10532775	10533676	mat	1.030499961	66.11	73	72.16	79.06	74.5	99.61	79.61	100.79	110.97	93.45	97.67	103.85	69.59	54.77	70.65	67.17	79.37	88.44	87.81	81.77	106.64	96.97	91.75	116.91
CG10140	3L	13432416	13433535	zyg	0.553486904	0	0	0	0	0	0	0	0	0.27	0	0.26	0.46	0	0	0	0	0	0	0	0	0.12	0.28	0.55	0.86
CG10144	3L	6484329	6488472	matzyg	0.97881711	22.38	15.83	25.11	9.73	4.26	2.94	3.12	7.77	12.94	16.53	20.49	20.86	27.29	14.61	20.54	14.91	4.37	5.37	2.3	5.23	14.68	12.41	15.27	13.73
CG10147	3L	6479696	6481524	matzyg	0.870030231	6.35	3.79	3.33	2.23	1.87	1.78	1.36	3.05	3.48	4.54	3.18	3.34	8.27	3.32	2.58	3.03	2.07	1.88	1.85	3.21	3.81	2.88	2.78	3.61
CG10151	2R	10640841	10643793		1.134325001	1.76	1.41	0.84	1.25	2.37	1.55	2.71	3.59	2.01	1.92	1.03	1.52	0.79	0.65	1.42	1.27	2.14	1.43	2.29	1.8	0.68	2.59	1.39	1.17
CG10153	2R	10644565	10645334	matzyg	0.969208703	18.62	8.94	7.74	4.49	3.37	4.68	3.15	5.33	23.12	18.37	26.97	27.84	14.1	5.84	7.66	4.82	2.8	2.3	4.56	3.86	30.12	18.07	23.62	22.98
CG10154	3L	13428921	13430233		0	0	0	0.11	0	0.06	0	0	0	0	0	0	0	0	0	0	0	0	0	0	0	0	0	0	0
CG10157	3R	19504613	19505577	mat	0.966972287	76.88	79.89	97.38	104.82	122.1	137.39	98.09	102.36	108.9	120.42	121.66	106.05	81.36	67.3	89.63	96.66	126.49	110.65	114.15	119.56	135.38	139	111.95	130.86
CG10158	2L	6943729	6945284	mat	0.972128676	65.82	68.79	72.97	75.81	79.95	69.35	70.84	75.05	19.49	38.18	19.32	23.51	73.6	69	75.41	84.37	82.48	80.74	60.57	82.42	16.36	38.39	12.65	15.14	64.09	67.19	72.97	75.81	77.95	69.35	70.84	70.55	0	35.55	16.1	0	73.6	69	75.41	84.37	82.48	80.74	60.57	82.42
CG10163	3L	6250522	6251860		0	0	0	0	0	0	0.13	0	0.15	0	0	0	0	0	0	0	0	0.08	0	0	0	0	0	0	0
CG10165	2L	19527274	19530277	mat	1.096956873	6.21	5.94	10.43	12.22	10.85	10.76	7.86	8.5	13.26	10.57	17.6	19.27	8.47	4.53	8.36	7.89	8.48	8.05	5.85	9.57	15.84	10.12	14.35	18.95
CG10166	2L	19525473	19526324	zyg	0.759269575	3.25	0.91	0	0.32	0	0.21	1.18	2	24.7	11.49	33.33	28	3.1	0.12	0.21	0	0.67	0.6	1.7	0.8	43.1	13.94	27.36	33.59
CG10170	3R	19358662	19360468		0	0	0	0	0	0	0	0	0	0	0	0.05	0	0	0	0	0	0	0	0	0	0.06	0	0	0
CG10171	3L	13379045	13380969	mat	0.946131032	21.13	22.29	22.46	30.49	27.62	17.7	20.35	17.18	15.17	15.58	23.54	22.31	25.17	24.92	28.26	28.88	25.39	24	14.25	19.44	20.71	17.64	23.46	19.89
CG10176	2L	18485453	18487710	zyg	0.910783329	0	0	0.03	0.11	0.6	1.83	2.07	4.77	26.73	27.77	40.47	37.83	0	0	0	0	0.28	0.4	4.85	1.92	39.53	25.33	31.09	36.41	0	0	0	0	0	0	0	2.2	19.3	17.54	23.13	19.62	0	0	0	0	0	0	0	0
CG10177	3R	19345867	19347305		0	0	0.17	0	0.06	0	0	0	0	0	0	0	0	0	0	0	0	0	0	0	0	0	0	0	0
CG10178	2L	18509571	18513481	zyg	0.833333333	0	0	0	0	0	0	0	0	0.05	0	0	0.1	0	0	0	0	0	0	0	0	0.03	0.05	0.03	0.03
CG10182	3R	19412928	19415537		0	0	0	0	0	0	0	0	0	0	0	0.02	0	0	0	0	0	0	0.05	0	0.08	0.03	0	0	0
CG10184	3R	19428228	19431209	mat	0.988645648	9.94	4.26	3.45	1.76	0.31	0.51	0.49	0.6	0.27	0.23	0.25	0.28	5.37	7.44	4.13	1.11	0.33	0.37	0.07	0.31	0.25	0.43	0.19	0.26
CG10185	3R	11886408	11893234	zyg	0.761808024	0	0.01	0.02	0.01	0.32	0.05	0.13	0.35	0.27	0.48	0.32	0.36	0	0	0.05	0.04	0.1	0.28	0.26	0.26	0.4	0.47	0.39	0.28
CG10186	2L	19508952	19517201		1.153846154	0.05	0.03	0.12	0	0.03	0.02	0.02	0.01	0.04	0.03	0.09	0.17	0	0	0	0	0	0.04	0	0	0.06	0.06	0.04	0.38
CG10188	2L	19502333	19508760	mat	1.014325182	45	40.07	33.26	6.24	1.54	0.94	1.4	3.35	20.8	15.32	18.39	29.61	40.1	47.58	20.42	12.25	1.89	2.13	1.59	1.67	17.95	14.11	18.64	16.62
CG10189	2L	19491646	19492927	matzyg	0.922330241	3.24	1.64	4.51	3.41	3.58	3.11	2.3	3.98	9.25	6.55	12.17	15.04	4.46	2.89	4.95	3.75	2.97	3.51	3.08	3.86	12.76	5.78	7.88	15.68
CG10191	3L	13381392	13383088	mat	0.91979124	58.32	86.82	60.41	64.45	56.37	33.05	42.4	37.94	42.44	43.52	48.92	54.64	57.02	99.74	63.36	68.33	57.89	55.29	39.95	44.22	44.98	40.43	62.62	47.53
CG10194	2L	19488681	19490083	mat	1.075251266	21.36	13.24	9.24	0.31	0.15	0.26	0.27	0.25	2.89	1.6	4.06	3.77	21.65	9.82	4.45	1.17	0.49	0.14	0.48	0.24	3.96	2.74	3.11	3.08
CG10195	2L	19482876	19484702	mat	1.100333401	5.64	6.56	6.68	5.24	6.55	4.11	3.13	4.37	4.32	4.46	6.43	8.42	5.78	4.28	5.52	5.8	4.22	4.9	1.94	4.3	5.36	4.87	6.14	9.11
CG10200	2R	10695953	10697436		0	0	0.08	0	0	0	0	0	0	0	0	0	0	0	0	0	0	0	0.07	0	0	0	0	0	0
CG10202	2R	10705364	10707492		0	0	0	0	0.05	0	0	0.05	0	0.02	0	0.05	0	0	0.04	0	0	0	0.11	0	0	0	0.08	0	0
CG10205	2R	10720337	10721460	zyg	1.458280439	0	0	0	0	0	0	0.13	0	0.28	0	1.8	1.49	0	0	0	0	0	0	0	0	0.72	0	0.59	1.89
CG10208	3R	19598714	19599845	mat	0.918754112	16.47	17.15	14.43	16.61	21.24	18.83	29.16	15.59	23.61	23.33	21.82	23.02	13.19	22.03	17.03	15.61	28.54	19.97	20.88	16.06	20.76	20.37	29.76	20.46	16.47	17.15	0	16.61	21.24	0	29.16	15.59	23.61	23.33	19.84	0	0	0	17.03	0	28.54	19.97	20.88	16.06
CG10209	2R	10733561	10735864	mat	0.913877481	39.38	36.3	39.74	34.99	23.82	22.16	18.33	21.52	10.64	15.21	9.13	14.24	45.37	32.72	40.65	45.46	26.48	23.92	16.83	20.89	8.72	12.13	7.93	8.92
CG1021	3R	2214883	2231613	mat	0.976799878	56.02	64.88	73.5	57.2	55.16	28.56	24.79	29.8	40.51	38.71	49.32	55.27	58.18	77.33	66.43	66.99	53.79	49.15	17.34	37.86	36.31	32.6	40.65	29	0	0	73.5	0	48.27	0	0	0	18.41	27.65	20.45	12.75	0	0	0	66.99	53.79	49.15	0	0
CG10211	2L	18517492	18531782		0	0	0	0	0	0.01	0	0	0	0	0	0.07	0.06	0	0	0	0	0	0	0	0	0	0	0	0.04
CG10214	3R	19592240	19593174	mat	0.952781326	51.46	35.51	61.24	66.9	73.75	72.52	44.69	67.91	71.05	80.25	82.67	87.56	62.88	27.88	55.52	63.68	73.8	64.03	59.3	72.33	87.82	73.3	72.64	103.93	50.54	35.51	61.24	66.9	72.6	71.45	44.69	64.82	58.75	66.88	65.02	79.22	62.88	27.88	55.52	63.68	73.04	64.03	59.3	67.51
CG10217	3R	19586458	19588977	mat	1.002398432	74.82	69.28	95.73	84.2	105.9	83.27	75.72	122.54	108.03	126.23	121.67	138.09	93.15	64.63	99.04	98.23	95.84	107.24	78.8	112.06	107.86	121.85	94.95	83.41	74.82	69.28	95.73	84.2	105.9	83.27	75.72	122.54	99.14	117.49	111.01	126.58	93.15	64.63	99.04	98.23	95.84	107.24	78.8	110.86
CG10219	3R	19585206	19586318	mat	1.019245706	128.52	138.24	112.39	151.61	104.29	104.84	122.71	75.28	35.81	41.93	27.34	24.05	102.05	150.79	128.99	134.1	118.57	88.41	95.28	81.74	28.55	47.28	36.88	24.12	128.52	138.24	111.68	151.12	103.62	104.84	122.09	75.28	33.25	40.13	24.63	21.97	102.05	150.79	128.99	134.1	118.27	87.82	94.73	81.11
CG10222	3L	13404628	13405553	mat	1.045859635	40.67	33.92	44.1	36.3	21.01	18.16	15.37	12.51	12.41	11.36	11.78	11.12	40.03	26.2	42.95	35.28	23.93	16.33	12.58	14.55	11.92	12.68	11.06	10.87
CG10225	3R	19576658	19578552	mat	0.900689137	150.86	190.48	135.43	134.7	113.8	123.94	150.68	114.03	103.68	85.39	87.28	93.92	135.06	253.15	152.51	135.36	143.61	132.99	107.09	117.66	84.36	98.55	114.3	78.71	150.86	0	135.43	134.7	113.8	123.94	150.68	103.66	0	68.31	62.34	0	0	0	152.51	0	143.61	132.99	0	0
CG10226	3L	6227416	6232689		1	0	0	0	0	0	0	0	0	0	0	0.01	0.03	0	0	0	0	0	0	0	0	0	0.11	0.01	0
CG10232	3R	19545197	19546170		0	0	0	0	0	0	0	0	0	0	0.07	0	0	0	0	0	0	0	0	0	0	0	0.06	0	0
CG10237	2L	19435843	19441278	mat	1.082169877	324.09	322.75	262.92	80.79	16.64	9.83	11.61	8	9.97	10.39	7.18	10.36	274.8	340.6	194.32	92.87	18.74	11.4	8.9	11.51	12.49	10.67	9.53	8.42
CG1024	3R	2204117	2206050	mat	0.947086305	45.93	58.69	60.9	56.84	61.27	57.48	56.91	74.29	37.73	70.6	32.66	32.31	60.07	56.72	63.66	66.13	58.58	64.9	59.42	74.99	29.4	62.69	32.77	22.07
CG10249	2R	10788979	10804873	zyg	4.341023539	0.07	0.36	0.27	0.19	0.4	0.14	1.12	1.15	8.57	2.54	3.38	3.9	0.06	0.36	0.03	0.1	0.15	0.6	0.2	0.4	1.13	2.26	1.39	6.3
CG10251	3R	19522103	19524749	zyg	0.660550459	0	0	0.03	0.02	0.13	0.07	0.02	0.14	0.07	0.11	0.18	0.2	0	0.12	0.09	0.06	0.02	0.05	0.02	0.16	0.03	0.02	0.07	0.02
CG10252	3R	19520935	19522000		0.189108911	0	0	0	0	0.07	0	0	0.21	0.06	0	0	0.07	0	0.1	0	0.21	0.17	0	0	0	0.12	0	0.06	0.06
CG10253	2R	10817585	10820805		0.708154506	0.05	0	0	0	0.05	0	0.11	0.13	0.24	0.08	0.04	0.1	0	0	0.02	0	0.04	0.07	0.06	0.05	0.07	0.35	0.19	0.33
CG10254	3R	19514726	19520705	mat	0.838850387	144.78	64.03	86.01	13.61	3.04	1.05	0.69	1.64	3.17	1.7	4.5	6.02	185.85	71.15	59.21	31.44	2.82	2.78	0.48	2.13	3.66	1.91	3.99	2.91	144.36	64.03	86.01	13.61	2.81	0	0	0	0	0	0	0	185.85	71.15	59.21	31.44	0	0	0	0
CG10257	2R	10830115	10831974		0.505617978	0	0	0	0.12	0.2	0	0	0.16	0.09	0	0	0.11	0	0	0	0	0	0	0.08	0	0.05	0.09	0	0
CG10260	X	2519050	2527386	mat	0.886489033	44.38	30.26	30.86	9.05	2.74	1.37	1.92	3.3	11.72	10.13	14.56	12.82	35.53	49.9	23.32	16.37	4.73	4.56	1.66	2.88	6.8	5.94	7.23	5.62	44.04	30.26	30.75	8.92	2.74	1.37	0	3.16	5.8	6.6	7.1	12.68	35.36	49.51	23.21	16.37	4.73	4.56	0	2.88
CG10262	2L	19583025	19583927	mat	1.009334713	1.33	4.52	3.39	3.02	3.78	1.75	0.63	1.26	0.33	0.16	0	0.24	2.47	3.26	2.74	3.49	4.01	1.85	0.68	2.34	0.07	0.61	0	0.51
CG10263	2L	19580608	19582497	mat	0.891137734	40.96	53	30.75	38.33	34.36	31.67	63.36	31.65	41.41	33.49	35.04	36.87	29.32	80.55	38.77	34.75	38.64	44.57	39.99	35.61	31.22	37.29	51.53	24.99
CG10264	3R	11869244	11870554		0.503337784	0	0	0.06	0.09	0.51	0.25	0	0.24	0.16	0.42	0.05	0.07	0	0	0	0.54	0.57	0.38	0.24	0.17	0	0.05	0	0.05
CG10265	2R	10879836	10881336	mat	1.073592698	51.98	37.65	55.25	43.36	21.86	21.99	16.94	20.18	22.26	27.31	25.82	20.95	53.2	28.06	41.23	35.19	28.41	20.93	16.83	20.18	30.32	26.11	24.46	21.85	51.98	37.65	52.99	43.36	21.11	19.32	13.55	17.3	13.44	22.49	15.59	10.47	53.2	0	41.23	35.19	28.41	18.97	15.54	17.85
CG10267	3R	2282849	2284544	mat	1.013261162	82.12	102.46	94.5	108.56	111.02	95.32	103.2	111.54	80.57	98.07	76.22	74.46	106.93	83.77	105.96	96	110.21	105.25	97.37	118.01	74.16	85.07	61.83	80.26
CG10268	2L	19579092	19580346	mat	1.022920225	20.62	27.78	21.09	22.99	24.36	23.96	25.16	26.47	21.71	22.17	19.94	19.84	18.91	26.6	21.89	23.26	26.41	26.79	22.09	25.82	21.51	19.26	17.99	20.47	20.62	27.78	21.09	22.99	24.36	23.96	25.16	26.47	21.71	21	14.12	14.55	18.91	25.86	21.89	23.26	25.77	26.79	22.09	25.82
CG10274	3L	6171778	6174867	mat	0.919273735	34.71	24.8	23.6	7.34	1.31	0.78	0.94	1.24	7.24	5.11	5.83	8.58	35.53	31.59	20.63	9.71	1.6	1.8	1.11	1.07	8.02	5.3	8.58	5.68	34.71	23.97	23.6	7.34	0	0	0	0	0	0	0	0	35.53	31.59	20.63	9.71	0	0	0	0
CG10277	3R	2208632	2214026	mat	0.834898437	36.93	37.02	48.08	29.23	21.64	13.54	15.96	19.96	15.4	21	16.77	18.89	52.91	42.77	49.7	41.5	22.3	22.63	11.53	21.3	14.86	20.37	17.33	11.46	36.93	37.02	48.08	29.23	21.64	0	0	19.96	0	0	16.77	15.74	52.91	42.77	49.7	41.5	22.3	22.63	0	21.3
CG10280	3R	1836294	1837654		0.8	0	0	0	0.09	0	0.14	0.1	0.17	0	0.17	0	0.06	0	0	0	0.06	0	0.2	0.13	0.05	0	0.24	0.05	0.14
CG10283	2L	18472949	18484438	zyg	1.020139411	0	0	0	0	0.44	0.67	1.5	3.86	36.69	28.34	54.94	60.66	0.07	0	0	0.15	0.24	0.34	2.79	0.73	45.33	26.67	44.16	38.49	0	0	0	0	0	0	0	0	13.59	17.32	32.13	40.04	0	0	0	0	0	0	0	0
CG10286	3R	2194675	2196837	matzyg	0.969782752	19.7	14.79	15.55	10.1	5.84	3.92	4.48	5.43	11.54	10.86	18.57	18.53	18.17	12.96	10.85	8.47	5.21	6.02	3.47	5.84	19.13	10.99	19.72	15.28
CG10289	3L	6162650	6166966	matzyg	0.837447482	17.91	7.25	11.37	3.07	3.46	1.9	2.54	9.57	14.47	23.79	16.09	21.4	27.63	9.24	8.52	5.37	2.84	3.12	2.86	4.89	12.4	16.97	13.21	10.87
CG10298	3R	2168723	2169521	zyg	1.242188132	0.09	0	0.23	0	0.08	0	0.14	0	1.64	0.5	1.74	1.41	0	0	0	0	0.07	0	0	0	1.31	0.7	1.41	0.92
CG10300	3R	19537250	19539035		1.4	0	0	0.19	0	0	0	0.11	0.04	0.03	0.02	0.1	0.12	0	0	0	0	0.01	0.04	0	0	0	0	0.07	0.07
CG10301	3R	19535879	19536981		2	0	0	0	0	0	0	0.12	0	0	0	0.1	0.07	0	0	0	0	0	0	0	0	0	0.06	0.05	0.11
CG10306	2R	17572774	17573709	mat	1.009825764	266.61	378.41	297.54	375.31	437.7	435.04	464.86	368.4	442.45	385.07	418.03	407.91	308.14	345.15	357.56	341.81	420.67	405.5	429.3	389.34	424.76	399.33	434.01	513	264.71	377.2	296.36	373.86	435.48	430	460.35	365.21	409.4	365.12	383.72	373.44	307.38	345.15	357.04	341.28	418.64	403.21	420.77	384.19
CG10307	2R	17576416	17577758	zyg	1.038494547	0	0	0	0	0.48	0.52	1.02	2.33	8.29	5.67	12.37	14.86	0.12	0	0	0	0.66	0.55	1.71	1.6	10.19	6.61	9.36	10.22	0	0	0	0	0	0	0	0	0	0	7.22	0	0	0	0	0	0	0	0	0
CG10311	3R	12176626	12182733	zyg	1.261146497	0	0.06	0.12	0	0.06	0.05	0.11	0	0.21	0.51	0.8	1.02	0.07	0	0	0	0	0	0	0.06	0.28	0.16	0.57	0.36
CG10320	2R	17545579	17546282	mat	0.927233728	129.77	183.3	107.45	172.27	180.59	243.52	265.6	145.29	220.41	132.7	160.96	151.76	117.98	196.72	146.8	117.69	188.79	185.84	269.45	144.72	188.8	167.35	256.3	163.3
CG10321	2R	17522172	17525906	mat	0.983111744	77.38	76.83	73.58	22.17	4.07	3.01	6.17	11.95	29.85	37.7	33.6	33.61	76.6	84.17	59.13	33.65	6.74	5.92	10.67	8.69	34.38	31.04	34.41	17.48	76.63	76.83	73.15	21.76	0	0	4.49	6.26	13.95	22.44	16.64	18.16	76.6	84.17	59.13	33.65	5.82	5.3	7.17	6.83
CG10324	3R	12470597	12472711	mat	0.993861675	18.74	16.89	27.96	26.61	19.43	12.95	11.3	18.47	25.59	29.75	37.2	26.39	23.24	11.99	27.77	23.27	20.85	18.12	12.47	19.4	33.66	24.46	28.35	23.3
CG10326	3R	12469326	12470887	mat	1.01229494	95.98	59.97	123.24	121.81	142.85	141.57	91.35	142.43	131.84	146.71	177.63	162.97	106.43	63.67	101.33	144.78	127.83	126.4	100.59	135.69	150.41	163.39	136.02	177.75
CG10333	2L	18606832	18609558	matzyg	1.062794121	37.09	29.23	47.24	32.12	28.38	21.79	16.84	36.08	51.31	52.87	76.47	65.04	41.6	28.3	39.94	31.78	22.44	25.69	21.21	31.12	61.8	50.08	52.4	50.34
CG10336	2L	18689692	18690906	mat	1.104961775	78.64	89.91	68.51	65.9	29.69	19.71	24.53	16.22	19.5	13.13	19.22	20.3	57.71	88.51	59.86	54.42	39.49	35.27	18.47	22.92	22.87	15.6	17.85	23.08
CG10337	2L	19545375	19546914	mat	0.757397198	0.36	0.43	1.76	1.27	1.63	1.68	0.86	2.06	1.76	1.6	1.18	1.79	1.41	0.21	0.88	2.3	1.86	1.28	0.88	1.74	1.55	1.09	1.86	1.83	0	0	0	0	1.63	1.68	0	2.06	0	0	0.91	1.49	0	0	0	2.3	1.81	1.28	0.88	1.74
CG10338	2L	18695732	18698571	mat	1.052836857	26.66	27.76	31.04	25.28	20.18	10.85	9.03	10.14	7.35	7.53	9.4	11.04	26.95	23.83	26.85	29.6	15.64	15.44	5.2	15.41	7.31	6.27	7.94	6.68
CG10339	2R	19965856	19967999		0.511627907	0.04	0	0	0	0.06	0.06	0	0.17	0	0	0.34	0.2	0	0.05	0	0	0	0.09	0.03	0.1	0.24	0.37	0.11	0.41
CG10340	3R	12439133	12440109	mat	1.106341354	24.54	11.58	7.03	1.97	0.69	0.17	0.87	0.86	3.26	0.74	5.95	6.49	21.08	12.09	4.74	0.86	0.37	0.59	0.67	1.01	4.9	1.3	5.83	5.81
CG10341	2L	18698685	18700647	mat	1.053441317	35.9	31.61	42.35	43.52	45.04	39.41	36.33	49.95	54.89	40.59	54.58	58.64	41.79	25.95	40.01	46.75	43.27	42.29	32.86	41.82	52.02	46.76	41.5	44.3
CG10343	2L	18703466	18704457	mat	1.050356088	64.14	56.5	75.01	87.59	74.01	77.87	67.82	65.78	50.79	57.24	49.75	39.47	67.12	42.51	72.92	72.4	73.86	65.85	68.53	74.67	54.19	68.16	45.62	41.23
CG10344	2R	18313236	18314470	mat	1.068810584	7.91	1.71	2.31	0.46	0	0.09	0.05	0	0.18	0.06	0.17	0.27	7.56	1.5	0.67	0.27	0	0.05	0	0.1	0.1	0.46	0.04	0.13
CG10345	3R	12422794	12430510		0.264150943	0	0	0	0	0	0	0	0.05	0.04	0.08	0	0	0	0	0	0	0	0	0	0	0.14	0.02	0.04	0
CG10347	X	11746724	11748913	mat	1.043093996	37.62	36.28	42.98	40.74	50.35	40.76	35.17	42.94	26.09	41.51	20.5	19.84	39.47	31.34	38.31	46.64	42.87	40.16	36.53	42.82	16.34	37.07	19.71	12.54	37.62	36.28	42.54	40.74	50.35	40.76	35.17	42.94	19.79	39.27	16.01	19.84	39.47	31.34	38.31	46.64	42.87	39.86	36.53	42.42
CG10348	2L	18714614	18731419		3	0	0	0	0	0	0	0	0.02	0.06	0.02	0	0.02	0	0	0	0	0	0	0	0.02	0.02	0.02	0	0
CG10352	X	11769338	11770989		0.164705882	0	0	0	0	0	0	0	0	0.19	0.05	0.04	0	0	0	0	0	0.11	0	0	0	0	0.08	0.07	0.11
CG10353	X	11771771	11781192	matzyg	1.235874212	6.6	3.62	3.34	1.37	0.51	0.28	0.38	1.38	8.95	7.95	12.08	9.29	7.87	4.03	3.18	1.62	0.52	0.79	0.48	0.49	6.4	4.86	6.45	4.86	0	0	0	0	0	0	0	0	5.97	0	7.25	0	0	0	0	0	0	0	0	0
CG10357	3L	3615381	3616682		0	0.06	0	0	0	0	0.05	0	0	0	0	0.04	0	0	0	0	0	0	0	0	0	0	0	0	0
CG10359	3L	3612193	3615245		0	0	0	0	0	0.03	0.06	0	0	0	0.04	0	0.15	0	0	0	0	0	0.1	0.03	0	0	0.15	0.09	0
CG10361	3L	11792043	11793956		0	0	0.17	0.08	0	0.04	0.04	0	0	0	0	0	0.17	0	0	0	0	0	0	0	0	0.04	0	0.07	0
CG10362	X	11820442	11824883	zyg	1.733333333	0.03	0	0	0	0	0	0.01	0	0.04	0.03	0.18	0.15	0	0	0.04	0.03	0	0	0	0	0.01	0.01	0.07	0.08
CG10365	3R	19549085	19557227	mat	0.941699352	25.44	18.7	24.55	25.49	28	22.54	27.69	20.4	3.94	5.37	4.43	4.44	27.11	19.72	23.04	26.93	35.2	31.32	24.87	20.33	4.05	7.28	2.65	2.54
CG10366	2L	19584258	19586440	mat	0.990111046	41.18	43.75	27.84	12.65	1.2	1.01	1.68	1.37	6.95	6.4	10.25	9.79	39.09	43.54	31.32	13.3	2.4	1.58	1.68	1.96	9.25	5.96	9.87	7.46	41.18	43.75	27.84	12.65	0	0	0	0	0	0	4.22	4.57	39.09	43.54	31.32	13.3	0	0	0	0
CG10373	2L	18704569	18705699	mat	0.982491746	104.85	81.87	91.58	54.78	20.17	15.87	8.61	17.91	8.05	12.2	11.26	11.17	110.17	75.17	83.98	68.65	24.82	22.44	8.62	14.06	11.78	10.56	8.65	14.2
CG10375	3R	19593433	19594706	matzyg	0.929670445	42.53	50.63	53.05	65.19	66.42	78.85	65.39	78.08	110.82	95.68	125.07	120.33	54.42	46.71	53.28	56.47	66.31	68.75	87.08	74.01	129.58	100.93	121.35	137.38
CG10376	2L	18700604	18703118	mat	0.997020585	24.97	22.35	30.3	27.41	17.28	11.15	10.7	15.38	22.5	26.35	32.37	30.69	28.19	23.05	27.68	30.8	21.86	16.31	9.21	17.42	22.5	24.98	23.3	21.14	24.97	0	30.3	26.58	15.95	9.39	0	0	0	18.24	14.16	11.8	0	0	27.68	30.8	19.29	0	0	0
CG10383	2L	18690901	18695422	mat	1.040169694	38.55	35.68	55	46.46	29.83	15.36	14.56	17.51	6.29	12.93	4.74	4.53	42.87	30.04	39.75	51.82	30.87	24.45	10.67	23.36	5.3	12.85	4.93	2.77	38.55	35.68	54.57	46.21	28.41	14.68	13.27	16.59	4.09	7.11	0	0	42.87	30.04	39.75	51.82	30.53	22.23	9.36	21.93
CG10384	2R	18353993	18359160	zyg	1.256609642	0	0	0.07	0.38	0.17	0.46	0.78	0.29	0.48	0.4	0.23	0.62	0	0.1	0.03	0	0.17	0.39	0.25	0.44	0.16	0.28	0.44	0.35
CG10395	2R	1237997	1239477	mat	1.119139905	27.8	7.54	38.72	38.99	42.17	32.85	8.04	27.27	5.25	16.95	12.83	6.93	31.57	2.24	20.47	41.24	31.58	27.53	9.22	33.28	8.22	17.92	4.96	7.87
CG10396	2R	1241498	1242231	matzyg	1.407849829	0.29	0.71	0.43	0.28	0.26	0.31	0.24	0.36	0.38	0.74	0.5	0.37	0.1	0	0.07	0	0.29	0	0.28	0.43	0.16	0.85	0.3	0.22
CG10399	2L	6960425	6961552	mat	1.122132874	15.16	14.43	8.21	3.42	1.68	1.65	1.84	1.04	4.2	3.95	4.33	4.03	14.94	11.79	5.59	1.89	1.68	1.73	0.83	1.05	3.57	3.27	4.72	6.35
CG10405	3R	12280286	12281522	zyg	0.718489346	0.67	1.05	1.01	0.86	1.76	0.96	1.62	1.34	6.62	3.81	7.6	10.9	0.57	1	0.82	1.21	0.91	1.08	1.99	1.15	8.92	5.86	11.09	9.6
CG10407	3R	11870468	11871693	mat	0.771723945	2.54	0.69	2.24	1.85	1.82	1.62	1.01	2.16	2.07	1.3	3.97	4.71	1.4	0	1.79	1.34	2.97	2.05	3.03	3.58	3.3	2.77	4.47	3.45
CG1041	3R	2196747	2199747	mat	1.018068443	18.79	14.77	23.3	21.94	22.83	19.07	15.83	24.68	21.54	24.31	19.76	24.96	21.52	15.39	20.2	24.73	20.57	19.91	14.59	23.56	20.82	23.8	16.74	15.08
CG10413	2L	18599748	18605021	mat	0.949653902	40.99	32.8	52.43	41.44	59.34	43.72	28.63	79.38	39.37	75.58	30.43	40.6	51.65	33.22	46.94	61.79	52.43	56.51	28.79	69.78	25.25	64.12	26.23	16.49	40.99	32.8	52.43	41.03	59.05	42.9	28.23	77.91	38.61	75.42	29.45	38.46	51.65	33.22	46.42	58.35	51.78	55.84	28.08	68.67
CG10414	2L	18609571	18612242	zyg	0.950445577	6.1	2.45	2.67	1.42	0.93	0.92	0.79	1.92	16.87	12.6	26.95	27.85	4.55	1.89	1.9	0.53	0.52	0.61	1.55	1.03	24.81	10.9	20.26	24.74
CG10417	2R	1247830	1250605	mat	1.027198765	127.53	58.48	178.9	162.94	189.08	165.9	62.67	228.27	147.49	256.53	295.87	248.18	160.47	33.08	126.58	212.19	149.39	159.83	73.81	203.2	211.61	237.54	158.21	156.92
CG10418	3L	12329775	12330336	mat	1.006556147	64.2	56.18	69.42	87.03	88.14	110.09	75.6	67.1	80.89	63.08	79.65	74.42	65.91	50.72	74.64	73.71	78.15	77.48	79.36	78.03	90.12	76.36	81.03	85.44
CG10419	3L	19092222	19093434	mat	0.959957333	72.44	69.73	79.23	88.95	90.84	96.49	84.12	92.58	63.39	83.85	37.71	34.49	82.96	59.27	85.97	92.78	103.69	92.75	87.6	95.01	42.9	84.62	37.11	33.81
CG10420	3R	21059357	21061240	mat	1.024764118	25.82	25.3	24.76	14.31	3.38	2.47	2.47	1.63	4.41	3.5	4.35	4.77	30.42	20.47	20.87	12.81	5.13	2.85	1.51	3.15	4.33	3.65	4.82	3.48	25.82	25.3	24.76	14.31	0	0	0	0	0	0	0	0	30.42	0	20.87	0	0	0	0	0
CG10424	3L	19089498	19090809	mat	1.068864403	36.51	35.5	40.58	55.44	54.06	49.24	46.09	50.12	39.55	37.2	33.33	36.22	38.46	34.55	41.41	45.19	51.59	53.06	43.96	50.66	32.82	40.95	31.04	39.51
CG10425	3R	21086677	21088216	mat	1.034755223	35.58	35.97	44.38	49.44	40.71	25.82	22.68	27.9	7.77	16.15	7.48	5.35	46.05	25.1	42.9	43.38	35.58	37.68	23.74	34.96	6.49	12.74	6.07	5.97	35.58	35.97	44.38	49.44	40.71	25.61	22.68	27.43	7.58	16.15	7.22	5.35	46.05	25.1	42.7	43.38	35.58	37.25	23.6	34.96
CG10426	3L	12270792	12274576	matzyg	1.036269731	1.83	2.15	1.7	1.49	1.11	1.15	1.23	1.51	2.33	1.98	2.61	3.24	1.95	1.87	1.62	1.51	1.18	1.27	0.77	1.27	2.05	2.88	2.72	2.03	0	0	0	1.49	0	0	0	0	0	0	0	0	0	0	0	0	0	0	0	0
CG10428	2L	18948896	18950973	mat	0.995121196	51.57	43.62	62.84	64.4	67.43	50.37	45.7	59.16	23.85	41.95	23.95	24.83	61.79	33.22	63.5	69.47	61.23	57.58	44.34	61.19	21.81	43.9	18.82	17.1
CG10431	2L	18974709	18978190	mat	1.065542959	6.47	3.79	7.36	6.06	4.18	2.86	1.8	3.18	4.17	7.18	5.99	5.41	7.18	3.11	5.98	5.77	4.01	3.96	1.13	3.48	5	5.27	3.93	3.51
CG10433	2R	17493180	17494458		0.6	0	0	0	0	0.1	0.05	0	0	0.11	0	0.15	0	0	0	0	0	0	0	0.1	0	0	0	0.05	0.1
CG10435	3R	3836630	3838920	mat	1.020254434	62.24	72.89	76.86	77.07	46.45	33.11	31.28	26.71	16.87	20.26	17.78	17.01	66.1	64.69	72.24	75.82	53.67	46.02	23.63	38.99	18.28	20.94	17.4	13.81
CG10440	2R	17447750	17458957	zyg	1.114369501	0	0	0	0.08	0.02	0.02	0.07	0	0.15	0.08	0.14	0.1	0	0	0	0	0	0	0.02	0.07	0.16	0.04	0.09	0.15
CG10444	2R	16159155	16162030	mat	0.9379973	37.11	37.78	47.24	31	35.86	17.44	11.36	18.83	3.03	7.7	4.41	6.08	40.26	35.22	41.27	48.08	32.96	28	10.22	29.1	3.3	8.66	3.33	2.72
CG10445	3R	3742320	3745833	matzyg	0.884925927	4.63	1.52	1.75	0.88	0.82	0.08	0.21	0.59	2.07	1.78	2.81	3.36	5.66	0.82	0.66	0.75	0.49	0.28	0.1	0.44	2.83	1.67	2.44	1.97
CG10459	2R	5595075	5596227		0.625	0	0.31	0	0.04	0.1	0	0.05	0.05	0.13	0	0.08	0.05	0	0	0	0	0.04	0.07	0.12	0.15	0	0.09	0	0.21
CG10462	2L	19732079	19735954	mat	1.025383988	28.28	17.7	34.63	16.55	6.75	3.31	1.62	5.06	3.23	6.24	6.49	7.59	29.65	11.6	23.68	25.47	6.78	6.71	2.05	5.29	5.51	5.64	3.78	4.16
CG10463	2L	19758878	19760986	matzyg	0.976864798	16	16.33	12.48	11.48	8.43	7.56	8.18	8.8	17.21	10.84	22.39	21.45	14.04	15.44	10.69	8.15	8.98	8.63	8.26	9.93	22.96	14.97	21.98	22.2	0	16.33	0	0	0	0	0	0	0	0	0	0	0	0	0	0	0	0	0	0
CG10465	2R	1227206	1228496	mat	0.990399045	80.21	29.05	106.11	111.84	128.73	115.84	42.73	106.38	58.65	94.03	108.74	82.59	97.37	14.87	76.79	130.07	100.59	92.44	61.86	106.88	95.99	112.99	56.5	90.3
CG10466	2L	19792189	19792846	mat	0.934127418	31.08	17.39	35.79	45.66	29.05	27.43	21.86	23.97	29.42	33.02	50.49	35.37	36.71	14.54	30.36	27.95	28.71	21.3	27.2	32.24	54.86	34.83	40.19	46.94
CG10467	3L	6086303	6087836	mat	1.036923045	19.76	17.38	24.58	28.56	15.89	11.26	13.67	13.48	12.39	12.13	16.3	21.13	20.39	16.76	23.83	26.54	17.34	14.37	11.03	14.91	12.81	11.33	13.86	14.53
CG10469	3L	6085287	6086413	zyg	1.056319289	0	0	0	0	0	0	0	0	4	3.55	9.87	6.77	0	0	0	1.18	0	0	0	0	6.54	2.41	6.23	5.01	0	0	0	0	0	0	0	0	0	0	5.38	2.46	0	0	0	0	0	0	0	0
CG10470	2L	19049078	19049886	mat	0.942451511	93.34	68.23	80.83	100.88	72.28	111.06	73.56	80.79	84.15	70.7	67.6	54.94	98.16	51.96	97.77	97.65	100.14	79.12	72.24	72.76	73.61	79.67	73.33	61.99
CG10472	3L	6054476	6056006	zyg	0.626541372	0	0	0.06	0	0	0.06	0	0	1.64	1	3.37	7.24	0	0	0	0	0	0	0	0.06	1.35	1.23	5.68	4.39
CG10474	2R	15173077	15174103		0	0	0	0	0.05	0.06	0.05	0.05	0.06	0	0	0	0.12	0	0	0	0	0	0	0	0.17	0.16	0	0.2	0.05
CG10476	2R	15172055	15172724		0	0	0	0	0	0	0.04	0	0.09	0	0	0.18	0.18	0	0	0	0	0	0	0	0	0	0	0	0.04
CG10479	3L	5960640	5969105	zyg	1.087618188	0	0	0.31	10.23	11.32	10.86	12.99	9.62	23.59	17.23	39.04	33.65	0.13	0	0.33	5.42	15.23	12.79	10.66	13.05	25.98	14.47	31.08	29.47	0	0	0	5.63	5.22	6.27	5.05	3.85	23.59	7.83	22.05	16.82	0	0	0	4.43	6.7	7.31	4.97	5.52
CG10483	3L	5911004	5914398		0.491803279	0	0	0	0	0.08	0	0.07	0.03	0	0	0	0.06	0	0	0	0	0.02	0.07	0.02	0	0.07	0	0.02	0.04
CG10486	3L	5897310	5899799		0	0	0	0	0	0	0	0	0	0	0	0	0.19	0	0	0	0	0	0	0	0	0.02	0	0.04	0
CG10492	2L	19054080	19058823	mat	0.854242513	109.49	105.07	124.14	97.72	109.64	85.05	82.57	128.14	12.54	29.76	10.98	16.13	108.93	155.43	122.16	144.78	108.71	127.81	52.13	131.17	10.25	33.12	11.72	7.76
CG10494	2R	17403600	17406611	mat	1.082892761	19.72	22.05	20.85	6.64	1.33	0.59	1.14	1.3	4.48	4.62	5.17	5.03	20.54	18.4	17.3	7.92	1.76	1.22	1.4	1.26	5.79	3.58	4	4.82
CG10495	2L	19063324	19064726	matzyg	1.195801692	20.3	11.97	6.94	0.93	0.3	0.15	0.08	0.36	6.51	4.66	7.63	6.52	16.56	8.81	3.66	1.32	0.18	0.37	0.89	0.22	7.62	3.75	7.37	7.87
CG10496	2R	17386404	17389475	mat	1.001626402	27.62	23.36	40.24	27.65	23.11	13.79	9	17.38	17.91	21.08	26.68	25.88	35.53	14.89	30.16	34.29	22.21	18.78	10.3	20.4	21.84	17.44	16.82	19.45
CG10505	2R	17173224	17177833		2.2	0	0.15	0.03	0.01	0.03	0	0.01	0.02	0	0.02	0	0.02	0	0.02	0.01	0	0	0.03	0	0.06	0.03	0	0.01	0.02
CG10508	3L	21203328	21209154	matzyg	1.014424862	0.15	0.11	0.52	0.58	0.84	0.79	0.17	0.92	1.49	0.69	1.14	1.08	0.38	0.1	0.48	0.64	0.4	0.29	0.84	0.54	0.72	0.86	1.15	0.71
CG10510	3L	21201250	21203184		0.210526316	0	0	0	0.24	0.13	0.09	0.06	0.14	0.06	0.04	0	0	0	0	0.12	0	0.2	0.19	0.44	0.1	0	0.09	0.03	0
CG10512	3L	21197886	21201194		0	0	0	0	0	0.03	0	0.1	0	0	0	0	0	0	0.47	0	0.48	0	0	0	0	0	0	0.03	0.03
CG10514	3R	21104145	21105541		0	0	0	0	0	0	0	0	0	0	0.05	0.04	0	0	0	0	0	0	0	0	0	0.04	0	0	0.07
CG10516	3L	15961262	15962910	matzyg	0.819475773	8.83	7.59	4.48	6.76	19.15	11.6	9.41	16.21	31.32	31.58	44.44	42.75	8.41	6.82	3.8	4.72	12.04	14.12	25.17	20.92	43.9	30.98	45.48	47.49
CG10527	2R	16957567	16960290	mat	1.018382332	100.6	100.41	36.03	24.89	3.97	7.6	11.31	3.73	1.32	2.16	0.2	0.89	71.55	112.92	42.46	23.42	11.17	7.84	3.64	4.56	0.26	2.1	1	0.37
CG10543	2R	16883789	16894146	mat	0.770116284	36.2	36.71	41.8	25.56	13.69	6.53	6.35	11.37	3.84	6.48	3.64	5.65	46.08	51.15	42.36	41.89	19.47	18.96	3.52	16.86	2.99	4.74	2.76	2.65
CG10550	3R	21132128	21134109		0.179487179	0	0.04	0	0	0	0.04	0	0	0	0.13	0.07	0.17	0	0	0	0	0	0	0.13	0.04	0.11	0	0.1	0
CG10553	3R	21142182	21143833	zyg	0.59971254	0	0	0.16	0.06	0.24	0.14	0	0.25	0.32	0.64	0.3	0.3	0	0	0	0	0.2	0	0.23	0.56	0.34	0.76	0.59	0.31
CG10555	X	8292972	8297975	mat	0.843383147	40.77	35.15	39.41	33.39	42.67	43.19	42.41	80.05	51.13	81.78	40.33	56.04	29.8	77.21	39.76	41.29	40.13	55.48	37.6	53.66	39.26	71.51	41.89	24.49	40.77	0	39.41	33.39	41.22	43.19	40.64	74.94	31.7	69.98	26.36	56.04	29.8	0	39.76	41.29	40.13	55.48	37.6	53.66
CG10559	3R	21140215	21141838	mat	0.846842196	0.58	0	0.24	0.06	0.04	0.43	0.41	0.21	0.39	0.34	0.1	0.21	0.29	0.06	0.1	0	0.27	0.19	0.46	0.16	0.15	0.18	0.42	0.17
CG10561	2L	19114400	19116571	mat	1.066538948	13.2	14.35	10.05	5.86	0.9	0.35	0.86	0.56	0.12	0.03	0.4	0.6	11.43	13.99	9.47	5.74	1.67	1.14	0.19	0.9	0.5	0.1	0.42	0.41
CG10565	3L	21126348	21129141	mat	1.027519682	202.86	248.02	247.92	240.07	273.91	244.3	255.86	313.63	297.53	335.01	286.08	334.65	228.56	237.91	249.23	232.91	265.01	289.48	256.84	299.66	274.02	285.96	257.27	239.8
CG10566	3L	21124545	21126412	zyg	0.908170413	0.15	0.53	0.07	0.78	1.29	1.26	2.12	3.32	18.11	9.73	19.69	19.14	0.08	0.31	0.39	0.33	1.06	1.69	4.53	2.03	20.72	12.67	20.43	13.84
CG10576	3L	5755069	5758806	mat	0.889847232	300.1	239.45	190.7	140.06	45.5	62.33	56.53	82.98	44.59	44.09	53.03	60.67	344.85	236.93	234.05	163.58	51.64	60.65	41.74	54.85	54.87	55.29	59.4	44.82	300.1	239.45	190.7	139.58	44.3	62.33	55.18	77.31	26.26	31.65	20.59	37.21	344.85	236.93	234.05	162.9	49.52	59.66	35.87	51.7
CG10581	3L	21026653	21027303	zyg	0.692827131	0.22	0	0	0.71	1.78	0.88	1	2.17	6.5	2.74	9.24	10.75	0.6	0	0.09	0.31	2.08	2.04	3.32	1.19	8.48	4.72	13.52	10.63
CG10584	3L	21023379	21024460	mat	1.039722775	34.92	30.46	37.79	33.94	30.53	21.03	15.08	19.22	8.6	12.46	11.24	11.23	35.62	21.46	33.65	37.29	28.66	25.42	13.18	27.09	11.91	11.19	11.46	10.98	34.92	30.46	37.79	33.94	30.53	20.25	15.08	18.02	4.63	12.46	6.13	5.1	35.62	21.46	33.23	36.53	27.65	22.67	13.18	27.09
CG10585	3L	21020994	21023241	matzyg	0.875473944	21.6	17.16	10.15	4.53	2.66	1.83	6.36	5.34	17.69	15.78	20.02	19.8	16.25	21.5	9.7	5.24	3.26	3.01	5.77	3.81	21.38	14.85	26.52	16.36
CG10587	3L	20954636	20955655		0	0	0	0	0	0	0	0	0	0	0	0	0	0	0	0	0	0	0	0	0	0	0.12	0	0
CG10588	3L	20950033	20953270		0	0	0	0	0	0.02	0	0	0	0	0	0	0	0	0	0	0	0	0	0	0	0	0	0	0
CG10589	3L	20920925	20922444		1	0	0	0	0.03	0	0	0	0	0	0	0.03	0	0	0	0	0	0	0	0	0	0	0	0.03	0
CG10590	3L	5594195	5597075	mat	0.982358295	43.09	39.8	56.56	45.98	74.41	48.51	40.94	68.04	41.61	66.66	46.52	53.95	54.93	43.1	55.17	64.22	55.92	63.02	36.94	66.73	38.02	56.38	41.12	32.58	43.09	0	56.56	45.98	73.36	47.33	40.94	65.69	0	59.25	28.53	40.46	54.93	0	55.17	64.22	55.92	63.02	35.57	66.73
CG10591	3L	5591656	5592789	zyg	0.264705882	0	0	0	0	0	0	0.05	0.11	0	0	0.09	0.17	0	0	0	0	0	0	0	0	0.15	0.05	0.09	0.05
CG10592	3L	5585840	5588372	zyg	1.000504313	0	0.14	0.13	1.06	0.5	0.5	0.92	1	1.1	1.02	1.4	1.83	0.08	0	0.92	0.42	0.81	0.78	0.43	1.33	0.62	1.54	1.23	1.29
CG10597	X	17124366	17125031		0	0	0	0	0	0	0	0	0	0	0	0	0	0	0	0.08	0	0	0	0	0.1	0	0	0	0
CG10600	2L	18834497	18839667	mat	0.980526941	59.53	51.02	73.5	26.19	4.5	2.25	2.09	6.9	19.38	24.72	16.1	27.46	71.13	48.87	50.17	43.82	8.34	5.29	1.7	3.84	15.34	20.44	11.71	15.27	59.53	50.67	73.5	26.19	3.81	0	0	0	12.72	11.81	7.03	13.57	71.13	48.87	49.91	43.82	8.34	5.29	1.17	3.84
CG10602	2L	18855123	18859212	mat	0.958553007	177.07	172.04	217.13	181.02	162.68	164.6	112.65	181.63	150.19	153.59	141.31	121.87	221.71	143.42	216.9	219.09	171.68	160.68	123.04	166.7	111.99	162.16	116.77	71.96	177.07	172.04	217.13	181.02	162.68	164.6	112.65	181.63	147.12	153.59	140.19	120.33	221.71	143.42	216.9	219.09	171.68	160.68	123.04	166.7
CG10616	3L	12464823	12467379	mat	1.070475288	48.96	43.47	41.23	19.34	2.36	1.34	2.27	3.22	9.36	6.24	11.03	15.61	48.26	36.73	30.28	18.52	5.6	3.74	2.44	3.73	18.35	6.59	14.75	16.06
CG10621	2L	18952205	18954425	zyg	2.029147982	0.15	0.09	0.27	0.07	0.04	0.2	0.04	0.19	0.63	0.72	0.74	0.29	0	0	0.27	0	0.08	0.34	0	0.09	0.04	0.24	0.23	0.8
CG10623	2L	18955480	18957169	mat	0.827559077	1.57	1.89	1.86	2.11	1.47	1.47	1.32	1.53	2.09	1.33	1.58	2.37	1.78	1.8	2.79	3.04	1.91	1.96	1.77	1.43	1.24	0.66	1.08	1.74	0	0	0	0	0	0	0	0	0	0	0	0	0	0	0	0	0	0	1.33	0
CG10625	3L	5531508	5544251		0.185840708	0	0.05	0	0	0	0.09	0	0.08	0.06	0.02	0.03	0.12	0	0	0	0	0.1	0.04	0	0	0.02	0.35	0.03	0.03
CG10627	3L	12520313	12523304	mat	0.950044837	50.65	52.59	59.44	61.62	64.13	62.1	62.88	70.32	51.13	47.05	39.7	48.79	55.14	68.11	66.42	70.09	59.33	68.86	56.75	65.46	40.2	48.14	41.2	36.62	50.65	52.59	59.44	61.62	64.13	62.1	62.49	69.32	47.58	44.79	33.64	44.48	54.76	68.11	66.42	69.69	59.33	68.48	56.75	65.46
CG10628	2L	19757242	19758613	mat	1.027265801	39.05	51.52	50.13	54.66	48.25	37.83	46.38	39.33	40.67	40.27	38.78	44.06	41.29	46.63	48.83	44.91	50.11	43.17	38.07	44.91	43.36	40.56	45.43	30.28
CG10630	3L	5490622	5492058	zyg	1.224634747	0.1	0	0.09	0.11	0.73	0.73	0.46	1.24	3.36	2.68	8.86	5.54	0.22	0.07	0.08	0.05	0.31	0.39	0.75	0.41	4.93	3.56	5.06	5.26
CG10631	2L	19742813	19756867	mat	0.802904728	12.03	6.6	9.21	3.06	1.46	0.76	0.56	2.16	0.28	0.64	0.25	0.62	14.25	8.36	8.3	8.24	1.21	1.86	0.42	1.9	0.26	0.66	0.2	0.26
CG10635	3L	5360438	5361108	mat	1.129706952	153.89	187.8	118.5	126.5	53.84	91.52	83.71	61.97	71.25	61.1	57.84	53.52	125.61	143.58	117.41	86	74.32	72.11	60.74	77.37	88.28	62.09	76.69	71.65
CG10638	3L	12491503	12494411	mat	0.921743278	73.09	49.94	74.18	62.07	31.5	38.61	27.56	40.97	27.97	29.71	25.66	21.82	89.41	42.3	79.55	61.52	40.9	39.85	27.1	36.39	21.53	36.07	28.56	15.89	0	0	74.18	62.07	31.5	0	0	0	0	0	0	0	0	0	0	61.52	40.9	0	0	0
CG10639	2L	18971990	18974448	matzyg	0.951035368	15.62	14.11	16.03	11.96	7.69	5.55	5.37	7.51	14.52	10.96	21.16	22.75	19.25	13.78	14.54	14.48	7.92	8.42	7.11	7.39	17.2	10.69	18.03	15.39
CG10641	2L	18977747	18987276	mat	1.032649139	57	59.3	37.83	7.7	1.74	0.74	1.12	1.08	5.23	5.74	5.31	5.46	57.94	57.77	26.03	10.48	1.51	2.18	0.7	1.37	8.84	5.55	8.84	3.27	57	59.3	37.83	0	0	0	0	0	0	0	0	0	57.94	57.77	26.03	10.48	0	0	0	0
CG10646	3L	12495565	12497009	mat	0.97152753	27.9	26.02	27.53	28.34	24.76	21.3	23.19	14.71	8.56	9.8	7.04	7.27	25.74	24.23	31.97	27.55	28.23	23.96	17.47	22.88	13.44	9.22	10.85	10.57
CG10650	2L	18993611	18995930		0.173834362	0	0	0	0	0.04	0	0.03	0.04	0.3	1.05	0.16	0.36	0	0	0	0.24	0	0	0	0	1.74	0.92	0.82	0.29
CG10651	2L	20133842	20134901		0.561886051	0.13	0.25	0	0	0.43	0.05	0	0.32	0.05	0	0	0	0.22	0	0	0	0	0.06	0	0.06	0	0.11	0.05	0
CG10654	3L	12498868	12500810	mat	0.923881582	32.51	31.79	26.14	22.04	18.16	20.6	25.93	21.59	9.24	19.11	7.28	10.44	23.33	27.91	31.18	31.65	29.91	19.83	14.23	22.51	9.71	11.54	9.41	14.68	32.51	31.11	26.14	22.04	18.16	20.6	25.93	21.59	9.24	19.11	7.28	0	23.33	27.91	31.18	31.65	29.91	19.83	14.23	22.51
CG10657	3L	12484924	12490298	zyg	0.950995406	0	0	0	0	0	0	0	0	0.17	0.04	0.19	0.16	0	0	0	0	0	0	0	0	0.22	0	0.13	0.13
CG10660	3L	12479765	12483188		1.245726496	0	0	0.17	0.38	0.07	0.18	0.09	0.04	0	0	0.03	0	0.04	0.1	0.06	0.28	0	0.06	0	0.07	0	0	0	0
CG10663	3L	12468106	12478054	zyg	1.091038829	0	0	0	0	0.02	0.06	0.13	0.24	8.34	5.53	12.98	16.33	0	0	0	0.02	0	0.02	0.04	0.09	10.8	3.52	7.09	8.27
CG10664	2L	19958711	19960004	mat	0.882304049	297.42	383.55	240.8	325.62	320.37	386.6	526.71	262.46	395.3	279.78	303.16	271.55	253.09	514.42	318.48	306.69	409.97	349.56	463.7	297.58	340.57	309.68	477.7	352.87
CG10669	3R	21157386	21161006	mat	1.038927665	11.67	12.41	11.18	3.35	0.57	0.54	0.82	0.97	5.51	4.22	6.47	6.48	12.33	10.24	9.19	5.67	0.71	0.88	1.39	0.89	6.4	4.6	5.61	5.04	11.67	12.41	11.18	3.35	0	0	0.82	0	2.61	2.23	3.1	2.16	12.33	10.24	9.19	5.67	0	0	0	0
CG10671	3L	5137178	5139192	mat	1.004177169	51.15	51.12	52.44	33.67	12.84	7.95	7.49	7.92	8.67	10.27	11.73	11.04	52.81	48.64	44.94	39.43	18.29	14.15	7.55	10.85	8.34	9.26	12.26	6.48
CG10672	3L	5133539	5134754	mat	1.244231901	27.67	19.2	9.37	7.36	3.82	3.61	4.75	2.95	3.08	2.44	4.85	2.8	21.21	15.88	9.22	5.95	3.22	3.36	2.88	4.12	3.06	3.28	3.72	3.11
CG10673	3L	5131751	5132495	mat	1.045858788	21.53	17.57	17.19	22.82	22.03	26.93	17.36	17.92	21.99	19.15	20.27	24.43	16.3	11.48	21.66	19.77	19.33	22.17	15.35	18.44	24.14	21.04	21.08	30.47
CG10674	3L	5128847	5129392	mat	0.96138423	43.76	45.72	26.47	31.09	14.81	19.46	24.94	12.93	18.49	14.35	18.48	12.37	52.91	39.51	34.38	30.57	15.43	17.11	11.93	15.29	17.16	14.66	15.95	19.5
CG10680	2L	19964172	19965493		0	0	0	0	0	0	0	0	0	0	0	0	0	0	0	0	0	0	0	0	0	0.16	0.05	0	0
CG10681	3L	12494612	12495747	mat	1.052523338	15.68	15.84	19	22.69	21.18	21.71	17.96	21.01	14.07	18.26	12.14	9.6	19.35	10.51	15.49	22.25	21.11	20.35	16.56	21.9	9.85	16.71	12.19	11.27	15.68	15.84	19	22.69	21.18	21.71	17.96	21.01	12.19	18.26	12.14	7.85	19.35	0	15.49	22.25	21.11	20.35	16.56	21.9
CG10688	3L	12527689	12528615	mat	1.157409684	18.23	9.21	10.42	5.81	1.93	1.22	1.87	1.34	3.17	1.61	2.72	4.41	15.75	8.9	8.63	2.44	2.15	1.27	0.42	1.47	2.8	1.7	2.52	4.4	18.23	0	10.42	5.81	0	0	0	0	0	0	0	0	15.75	8.9	0	0	0	0	0	0
CG10702	2L	19065271	19069829	mat	1.052019556	17.76	23.55	29.1	22.79	25.4	18.97	16.65	27.43	21.78	30.41	23.52	30.92	19.57	22.34	24.78	24.12	23.13	23.4	14.6	26.12	24.25	29.15	17.57	17.79	17.76	23.55	29.1	22.79	25.4	18.34	16.65	27.43	21.4	29.8	22.68	30.92	19.57	22.34	24.78	24.12	21.87	23.4	14.6	26.12
CG10703	3R	7053879	7056291	mat	1.030056557	48.2	57.94	53.82	58	70.37	53.33	60.43	67.28	38.02	57.33	33.8	39.17	45.67	64.04	54.82	57.44	60.12	65.74	56.13	65.01	34.41	56.19	34.76	23.92	48.2	57.94	53.82	58	70.37	53.01	59.89	66.49	27.65	49.3	20.95	28.03	45.67	64.04	54.82	57.44	59.54	65.37	54.42	63.9
CG10710	3L	13509372	13512701		0	0	0.02	0	0.05	0	0	0.02	0.05	0.02	0.05	0	0.05	0	0	0	0	0	0.04	0	0	0	0	0	0.04
CG10713	3L	13421938	13428329		3.414634146	0	0	0	0	0.02	0	0	0	0.14	0.05	0.21	0	0	0.03	0	0	0	0	0	0	0.04	0	0.04	0
CG10721	2L	20091692	20093111	mat	1.143611483	14.46	10.36	15.27	17.79	12.4	6.9	7.12	7.66	9.56	10.18	13.5	14.58	12.49	9.18	13.47	11.84	11.69	9.84	5.38	10.19	12.45	8.32	10.57	14.02	14.46	10.36	15.27	17.79	12.4	6.9	7.12	7.66	5.53	7.05	10.61	11.22	12.49	0	13.47	11.84	11.69	9.51	0	9.41
CG10722	2L	20093963	20096253	zyg	0.90965242	2.55	0.84	0.39	0.92	1.57	3.14	4.74	8.27	32.88	29.79	49.54	46.92	3.25	1.08	0.17	0.32	1.65	2.03	8.18	4.22	48.16	32.52	38.95	34.7	0	0	0	0	0	0	0	0	22.22	10.72	13.76	22.52	0	0	0	0	0	0	6.69	0
CG10725	3L	13431055	13432109		0	0	0	0.13	0	0	0	0	0	0	0	0	0	0	0	0	0	0	0	0	0	0	0	0	0
CG10730	2L	20070076	20072209		1.810543657	0	0	0.2	0.58	1.49	0.56	0.56	2.25	0	3	0	0	0	0	0.27	0.51	0.36	0.7	0.38	1.55	0	1.54	0	0
CG10731	2R	12033410	12037121	mat	0.788854821	21.26	11.08	17.69	0	14.31	13.78	8.62	9.01	5.19	6.02	4.35	3.51	18.3	11.78	20.38	18.07	13.03	13.89	7.32	13.97	6.45	7.54	4.01	4.07	0	11.08	17.69	0	14.31	0	0	0	0	0	0	0	0	0	20.38	18.07	13.03	0	0	0
CG10732	3L	13435706	13442345	mat	0.883177792	27.35	25.04	33.69	25.13	15.79	14.32	14.23	21.97	17.18	22.3	18.58	27.39	28.21	29.56	30.57	37.68	19.19	24.81	11.58	21.33	19.37	17.66	18.62	14.6	27.19	25.04	33.55	25.13	15.64	14.18	13.98	20.01	8.59	15.13	8.9	14.88	28.21	29.56	30.57	37.55	19.07	23.56	10.63	20.99
CG10734	2R	12044915	12046299		0	0	0	0	0	0	0.04	0	0.09	0.04	0	0.04	0	0	0	0	0	0	0.04	0	0	0	0.08	0	0.04
CG10737	2R	15051651	15065728	mat	1.014954765	17.44	15.27	9.32	1.68	0.69	0.29	0.81	0.75	1.01	0.77	1.1	1.49	15.36	16.53	8.4	4.15	0.92	0.74	0.61	0.9	0.72	1.21	0.79	1.04	17.44	15.27	9.32	1.68	0	0	0	0	0	0	1.1	0	15.36	16.53	8.4	0	0	0	0	0
CG10738	3L	13443869	13458639	mat	0.726511406	10.7	11.95	12.56	6.88	2.29	0.9	1.06	1.75	0.12	0.25	0.17	0.39	17.42	14.62	12.97	12.48	2.71	2.04	0.58	2.28	0.1	0.34	0.18	0.23	0	11.95	12.56	0	0	0	0	0	0	0	0	0	0	14.62	12.97	0	0	0	0	0
CG1074	3R	259714	261897	matzyg	0.961051627	72.11	64.78	87.39	50.02	17.69	12.93	9.67	13.44	38.15	34.84	58.97	59.26	84.7	54.11	79.88	60.23	23.97	20.28	8.65	20.21	50.36	27.43	54.63	51.05
CG10741	3L	13479903	13495504	mat	0.869037243	64.08	88.14	56.7	57.89	26.29	12.2	22.61	9.21	38.21	23.34	32.96	34.87	52.43	114.03	62.43	54.02	41.19	28.54	13.24	18.11	36.03	26.19	48.96	27.29
CG10743	3L	13506458	13509376	mat	0.98609529	71.33	59.38	96.73	79.8	102.45	92.02	69.94	125.49	102.44	133.36	105.37	113.44	87.84	64.4	88.81	117.42	91.94	101.02	70.99	106.16	79.73	118.05	81.41	67.82	71.33	59.19	96.73	79.53	101.94	92.02	69.34	124.7	97.17	126	97.9	105.8	87.84	64.17	88.51	117.22	91.13	99.93	69.71	104.9
CG10747	2L	20089628	20091220	mat	1.024760329	11.43	9.8	14.89	15.74	14.04	13.2	10.73	13.63	7.88	10.84	7.68	12.01	14.52	7.2	14.5	13.41	13.35	12.28	11.21	12.06	8.11	9.24	5.07	9.77	11.43	9.8	14.89	15.74	13.19	13.2	9.96	13.63	6.51	10.84	6	6.49	14.52	0	14.5	13.41	13.11	11.99	11.21	11.77
CG1075	3R	1853488	1854480		-3.97E-16	0.15	0.07	0	0	0.14	0	0.06	0.29	0	0	0.06	0.22	0	0	0	0	0	0.13	0	0.07	0.07	0	0	0
CG10750	2L	19300305	19301600	zyg	0.609756098	0	0	0	0	0	0	0	0	0.05	0	0	0.05	0	0	0	0	0	0	0	0	0.05	0	0.04	0.09
CG10754	3L	12806127	12807103	mat	0.96028888	66.31	85.64	71.64	86.69	90.92	108.48	131.37	104.27	156.3	119.28	140.56	143.06	68.58	93.48	84.5	82	102.4	103.38	131.52	103.32	149.57	121.12	155.08	164.91
CG10761	X	8055567	8056825	zyg	0.656293967	0.1	0	0	0	0	0.16	0	0	0.4	0.05	0.61	1.03	0.11	0.07	0	0	0.08	0	0	0	0.43	0.12	1	0.59
CG10764	2R	13340923	13343234	zyg	0.99061175	0	0	0.03	0.14	0.38	0.37	0.03	0.54	0.42	0.55	0.26	0.51	0	0	0.06	0	0.23	0.65	0.17	0.55	0.48	0.46	0.12	0.58
CG1077	3R	1993239	1996032		1.4	0	0	0	0.06	0	0	0	0.03	0.07	0	0.11	0.11	0	0	0	0	0	0	0	0	0.05	0	0	0
CG10777	X	7818150	7825388	mat	0.794099315	52.7	37.59	45.09	17.31	9.96	5.98	4.69	12.63	4.17	6.65	5.46	7.32	64.49	54.17	41.56	34.67	7.93	10.32	3.05	8.57	2.9	5.28	4.43	2.95	52.7	37.59	45.09	17.31	9.96	5.98	0	0	0	0	0	7.32	64.49	0	41.56	34.67	7.93	0	0	0
CG10778	X	7825761	7827313	mat	1.064565327	40.89	38.35	35.68	25.66	11.87	6.04	9.22	6.2	15.43	18.78	31.15	22.05	33.41	40.88	33.16	25.61	13.95	11.65	7.07	8.01	17.75	8.95	23.01	21.01
CG10793	X	3208776	3210435	zyg	0	0	0	0	0	0	0	0	0	0	0	0	0.33	0	0	0	0	0	0	0	0	0.16	0	0	0.12
CG10795	2R	17270731	17271846	mat	1.112767193	59.33	56.68	50.41	24.32	2.65	2.07	2.95	1.73	8.18	6.65	12.8	10.62	53.86	55.6	38.18	14.21	5.86	3.06	1.36	2.82	12.93	4.99	11.61	13.97
CG10801	X	3354660	3356488		0	0	0	0	0	0	0	0	0	0	0	0.03	0	0	0	0	0	0	0	0	0	0	0	0	0
CG10802	X	3377001	3378593	mat	1.010890734	46.62	48.66	58.88	58.89	72.03	63.39	48.16	64.41	21.17	41.79	21.54	11.08	57.52	35.36	55.41	65.02	65.91	68.66	49.25	76.26	13.05	33.75	12.29	11.69
CG10803	X	3379685	3382941	mat	0.895379631	49.3	40.93	57.51	34.62	14.2	6.75	5.13	8.15	4.8	7.28	5.89	4.32	60.65	35.03	50.55	51.34	20.74	13.89	3.67	13.35	2.18	3.77	3.03	2
CG10804	X	3370708	3376355		0.3	0	0	0	0	0.02	0	0.03	0.03	0.01	0.03	0	0.06	0	0	0.01	0	0.01	0	0.01	0.03	0.01	0	0.04	0
CG10809	3L	9850687	9852989	matzyg	0.919443966	34.22	35.36	24.38	10.54	2.94	1.52	3.89	3.68	20.55	15.47	26.62	26.99	33.81	37.99	23.06	14.78	4.2	2.86	3.46	3.73	26.62	15.53	30.54	20.3	34.22	35.36	24.38	10.54	2.55	0	0	2.34	10.28	8.14	13.74	15.5	33.81	37.99	23.06	14.78	4.2	2.86	2.37	3.11
CG10814	2R	9263475	9265219		0	0	0	0	0	0	0	0	0	0.04	0	0	0	0	0	0.03	0	0	0	0	0.04	0	0	0	0.07
CG10822	2R	15838937	15839456		0	0	0	0	0	0.12	0	0	0	0	0	0	0.26	0	0	0	0	0	0	0	0	0	0	0	0
CG10825	3R	16955940	16958402	mat	1.041812956	41.77	37.89	37.58	15.22	3.51	1.69	1.66	2.07	6.97	3.9	6.95	8.43	41.81	33.64	27.65	23.93	5.52	2.99	1.43	3.27	7.23	4.16	8.38	6.65	41.77	37.89	37.58	15.22	3.51	0	1.66	0	3.76	2.87	4.55	4.96	41.81	33.64	27.65	23.93	5.52	2.99	0	2.83
CG10827	3R	16830881	16832709		0	0	0	0	0	0	0	0	0	0	0	0	0	0	0	0	0	0	0	0	0.03	0	0	0.03	0
CG10834	2L	22106859	22107279	zyg	0	0	0	0	0	0.14	0	0	0	0.12	0.15	0.11	0.29	0	0	0	0	0	0.13	0	0	0	0	0	0.12
CG10839	2L	15979534	15980190		0	0	0	0	0	0	0	0	0	0	0	0	0	0	0	0	0	0	0	0	0.18	0	0	0	0.07
CG10841	3R	9457663	9460590	matzyg	0.499032882	0	0	0.02	0.08	0	0	0.09	0.1	0.08	0.08	0.06	0.03	0	0	0.04	0	0	0	0.04	0.05	0.14	0.09	0.17	0.08
CG10853	3L	3947911	3948685		0	0	0	0	0	0	0	0	0	0	0	0	0	0	0	0	0	0	0	0	0	0	0	0	0.09
CG10855	3L	3803833	3806456	mat	1.055212547	26.45	20.33	33.45	31.59	31.91	28.82	18.59	26.06	9.34	22.17	8.7	7.67	25.87	12.44	26.54	35.28	30.87	27.8	18.1	32.86	7.87	18.91	7.14	6.42
CG10859	2L	13396391	13398664	zyg	0.468536362	0.06	0	0.03	0.08	0	0	0	0.03	1.01	0.25	0.26	0.61	0	0	0	0	0	0.05	0.06	0.03	0.54	0.07	1.25	0.29
CG10862	3L	3653464	3654771		0	0	0	0	0	0	0	0	0	0	0	0.13	0.11	0	0	0	0	0	0	0	0	0	0	0	0.09
CG10863	3L	3941007	3942461	mat	1.165873112	170.55	162.74	165.47	178.9	86.83	60.82	53.36	42.94	6.93	7.98	4.38	3.8	155.79	111.59	147.45	147.99	95.69	71.86	34.2	65.58	5.11	9.95	5.08	4.79	170.38	162.74	165.32	178.9	86.83	60.69	53.24	42.94	6.93	7.98	4.38	3.8	155.6	111.59	147.45	147.99	95.69	71.86	34.2	65.58
CG10866	3L	3936596	3937941	mat	1.253842073	39.32	35.8	34.64	11.27	0.81	0.68	0.79	0.66	1.22	0.77	1.31	2.25	36.93	24.48	19.05	12.83	1.9	0.34	0.55	0.63	2.45	1.33	2.07	1.98	39.32	35.8	34.64	11.27	0	0	0	0	0	0	0	0	36.93	24.48	19.05	12.83	0	0	0	0
CG10869	2L	1584863	1587155		0.144343303	0	0	0	0	0.08	0	0	0	0.05	0	0	0	0	0	0	0	0.02	0.07	0.02	0.05	0.19	0.14	0.2	0.07
CG10874	2L	2189912	2192372	mat	0.955948205	62.47	64.83	71.88	52.23	16.63	10.66	13.11	8.07	22.29	17.6	30.06	28.21	62.11	68.55	64.85	64.77	19.95	15.94	9.53	11.67	32.25	16.92	26.37	22.41
CG10877	3R	16388207	16389789	mat	0.966741796	29.83	18.47	26.44	31.09	32.63	37.37	38.18	43.74	43.99	35.87	39.87	41.93	22.43	28.02	30.88	31.87	35.39	37.67	40.81	38.05	33.48	40.51	44.19	30.05	29.83	18.47	26.44	31.09	31.32	37.37	37.52	35.36	41.63	33.82	38.1	33.15	0	28.02	30.88	31.87	33.66	36.32	34.37	38.05
CG10880	2L	2214971	2216298	mat	1.000930898	82.29	72.44	103.78	109.99	101.49	109.18	88.13	102.83	109.03	115.34	120.7	115.29	103.61	62.62	106.47	105.8	105.78	96.68	86.02	112.89	112.72	113.38	98.35	108.05	82.29	72.44	103.78	109.42	101.49	108.48	87.51	102.83	104.74	108.28	118.75	111.38	103.61	62.62	106.47	104.84	104.34	96.68	85.38	112.89
CG10881	3R	16233986	16234870		0	0	0	0	0	0	0	0	0	0.03	0	0	0	0.08	0	0	0	0	0	0	0	0	0	0	0
CG10887	3R	15940660	15942805		0	0	0	0	0	0	0	0	0	0	0	0	0	0	0	0	0	0	0	0	0	0	0	0	0.05
CG10889	3R	15859602	15861777	mat	0.881274683	20.99	18.9	13.88	4.88	0.56	0.44	1.31	0.89	5.93	4.28	6.35	6.95	18.91	26.1	14.01	5.47	1.04	1.19	0.84	0.82	5.04	3.91	7.81	4.25	20.99	18.9	13.88	4.88	0.55	0.44	1.26	0.81	2.96	2.85	2.82	3.83	18.91	26.1	14.01	5.47	1.04	1.19	0.81	0.82
CG10898	3R	7383450	7385599	mat	1.092338752	15.25	14.02	14.25	6.98	1.73	1.44	0.72	1.38	2.9	2.12	4.5	5.56	16.66	8.77	10.12	7.79	1.87	2.06	0.94	1.24	4.47	2.27	4.23	4.28	15.25	13.78	14.25	6.98	0	0	0	0	2.71	0	2.25	4.37	16.66	8.77	10.12	7.79	0	2.06	0	0
CG10899	3R	20682104	20683263		0	0	0	0	0	0	0.05	0	0	0	0	0	0.13	0	0	0	0	0	0.06	0	0	0	0	0.05	0
CG1090	3R	185509	192577	zyg	1.179332529	0	0	0	0.01	0.02	0.02	0	0.18	0.57	0.58	0.21	0.76	0	0	0	0.02	0.03	0.08	0.03	0.03	0.41	0.38	0.28	0.14
CG10903	3R	3856550	3857867	mat	0.97733837	28.87	25.56	29.97	31.43	41.02	36.33	30.97	37.23	39.16	32.39	42.19	43.25	29.12	18.14	30	35.11	36.77	36.98	30.02	38.86	48.36	37.14	41.08	42.46
CG10904	2R	19856583	19857592	mat	1.045386163	51.83	35.89	58.39	56.25	58.38	56.48	36.39	56.3	27.33	39.33	25.93	25.59	52.8	23.25	57.15	58.44	49.01	50.32	36.61	60.26	29.34	40.76	20.89	28.99
CG10907	3L	11786643	11788521	mat	0.943917499	18.09	7.04	22.74	23.26	19.82	17.63	10.67	26.33	22.36	26.24	38.42	31.75	22.01	5.88	18.23	27.35	16.51	18.74	12.84	23.23	35.72	24.69	24.62	35.18	18.09	7.04	22.4	23.26	19.82	17.63	10.08	25.84	16.09	19.74	27.37	24.44	22.01	5.88	18.23	27.35	16.51	18.74	12.84	22.63
CG1091	3R	2908944	2911811	mat	0.96476474	71.52	60.97	97.15	97.4	110.83	95.78	73.94	110.29	84.04	103.65	83.51	94.76	96.71	67.08	92.94	113.83	102.35	98.43	76.84	104.35	79.17	97.81	67.37	71.82
CG10910	2R	13907753	13909911		0	0	0	0	0	0	0	0	0	0	0	0	0	0	0	0	0	0.02	0	0	0	0	0	0	0
CG10911	2R	13940051	13941569		0	0	0	0	0	0	0	0	0	0	0	0	0.15	0	0	0	0	0	0	0	0	0	0	0	0
CG10912	2R	13943567	13944564		0	0	0	0	0	0	0	0	0	0	0	0	0	0	0	0	0	0	0	0	0	0	0.17	0	0
CG10914	2R	14045771	14047815	zyg	0.913873406	5.74	3.72	1.72	1.09	0.23	0.48	1.28	2.25	17.84	13.03	21.37	19.29	5.84	2.62	1.4	0.45	0.26	0.43	2.32	1.39	23.44	10.77	18.77	13.68	0	0	0	0	0	0	0	0	7.98	7.6	8.66	11.57	5.84	0	0	0	0	0	0	0
CG10915	2R	14048221	14051719	mat	0.90675135	48.31	51.56	42.86	18.91	5.35	2.63	3.27	5.48	11.66	10	15.23	17.78	47.08	65.16	38.11	25.94	6.83	7.34	3.19	4.77	12.57	10.12	14.51	8.91	48.31	51.56	42.62	18.91	5.35	0	0	4.57	7.22	8.18	7.42	9.92	47.08	65.16	38.11	25.94	6.83	6.99	2.69	4.77
CG10916	2R	14061175	14062195	mat	0.952123892	1.13	4.17	3.12	4.1	4.44	3.19	1.99	2.73	2.74	2.61	2.78	2.84	2.07	3.64	2.85	4.54	5.32	3.47	2.61	4.89	2.02	2.24	1.28	1.78
CG10918	X	21299640	21300283		0	0.1	0	0	0	0	0	0	0	0	0	0	0	0	0	0	0	0	0	0	0	0	0	0	0
CG10919	3R	3583892	3585336		0	0	0	0	0	0	0	0.08	0	0	0.19	0	0	0	0	0	0	0	0	0	0	0	0	0	0
CG1092	3R	92693	94005		0	0	0	0	0	0	0	0	0	0	0	0	0	0	0	0	0	0	0	0	0	0.04	0	0	0.07
CG10920	X	7746534	7748246		0	0	0	0	0	0	0	0	0	0	0.04	0	0	0	0	0	0	0	0	0	0	0	0	0	0
CG10924	2R	14419912	14423263	zyg	1.202024047	0	0	0.02	0.55	1.41	0.79	0.56	1.29	2.79	3.17	2.36	2.75	0	0	0.05	0.15	0.53	0.86	0.78	1.65	2.59	3.37	1.62	2.37
CG10927	2R	14500586	14501759	mat	1.083367501	12.16	8.07	12.9	16.81	16.09	15.2	12.04	13.19	7.42	8.61	5.97	5.99	14.06	8.04	13.77	12.18	13.08	14	11.17	14.71	5.54	10.43	5.54	5.64
CG10931	2R	13636439	13637644	zyg	0.506065858	0	0	0	0.08	0	0.04	0.27	0.15	0.08	0.1	0.16	0.77	0	0	0	0	0	0.05	0	0	0.23	0.3	0.25	0.41
CG10932	X	7781299	7782785	mat	1.491259365	43.77	24.06	9.37	1.66	0.78	0.03	0.43	0.12	0.89	0.25	0.03	0.17	24.44	21.41	7.18	1.35	0.46	0.44	0	0.23	0.04	0.1	0.61	0.2
CG10933	2R	13610817	13612561	zyg	0.953959552	0	0.09	0	0.21	0.54	0.3	0.38	0.61	5.6	4.2	11.56	13.45	0	0	0	0	0.39	0.2	0.36	0.21	9.4	4.08	7.96	11.1	0	0	0	0	0	0	0	0	1.2	1.34	3.96	4.36	0	0	0	0	0	0	0	0
CG10936	2R	13492455	13526639	matzyg	1.130711544	1.41	1.95	1.45	0.74	0.53	0.29	0.25	0.78	1.73	1.86	2.17	4.43	1.01	1.06	0.86	1.05	0.55	0.68	0.4	0.4	1.86	1.24	2	1.76	1.41	1.95	1.45	0.74	0	0	0	0.42	0.31	0.39	0.55	0.78	1.01	1.06	0.86	1.05	0.44	0.31	0	0
CG10947	2L	20385292	20399394		0	0	0	0	0	0	0	0	0	0	0	0.02	0.02	0	0	0	0	0	0.02	0	0.05	0	0	0	0.02
CG10948	3L	12837350	12843214	matzyg	0.970134139	20.23	10.04	13.48	7.66	5.39	4.66	4.42	10.25	7.95	12.23	10.95	12.2	20.99	10.6	10.85	9.86	6.84	5.95	5.03	7.38	10.49	11.05	7.82	7.8
CG10949	2L	20415170	20416918	matzyg	0.939027377	20.82	15.05	15.17	7.36	4.12	3.36	3.13	5.91	17.3	13.78	24.44	21.16	20.03	13.21	14.34	9.29	3.58	3.1	5.53	4.63	25.73	12.58	21.06	20.34	20.82	15.05	15.17	7.36	0	0	0	4.93	10.59	5.51	13.47	8.62	20.03	12.64	14.34	9.29	3.4	0	4.55	0
CG10953	2R	13052965	13054006		0	0	0	0	0.14	0	0.05	0	0	0	0.13	0.15	0.19	0	0	0	0	0.05	0.06	0	0.12	0	0	0	0
CG10956	2R	13010397	13011742		0	0	0	0	0	0	0	0	0	0	0	0	0	0	0	0	0	0	0	0	0	0	0	0.04	0.08
CG10958	X	8026438	8029000	zyg	1.478652106	0.17	0.47	0.79	0.74	0.45	0.12	0.44	0.66	3.81	2.46	4.44	3.61	0.88	0.44	0.51	0.57	0.32	0.43	0.32	0.72	2.8	1.82	2.43	1.99	0	0	0	0	0	0	0	0	1.91	0	2.07	0	0	0	0	0	0	0	0	0
CG10959	X	8042836	8044719	mat	1.202133995	8.19	6.07	1.53	0.15	0.03	0	0.06	0.07	2.18	0.61	1.45	1.09	6.27	5.75	0.94	0.4	0.11	0.06	0	0	1.35	0.4	1.35	1.43	8.19	6.07	0	0	0	0	0	0	0	0	0	0	0	0	0	0	0	0	0	0
CG10960	3L	12817981	12820931	mat	1.03802588	56.23	28.39	17.24	2.97	0.24	0.2	0.23	0.18	0.11	0.03	0.08	0.05	53.13	30.9	11.85	3.43	0.25	0.25	0	0.22	0	0.04	0.06	0.06
CG10962	X	8866939	8943020	mat	0.978288423	25.74	27.38	32.89	36.16	22.06	20.57	18.7	21.35	4.3	8.92	4.82	3.29	26.62	25.87	30.79	40.61	25.35	17.21	13.24	20.61	3.1	9.42	4.03	2.41	25.74	27.1	32.89	35.91	22.06	20.23	18.7	21.35	4.3	8.92	0	0	26.62	25.87	30.79	40.61	25.35	17.21	13.24	20.61
CG10969	3L	12772027	12774121		0	0	0	0	0	0	0	0	0	0	0.03	0	0.03	0.07	0	0	0	0	0	0	0	0	0.05	0	0
CG10970	X	8963631	8965441	zyg	0	0	0	0.03	0	0	0	0	0	0.14	0.07	0.08	0.14	0	0	0	0	0	0	0	0.03	0	0.03	0	0.03
CG10973	3L	12746338	12747828	mat	0.988335042	38.73	27.83	51.31	50.26	43.24	24.73	18.45	31.7	26.95	34.91	58.48	38.73	48.14	15.22	46.36	56.65	36.96	32.09	18.87	34.27	44.82	37.67	35.14	52.25	0	0	51.31	50.26	43.24	24.73	0	29.06	0	0	58.48	38.73	0	0	46.36	56.65	36.96	32.09	0	0
CG10979	3R	1620425	1624348	mat	1.083681447	74.07	53.02	45.36	17.78	8.19	4.14	4.89	7.03	2.21	3.7	1.75	2.79	63.81	57.22	32.01	21.38	10.16	8.66	3.33	8.91	2.08	3.07	2.25	1.64
CG10981	3R	1650326	1652298	mat	1.011629302	68.52	61.4	76.08	24.69	4.49	2.07	1.58	1.25	12.96	7	15.76	19.87	85.2	36.03	52.58	37.33	7.26	3.8	2.67	2.54	17.04	6.45	16.32	17.6
CG10984	3L	12743607	12746502	mat	0.993582997	45.4	50.41	63.02	56.37	54.12	46.71	33.88	62.54	34.23	55.35	38.67	39.26	61.99	30.9	54.17	65.53	47.05	49.56	37.75	60.51	35.45	46.73	28.53	22.79
CG10990	X	13640510	13649421	mat	1.011340803	171.46	143.28	203.09	154.17	189.63	178.77	161.63	347.54	259.38	296.82	243.08	310.32	204	184.31	214.83	211.71	181.51	217.88	132.21	240.95	166.8	256.43	180.92	168.53	171.46	143.28	203.09	154.17	188.55	178.77	160.13	347.54	258.54	294.08	243.08	310.32	204	184.31	214.83	211.71	181.51	216.94	132.21	240.95
CG10991	3R	1674674	1675175		0	0	0	0	0	0	0	0	0	0	0	0	0	0	0	0.17	0	0	0	0	0	0	0	0	0
CG10992	X	13674050	13676214	mat	1.005274181	104.5	116.79	116.17	121.69	94.17	79.46	91.07	80.74	91.24	87.46	107.26	85.74	96.22	119.01	115.23	118.85	109.88	100.95	78.65	96.82	88.98	95.07	106.92	85.78	104.5	116.79	116.17	121.69	92.17	79.46	91.07	76.7	78.51	83.54	85.47	85.74	94.37	119.01	115.23	118.85	109.88	100.95	78.65	96.82
CG10993	X	13684366	13685137	zyg	1.662162162	0	0	0	0	0	0	0	0	0.64	0	0.07	0.61	0	0	0	0	0	0	0	0	0.15	0.07	0.21	0.41
CG10996	X	13690421	13691671	zyg	0	0	0	0	0	0	0	0	0	0	0	0.08	0.25	0	0	0	0	0	0	0	0	0.13	0	0	0.04
CG11000	3R	1628285	1634499		0.555776327	0.15	0.26	0.25	0.09	0.06	0	0	0	0.05	0.03	0.02	0.03	0.2	0.45	0.07	0.32	0	0	0	0	0.05	0	0	0.02
CG11006	3L	12798992	12806136	mat	0.891460534	52.03	47.91	57.94	49.56	29.1	17.22	19.77	22.31	15.17	17.98	16.69	16.98	51.2	63.45	60.05	57.4	33.41	34.02	12.71	24.52	19.65	15.88	18.01	13.41
CG11007	2R	15390583	15391773	mat	1.044383073	62.21	56.66	40.64	18.38	2.58	2.13	2.79	1.37	12.04	4	13.56	12.63	62.52	55.08	31.83	14.63	4.02	2.02	1	2.29	14.97	5.71	11.46	13.52	62.21	56.66	40.64	0	0	0	0	0	0	0	0	0	62.52	0	31.83	0	0	0	0	0
CG11009	3L	12843259	12846270	mat	1.033092727	22.61	24.95	21.75	18.54	15.04	16	14.79	13.37	15.12	12.56	12.44	11.56	19.75	22.28	22.3	17.92	18	14.77	9.32	12.11	13.5	12.68	15.65	9.71
CG11015	2L	6557799	6559308	mat	0.966277589	150.62	188.75	159.87	213.9	222.09	292.54	272.93	192.4	234.8	180.68	196.84	177.44	152.94	223.46	193.07	200.13	207.1	212.11	264.51	184.48	202.44	205.95	247.19	227.15	150.62	188.75	158.81	213.9	214.77	291.62	267.28	185.36	224.33	172.88	180.59	168.94	152.94	223.46	192.24	200.13	202.64	207.48	260	182.82
CG11018	2R	15549940	15551243	zyg	0.964838159	0	0.48	1.99	2.15	8.03	6.2	1.8	5.67	4.96	6.97	9.18	10.15	0.06	0.55	1.52	5.89	5.51	6.8	3.72	7.33	6.61	7.56	5.62	5.69	0	0	0	0	0	0	0	0	0	0	0	0	0	0	0	0	0	0	0	0
CG11019	2L	20426406	20427375	zyg	0.750744786	0.07	0	0	0	0.18	0.11	0.33	0.19	0.21	0.45	0.35	0.44	0	0	0	0.19	0.25	0.17	0.15	0.18	0.39	0.54	0.36	0.2
CG11023	2L	7528	9484	zyg	0.845861509	0.19	0.25	0.27	0.32	0.19	0.19	0.44	0.86	1.04	1.59	2.48	2.98	0.31	0.19	0.12	0.4	0.42	0.54	0.58	0.4	2.17	1.81	1.45	1.7
CG1103	3R	163481	165640	mat	0.936045053	60.37	43.55	65.78	56.57	53.57	48.57	41.13	57.24	54.35	58.5	51.07	58.82	68.96	45.14	66	69.67	55.22	49.52	36.08	50.98	54.71	53.16	54.03	59.87
CG11030	2L	5724657	5760047	mat	0.997401486	64.26	70.37	77.93	73.37	64.17	64.66	55.42	80	38.16	37.37	27.45	19.94	71	54.73	76.94	78.94	73.42	69.08	52.66	68.77	21.84	39.02	23.79	16.46	0	70.37	77.93	73.37	64.17	64.66	0	80	0	37.37	0	0	0	54.73	76.94	78.94	73.42	69.08	0	68.77
CG11033	3R	4878239	4888967	mat	0.882895412	24.1	15.71	21.54	7.64	4.15	2.08	2.63	4.86	10.03	10.32	12.6	16.37	27.72	17.11	20.01	16.31	4.26	5.43	2.75	3.85	11.03	10.84	11.6	8.69	0	0	21.54	7.64	0	0	0	0	0	5.16	5.04	0	27.72	0	20.01	0	0	0	0	0
CG11034	2L	5805478	5808858	mat	1.000289427	8.95	8.86	10.25	8.98	12.03	8.04	8.14	9.75	3.93	5.61	3.48	6.39	9.79	9.71	10.63	11.18	8.43	9.67	6.41	13.11	3.28	5.15	2.89	3.38	8.95	8.86	10.25	8.76	12.03	7.5	7	8.89	2.57	5.31	2.98	4.42	9.79	9.71	10.63	11.18	8.43	9.67	6.41	13.11
CG11035	3R	3857860	3858669	mat	0.971823407	19.23	18.13	20.5	27.82	20.26	14.89	13.02	10.53	5.4	3.06	4.21	4.66	20.32	13.64	23.55	28.45	22.56	18.67	10.63	20.38	3.49	6.99	4.9	4.19
CG1104	3R	2897342	2900172	matzyg	0.996041527	18.53	15.28	20.79	15.32	13.69	10.31	10.48	16.54	25.75	25.64	30.14	30.62	19.53	12.25	19.69	20.76	15.04	10.32	9.42	12.65	27.32	22.78	25.67	20.76	0	15.28	0	15.32	0	0	0	0	1.72	14.1	15.07	22.96	19.53	0	19.69	0	0	0	0	0
CG11041	2R	16033637	16034329		0	0	0	0.11	0	0	0	0	0	0	0	0	0	0	0	0	0	0	0	0	0	0	0	0	0
CG11043	2L	6559430	6560133	zyg	1.214826534	0	0.09	0.18	0	0.54	0.32	0.17	0.47	2.59	2.1	1.86	1.15	0	0.27	0.31	0	0.38	0.17	0.07	0.63	1.34	1.2	2.02	1.52
CG11044	2R	16119335	16122438		0	0	0	0	0	0.03	0	0	0	0	0	0	0	0	0	0	0	0	0.03	0	0.06	0	0	0	0
CG11048	2R	16127491	16130387	zyg	0.77940912	0	0	0.27	1.23	4.57	2.46	5.74	4.76	8.5	7.51	8.11	8.46	0.03	0.07	0.08	0.64	3.76	3.48	5.27	4.15	14.19	4.8	5.04	6.45
CG1105	3R	2889907	2892854	mat	1.021092971	29	31.11	35.5	32.53	36.69	29.3	27.36	26.11	3.88	10.76	2.81	4.12	32.38	30.32	33.19	34.19	33.75	31.13	22.56	31.72	3.52	14.6	5.88	3.31	29	31.11	35.5	32.53	36.69	29.3	27.36	26.11	0	0	0	0	32.38	30.32	33.19	34.19	33.75	31.13	22.56	31.72
CG11050	2L	6611022	6617064	mat	1.027314791	97.39	103.79	110.72	112.79	133.91	122.48	112.55	162.02	147.33	180.05	151.09	135.74	103.1	105.35	110.8	107.88	128.96	133.77	126.23	152.02	137.16	176.71	127.39	101.04	97.39	103.79	110.72	112.16	128.33	119.24	108.82	155.76	102.59	138.15	88.6	84.5	103.1	105.35	110.13	107.88	123.75	133.2	103.52	144.59
CG11052	3R	3833969	3834773		0.215427509	0.11	0.41	0.2	0	0.1	0.53	0.18	0	0.35	0.11	0.16	0.11	0	0.15	0.09	0.42	0.92	0.09	0.08	0.4	0.09	0.09	0.09	0.25
CG11055	2R	16145156	16149241	mat	0.882235853	84.65	84.58	108.36	86.6	89.17	47.62	37.81	60.23	1.76	8.59	1.4	1.97	94.95	108.59	104.67	119.19	84	73.33	22.81	71.29	0.94	7.76	1.29	1.33	83.02	83.87	108.36	86.6	89.17	45.82	37.81	60.23	0	0	0	0	94.95	108.59	104.67	119.19	84	71.86	22.38	70.52
CG11060	2R	3063390	3065793		0	0	0	0	0	0	0	0	0	0.02	0	0	0	0.06	0	0	0	0	0	0	0	0	0	0	0
CG11063	X	13720354	13724292	matzyg	1.093028046	27.98	24.72	12.77	4.82	1.53	0.96	2.77	2.58	16.81	10.33	19.56	11.39	20.85	29.44	10.34	6.65	1.74	1.79	1.25	1.32	11.18	6.81	13.96	8.35
CG11069	3R	20720465	20723335	matzyg	0.436681223	0	0.03	0	0	0	0	0	0	0.02	0.03	0.09	0.03	0.1	0	0	0	0.02	0	0	0.03	0.05	0	0.1	0.05
CG11070	2L	6658506	6662033	mat	1.044512988	37.57	24.26	24.06	5.61	0.92	0.43	0.55	0.39	2.87	0.75	2.55	5.07	37	23.07	18.49	10.01	1.58	1.14	0.35	0.8	3.1	1.07	2.77	3.23	37.57	24.26	24.06	5.61	0	0	0	0	0	0	1.27	1.81	37	23.07	18.49	10.01	0	0	0	0
CG11071	X	13748131	13751157		0.945945946	0	0.1	0.02	0	0	0.04	0	0.03	0.06	0	0	0.03	0	0.07	0	0.05	0	0.02	0	0.12	0	0.06	0	0.02
CG11073	2R	17978993	17987231		0	0	0	0	0	0	0	0	0	0.05	0	0	0.14	0	0	0	0	0	0	0	0	0	0.09	0	0.02
CG11076	4	1050336	1052286	mat	0.939312032	115.96	61.2	68.71	29.65	16.53	17.82	14.2	17.77	28.27	32.22	43.39	40.79	134.55	52.36	52.61	32.09	12.34	14.89	9.55	16.06	44.85	25.66	38.27	57.27
CG11077	4	1049300	1049985	mat	0.941808079	25.97	23.34	31.3	31.73	36.58	45.79	31.22	36.26	33.07	31.76	39.32	35.43	25.13	16.62	27.87	34.04	39.44	36.85	38	33.1	41.79	33.71	37.71	44.91
CG11085	X	12510348	12515251		0	0	0	0.04	0	0	0.03	0	0.08	0	0.04	0	0	0	0	0	0.08	0.03	0	0	0	0.07	0	0	0
CG11089	3R	20702789	20707200	mat	0.941457666	88.46	79.68	76.2	47.51	19.32	14.27	15.95	12.69	6.91	6.13	9.01	9.26	85.84	99.77	71.51	45.59	25.46	21.87	8.81	16.4	7.29	9.55	12.04	6.02	87.99	79.68	76.2	47.51	19.32	14.27	15.95	11.96	3.69	4.18	3.6	4.09	85.84	99.38	71.34	45.59	25.27	20.96	8.64	16.17
CG1109	3R	1486358	1491168	mat	0.972789411	71.71	77.24	69.76	62.04	50.09	45.26	50.12	58.75	56	62.46	49.45	58.51	73.16	85.56	74.44	67.26	51.24	52.16	42.63	53.98	46.89	54.59	50.21	33.68
CG11092	X	13716835	13719947	mat	1.014842852	101.69	107.17	120.45	111.4	116.97	87.84	84.2	126.26	73.56	103.12	59.07	70.38	101.9	110.33	113.68	124.2	114.84	115.09	75.71	118.69	48.31	92.24	55.47	42.63	101.69	107.17	120.45	111.4	116.97	87.84	84.2	126.26	55.47	100.57	54.53	70.38	101.9	110.33	113.68	124.2	114.84	115.09	75.71	118.69
CG11093	4	982966	990000		1.042451656	0.74	0.26	1.61	1.53	1.48	0.91	0.52	1.06	0.57	1.38	0.71	1.07	0.9	0.34	0.73	1.69	0.83	1.68	0.63	1.38	0.97	2.08	0.7	0.73
CG11095	X	13705731	13706911	mat	1.319835327	6.18	3.82	1.5	0.29	0.05	0	0.14	0.05	0.78	0.67	0.86	0.44	3.53	3.72	0.9	0.82	0.18	0.1	0.09	0.21	0.59	0.05	1.22	0.44
CG11099	2R	16123739	16126706		0.202702703	0	0	0	0	0	0	0.1	0	0	0.04	0.03	0	0	0	0	0	0.07	0	0	0	0	0	0.05	0
CG11103	X	13676545	13677419	mat	1.019461896	23.42	32.34	26.25	31.19	43.14	37.31	46.24	29.32	18.95	23.9	15.82	7.96	24.28	35.52	29.29	29.61	41.65	39.55	43.37	36.43	11.12	19.95	11.76	12.46
CG11107	2R	3274718	3278529	mat	1.043865539	67.12	62.5	66.23	65.79	82.54	69.37	69.01	94.85	102.56	107.1	106.15	120.43	66.69	74.7	69.07	73.6	72.34	82.99	68.44	87.15	89.02	101.07	86.91	96.13
CG11109	3L	22865305	22866823	matzyg	0.866274526	16.81	6.03	6.43	3.93	1.94	2.3	2.99	2.5	11.94	8.41	15.19	21.63	15.33	7.91	5.89	3.75	2.94	2.37	3.06	2.35	17.69	9.8	17.36	22.59
CG11110	2R	16529306	16529922	mat	0.989976903	27.08	37.38	22.02	20.06	12	8.63	10.87	4.73	2.77	2.36	3.14	2.01	21.93	43.2	21.01	14.7	13.48	8.51	6.81	6.95	2.46	2.26	3.82	3.29
CG11120	3R	20748167	20750882	mat	1.022198899	33.7	35.84	49.04	41.68	27.53	17.33	13.89	24.74	17.59	25.74	24.55	27.67	38.17	24.62	39.29	48.15	25.69	25.65	13.31	24.15	22.23	18.79	22.63	12.64	33.7	35.84	49.04	41.68	26.61	16.46	12.96	23.94	13.19	23.86	16.53	15.09	38.17	24.62	38.52	47.52	25.69	24.43	13.31	22.02
CG11122	X	11006427	11017631	mat	1.025626287	3.41	1.72	0.88	0.3	0.28	0.25	0.31	0.38	0.22	0.36	0.37	0.93	2.21	2.59	0.82	0.26	0.26	0.31	0.2	0.34	0.44	0.22	0.49	0.7
CG11123	2R	3328197	3330390	mat	1.050768117	42.95	43.72	51.53	55.38	59.78	52.47	51.8	64.79	62.83	58.28	55.18	62.38	49.13	41.69	51.56	59.92	49.57	57.08	48.44	59.6	52.64	60.19	48.6	44.24	41.69	43.72	51.53	55.38	58.61	52.47	51.8	63.71	55.69	55.63	48.28	56.14	49.13	41.69	51.56	59.92	47.86	57.08	46.65	59.6
CG11125	2R	3334983	3336915	zyg	0.953058608	5.15	9.7	7	5.15	7.53	8.08	8.7	9.78	28.73	25.41	27.61	35	4.56	3.86	6.38	7.1	7.58	7.91	8.51	9.14	31.92	21.89	28.02	24.86
CG11127	2R	3350875	3352492	mat	1.029898318	26.38	31.73	28.84	32.39	37.63	32.95	38.35	33.09	42.56	37.61	45.31	51.35	25.9	27.68	30.18	36.53	32	35.44	31.55	33.71	44.31	36.91	44.45	43.85
CG1113	3R	1079069	1081125		1.023681885	0	1.3	0.16	1.11	0.74	0.2	0.48	0.74	0.42	0.55	0.72	1.1	0.51	0.29	0.25	0.07	0.95	0.64	0.21	0.74	0.48	0.58	0.33	0.49
CG11131	3L	22892279	22893368		1.259259259	0	0	0	0.2	0	0	0	0.06	0.11	0.07	0.1	0	0.07	0	0.05	0.06	0	0	0	0	0	0	0.05	0.16
CG11133	3L	22895033	22898570	mat	1.040522022	17.13	8.8	19.59	16.46	16.63	12.36	7.12	24.46	7.55	22.05	7.14	8.99	17.62	10.22	15.78	19.02	12.81	12.5	7.78	15.77	6.2	17.34	4.11	4.09
CG11134	X	13632175	13633212	mat	1.027065827	41.64	60.01	42.94	49.33	55.11	60.24	54.7	47.92	47.97	48.82	47.85	47	36.96	46.14	45.26	43.62	53.86	58.04	58.39	53.03	45.56	46.59	55.23	57.58	41.64	60.01	41.78	47.79	55.11	60.24	54.7	46.83	46.95	48.82	46.93	45.53	36.96	46.14	45.26	43.62	53.86	58.04	58.39	53.03
CG11137	3L	22860587	22861349	mat	0.956638917	129.28	136.44	159.64	203.77	268.13	359.49	243.43	218.55	261.69	215.38	233.48	218.11	167.72	138.48	178.07	201.6	263.67	242.72	272.79	206.22	246.82	242.63	249.65	251.36
CG11138	X	12465242	12477215	mat	1.076380296	55.15	21.99	34.69	12.63	1.63	1.45	1.42	2.5	2.75	2.64	4.42	3.99	40.58	36.69	20.74	16.12	3.13	2.07	0.89	1.39	3.28	2.7	2.81	2.2
CG11141	2R	3347931	3350900	mat	0.9642343	38.63	45.26	44.66	42.6	47.94	39.26	38.83	45.73	10.51	20.45	10.06	11.02	38.03	50.21	49.69	50.06	43.54	51.17	32.97	49.75	8.63	16.96	7.97	9.17	38.63	45.26	44.66	42.6	47.94	39.26	38.83	45.73	0	0	5.87	0	38.03	50.21	49.69	50.06	43.54	51.17	32.97	49.75
CG11148	4	876025	887652	mat	0.85008156	130.77	71.38	194.03	113.05	109.03	54.15	29.43	109.36	19.12	48.77	26.82	30.79	193.43	61.62	145.89	185.29	85.02	90.58	32.35	98.81	23.87	42.19	18.49	18.44
CG11149	2L	5718120	5720896		0	0	0	0	0	0	0	0	0	0	0	0	0	0	0	0	0	0	0.09	0	0	0	0	0	0
CG1115	3R	1051881	1053248	mat	1.005500854	45.03	49.62	48.71	63.44	59.47	60.85	65.35	60.56	48.87	46.87	33.98	35.68	41.66	62.61	51.14	54.29	59.62	61.93	63.31	57.74	36.27	58.85	38.13	33.23
CG11151	X	13633776	13635138	mat	1.118481196	143.09	138.84	116.14	135.71	63.98	66.18	77.21	35.63	15.76	17.44	13.95	15.29	109.99	152.41	101.48	87.43	80.15	53.6	42.68	44.58	16.24	26.2	18.75	17.51
CG11152	4	857609	865132	zyg	0.650362612	0.44	0.16	1.41	1.01	0.86	0.2	0.35	0.11	4.34	4.4	4.77	5.46	1.62	0.45	0.37	0.26	0.4	0.54	0.27	0.58	3.07	2.59	8.6	5.58
CG11155	4	1147232	1156547		0.608392882	0.46	0.1	0.63	0.29	0.39	0.29	0.16	0.38	0.3	0.54	0.48	0.5	1.04	0	0.4	0.82	0.29	0.52	0.19	0.43	0.27	0.58	0.3	0.28
CG11158	X	13576939	13578657	matzyg	1.296830669	1	1.77	0.94	1.06	0.63	0.19	0.19	0.33	1.8	0.9	2.12	2.26	0.97	0.99	0.79	1.44	0.38	0.49	0.23	0.35	0.72	0.34	1.45	1.25	0	1.77	0	0	0	0	0	0	1.47	0	0	2.26	0	0	0	0	0	0	0	0
CG11159	2R	16543260	16544114		0	0	0	0	0	0	0	0	0.09	0	0	0	0	0	0	0	0	0	0	0	0	0	0	0	0
CG1116	3R	1045389	1047270	mat	0.957311752	32.31	31.38	27.39	21.89	13.66	11.27	11.35	8.09	12.97	9.6	16.09	19.44	29.7	35.62	28.76	22.15	15.64	12.9	8.44	10.34	15.72	10.03	17.04	17.02
CG11160	X	10938790	10943578	zyg	0.759387615	0	0	0	0.02	0.22	0.42	0.48	0.83	0.78	1.16	0.87	1.38	0	0	0	0	0.47	0.57	0.36	0.69	0.73	1	1.32	1.17
CG11162	X	13570947	13571854		0.256926952	0	0	0.21	0.17	0	0	0	0	0	0.07	0.17	0.22	0	0	0	0	0	0	0	0	0.19	0	0.06	0.06
CG11163	2R	1662278	1670360	mat	0.96884393	8.97	7.9	16.6	13.11	7.97	3.97	1.97	2.41	0.21	0.47	0.33	0.19	12.39	5.61	12.34	16.07	7.54	5.06	1.3	6.25	0.14	0.49	0.11	0.15	8.97	7.9	16.6	13.11	7.97	0	0	0	0	0	0	0	12.39	0	12.34	16.07	7.54	5.06	0	0
CG11164	X	13562055	13563328	mat	0.949121628	81.39	93.53	82.95	97.78	106.7	103.22	100.86	112.3	47.07	77.66	34.7	57.29	72.19	94.85	90.32	98.05	113.26	137.15	113.17	127.53	48.71	95.02	50.74	46.98
CG11168	3R	20743867	20748107	mat	0.853726213	1.97	3.17	2.57	2.28	1.66	1.16	0.66	1.26	0.85	0.86	0.64	1.36	3.33	3	2.33	2.61	1.79	1.93	1.28	1.7	1.11	0.88	0.72	1.08	0	3.17	2.57	2.18	0	0	0	0	0	0	0	0	0	3	2.33	0	0	1.93	0	0
CG11170	2R	18064945	18070337	matzyg	0.909187329	9.17	2.66	4.26	2.19	1.18	0.78	1.09	1.45	10.69	8.12	15.86	11.98	8.67	3.91	2.45	1.78	0.35	0.24	2.11	1.34	16.35	7.93	12.52	12.59	9.17	0	0	2.19	0	0	0	0	4.33	4.7	8.2	6.99	0	0	0	0	0	0	0	0
CG11178	X	13500203	13503563	mat	0.895641404	19.63	15.06	9	2.19	0.42	0.12	0.11	0.18	0.35	0.06	0.37	0.73	12.81	22.72	7.39	3.13	0.45	0.49	0.28	0.21	0.29	0.09	0.4	0.5	19.63	15.06	0	0	0	0	0	0	0	0	0	0	0	0	7.39	0	0	0	0	0
CG11180	2R	16508418	16510808	mat	0.936363676	48.27	34.19	73.01	55.77	65.83	46.33	30.24	70.87	17.82	34.04	23.59	18.91	66.86	29.63	52.04	74.1	63.4	61.17	33.66	69.65	19.02	33.7	14.36	17.96	48.27	0	73.01	55.77	65.83	46.33	0	70.87	0	0	15.73	0	0	0	0	74.1	63.4	61.17	0	66.62
CG11188	2L	6717626	6719389	mat	1.029671986	62.68	73.36	83.46	79.58	57.12	35.85	40.19	42.67	31.02	40.23	37.96	35.67	78.14	60.08	70.96	72.06	61.01	50.45	35.64	57.65	40.81	35.94	28.51	30.49
CG11190	X	8298569	8301319	mat	1.017139599	46.93	52.48	54.08	51.71	69.77	58.77	64.81	78.9	90.91	101.22	96.08	98.96	51.86	61.85	62.13	64.4	71.58	72.89	55.74	70.45	77.92	80.15	78.75	59.77	46.93	52.48	54.08	51.71	68.01	58.77	61.21	76.79	79.08	85.54	78.03	98.96	51.86	61.85	62.13	64.4	71.58	72.89	55.74	70.45
CG11191	2R	3888153	3889625		0	0	0	0	0.14	0	0	0	0	0.04	0	0	0	0	0	0	0	0	0	0	0	0	0	0	0
CG11192	2R	16241609	16242558		0	0	0	0	0	0	0	0	0	0	0	0	0	0	0	0	0	0.05	0	0	0	0	0	0	0
CG11198	2R	3861619	3874729	mat	1.033089033	13.34	7.6	5.37	0.54	0.19	0.17	0.17	0.43	0.46	0.47	0.6	1.58	13.45	7.14	3.22	0.93	0.17	0.28	0.13	0.27	0.79	0.46	0.65	0.46	13.34	0	0	0	0	0	0	0	0	0	0	0	0	0	0	0	0	0	0	0
CG1120	3L	3806713	3809090	mat	0.961348408	32.7	22.97	44.59	32.21	15.4	9.52	6.25	10.98	5.91	8.91	6.67	7.88	39.96	17.99	36.5	39.79	15.55	13.94	5.84	12.25	6.25	7.02	4.82	4.18	32.7	22.97	44.59	32.21	0	0	0	0	0	0	0	0	39.96	17.99	36.5	39.79	15.55	13.94	0	0
CG11200	2R	16192021	16196170	mat	0.851189334	7.98	4.83	3.1	3.67	7.95	5.98	7.27	6.9	8.96	8.99	9.01	9.96	10.19	4.54	3.69	4.26	7.24	8.87	11.18	9.53	7.68	7.49	10.99	8.1	0	4.83	0	0	0	0	0	0	0	0	0	0	0	0	0	0	0	3.23	7.19	0
CG11203	X	10806366	10814329	zyg	0.676812892	0.02	0.06	0.04	0.02	0.08	0.04	0.09	0.13	0.38	0.19	0.08	0.44	0.06	0.17	0.04	0.06	0.08	0.09	0.06	0.12	0.08	0.24	0.24	0.2
CG11206	2R	18221008	18260610		0.929178227	0.95	1.42	0.98	0.55	0.3	0.35	0.44	0.35	0.15	0.24	0.03	0.18	1.15	1.14	0.73	0.89	0.74	0.61	0.38	0.53	0.09	0.25	0.05	0.13
CG11208	2R	16130255	16132904	matzyg	1.02595338	45.52	27.33	10.17	12.53	29.79	16.77	30.08	38.62	75.16	66.01	74.44	102.69	28.12	32.96	10.51	8.31	19.59	24.17	40.34	33.36	85.7	53.07	52.56	71.34	45.52	27.33	0	0	17.87	13.97	18.94	23.7	50.78	46.6	42.14	64.57	27.08	32.96	0	4.53	17.81	13.6	36.31	18.45
CG11210	2R	3986181	3989811	mat	0.93054459	39.29	27.73	41.79	7.65	1.52	1.03	1.12	1.79	3.42	4.2	3.58	2.92	49.49	26.11	30	18.44	1.84	1.27	1.16	1.39	3.27	3.89	2.38	2.26	39.29	27.73	41.79	0	0	0	0	0	0	0	0	0	49.49	26.11	30	18.44	0	0	0	0
CG11211	2R	2068423	2069131	zyg	0.907901613	0	0	0.1	0.31	0.77	0.95	1.07	2.22	1.52	1.96	0.96	1.54	0	0	0	0.1	0.33	0.36	0.79	2.42	1.99	1.82	0.92	0.98
CG11221	2L	6742507	6755686		0	0	0	0	0	0	0	0	0	0	0	0	0.03	0	0	0	0	0	0	0	0	0	0	0	0
CG11226	3L	22830167	22831270		0	0	0	0.05	0	0	0	0	0	0	0	0	0.06	0	0	0	0	0	0	0	0	0.05	0.05	0	0
CG11227	X	20801860	20805109		0	0	0	0	0	0	0	0	0	0.02	0	0	0	0	0	0	0	0	0	0	0	0	0	0	0
CG11231	4	820058	820553	mat	0.819455646	2.06	2.18	3.15	0.56	1.17	0.52	0	0.61	0.92	0	0.19	0	2.7	3.14	3.34	0.37	0.2	1.1	0.19	0.94	0	0	0	0.1
CG11235	X	20743344	20746369		1.274215553	0.58	0.31	0.21	0.27	0.1	0.02	0	0	0	0.19	0.18	0.13	0.48	0.12	0.17	0.03	0.07	0	0	0.02	0.11	0	0.04	0.04
CG1124	3R	791168	794226	zyg	0.740237691	0	0.05	0	0	0.36	0.32	0	0.11	0.27	0.38	0.3	0.76	0	0	0.13	0	0	0.14	0.21	0.1	0.14	0.18	0.31	0.35
CG11241	3L	22726553	22731517	mat	1.039968037	41.51	46.08	42.61	44.48	35.98	36.47	43.07	34.31	35.99	65.04	31.77	42.64	21.45	46.38	34.58	40.07	39.33	31.59	30.69	38.35	37.36	44.53	45.32	20.64	0	0	42.61	44.48	35.98	36.47	0	0	0	65.04	0	0	0	0	0	40.07	0	0	0	38.35
CG11242	2R	15372998	15374340	mat	1.014504572	69.19	60.44	85.78	104.88	88.66	109.79	59.01	97.23	75.31	100.52	63.76	73.24	88.3	45.71	94.18	90.71	90.41	90.96	64.93	97.35	57.26	82.7	50.11	55.47	69.19	60.44	85.78	104.88	88.66	109.79	59.01	97.23	74.92	100.52	63.76	73.24	88.3	45.71	94.18	90.71	90.41	90.96	64.93	97.35
CG11247	3L	21717425	21721770	mat	1.051122784	27.8	31.15	27.02	12.52	2.6	1.01	0.89	2.16	4.89	6.5	8.19	6.83	30.4	22	24.34	16.39	2.78	2.39	1.48	2.2	7.22	6.31	5.48	5.3
CG11248	3L	21673185	21676331	mat	0.942740651	31.57	22.7	44.61	35.87	31.13	22.29	12.76	25.02	6.78	7.89	7.98	9.44	42.02	17.69	38.49	42.88	29.52	29.62	11.53	33.66	8.94	8.64	8.22	5.86
CG11249	3L	21665238	21667618		0	0	0.03	0	0	0	0	0	0	0	0	0	0.03	0	0	0	0	0	0	0	0	0	0	0	0
CG11251	3L	13081678	13083069	zyg	1.282162162	0	0	0	0	0	0	0	0	0.04	0	0.9	1.06	0	0	0	0	0	0	0	0	0.2	0	0.65	0.67
CG11253	3L	13017862	13019537	matzyg	0.798129964	0.34	0.04	0.31	0.71	0.31	0.28	1.04	0.53	0.98	0.91	0.67	1.69	0.23	0.46	0.67	0.33	0.2	0.55	0.19	0.58	0.44	0.9	1.21	0.72
CG11255	3L	13013081	13015844	mat	0.996480192	114.66	135.64	112.55	101.1	48.69	43.23	41.35	35.12	35.67	21.26	33.19	35.59	116.7	127.41	113.6	104.2	63.02	52.61	29.76	46.18	30.38	24.67	38.05	38.47	114.66	135.64	112.55	100.12	48.69	43.23	41.35	33.27	35.67	21.26	21.54	0	116.7	127.41	113.6	104.2	63.02	52.61	27.28	46.18
CG11257	2R	15277632	15279405	matzyg	0.998003486	8.32	3.45	6.12	2.7	1.82	1.53	0.68	1.94	8.54	6.15	12.18	12.69	10.39	3.06	3.76	3.69	2.02	1.62	1.55	2.26	9.95	5.92	8.71	12.57	8.32	0	5.61	2.7	0	0	0	0	6.03	5	6.84	5.18	10.39	0	3.76	3.69	1.85	0	0	2.07
CG1126	3R	642055	643498	zyg	0.390243902	0	0	0	0	0	0	0	0	0	0.05	0.16	0.51	0	0	0	0	0	0.04	0	0.05	0	0.04	0.41	0.36
CG11261	3L	13002498	13004781	mat	0.953073552	18.28	7.93	23.6	20.7	22.84	15.31	6.82	21.1	10.5	17.89	14.19	9.39	22.47	6.36	18.11	30.31	13.17	15.41	6.21	21.39	11.16	14.02	8.14	9.63	18.28	0	23.6	20.7	22.84	15.31	6.82	21.1	10.5	17.59	13.92	9.39	22.47	6.36	18.11	30.31	13.17	15.41	6.21	21.39
CG11263	3L	12999923	13000981	mat	1.007362109	42.52	28.28	60.71	38.81	37.12	44.53	18.97	52.19	31.34	42.16	39.67	38.2	47.79	17.08	47.11	47.73	38.68	38.4	27.39	40.36	34.78	41.98	27.2	39.08
CG11266	2L	7032712	7037620	mat	0.920054273	56.44	69.95	61.21	67.66	69.88	74.63	89.19	81.13	97.3	95.36	83.55	99.28	49.33	92.74	61.13	58.78	75.31	76.28	86.1	81.64	89.82	97.65	114.07	72.03
CG11267	3L	13009156	13010007	mat	1.19283505	514.76	477.39	294.58	232.03	38.97	48.09	71	32.19	48.64	27.3	34.77	34.08	429.73	387.12	272.99	161.65	78.37	47.7	36.65	40.33	47.15	35.39	49.56	45.74
CG11269	2R	18026446	18026770		0	0	0	0	0	0	0	0	1.12	0	0	0	0	0	0	0	0	0	0	0	0.36	0	0	0	0
CG11275	2R	18067197	18070155	mat	1.031398719	3.54	6.37	7.08	9.32	6.06	2.44	4.34	3.66	4.4	4.32	7.77	6.55	4.62	8.6	4.88	7.57	7.33	2.35	3.46	5.89	4.02	3.1	2.52	3.75
CG11279	3L	13040123	13040623	mat	1.0281466	24.95	15.89	20.63	15.2	7.04	6.39	5.5	2.36	8.83	3.96	11.75	14.24	24.92	15.79	17.77	12.12	6.15	5.49	4.89	5.57	11.81	3.92	12.97	16.84	24.95	15.89	20.63	15.2	6.57	0	5.5	0	5.11	0	9.3	10.09	24.92	15.79	17.77	12.12	6.15	0	3.59	0
CG11284	X	8575614	8582793	mat	0.945188115	155.02	121.14	163.71	87.56	12.1	6.05	5.83	6.72	13.31	9.98	14.77	5.41	173.66	121.09	150.65	112.83	27.87	15.92	3.16	10.27	7.66	6.34	7.96	4.33	155.02	121.14	163.71	87.56	0	0	0	0	0	0	5.68	0	172.33	121.09	150.65	111.6	27.87	15.92	0	0
CG11289	2L	7067982	7069546		0	0	0	0	0	0	0.03	0	0	0	0	0	0.08	0	0	0	0	0	0	0	0	0	0	0	0
CG1129	3R	639057	641751	mat	1.017764687	27.27	22.56	31.82	16.8	5.43	3.71	2.96	2.86	11.99	10.45	14.11	13.69	29.56	19.63	25.06	18.75	7.7	5.01	2.24	4.89	16.41	9.01	13	10.5
CG11291	2R	18098945	18100209		0	0	0	0	0	0	0	0	0	0.04	0	0	0.15	0	0.07	0	0	0	0	0	0	0	0	0	0
CG11293	2R	19574244	19575503		0	0	0	0.06	0	0	0	0	0	0	0	0	0	0	0	0	0	0	0.18	0	0	0	0	0	0
CG11294	X	8586075	8587587	zyg	0.740698985	0	0.06	0.17	0	0.32	0.21	0.32	0.12	0.05	0	0.31	0.31	0	0	0	0.24	0.27	0	0.17	0.17	0.27	0.41	0.35	0
CG11298	2R	18235811	18236387		0	0	0	0	0	0	0	0	0	0.09	0	0	0	0	0	0	0	0	0	0	0	0	0	0	0
CG11299	2R	19601424	19620706	mat	0.951778403	67.63	66.8	67.24	16.64	1.69	1.07	0.95	1.03	0.72	0.77	0.9	0.52	78.19	73.12	51.93	25.31	2.53	2	0.14	1.1	0.37	0.65	0.59	0.37
CG11300	2R	19639437	19640018		0.512110727	0	0	0	0	0.2	0	0.37	0	0.09	0	0	0	0	0.3	0	0	0	0	0.16	0	0	0	0	0
CG11306	3L	21619365	21621416	matzyg	0.966321561	40.51	28.12	36.01	17.86	7.13	5.79	3.11	6.74	17.13	13.21	25.59	30.9	47.15	20.14	31.22	22.91	9.25	9.17	5.41	7.2	21.06	12.95	23.1	23.58
CG11307	3L	21610737	21612973	mat	0.968010696	65.21	54.23	85.71	95.62	90.44	94.12	52.62	91.62	90.14	101.62	97.89	93.37	85.28	34.4	82.62	93.56	97.79	87.2	72.4	97.11	97.68	93.48	74.48	81.79
CG11309	3L	21295579	21297562	mat	1.059791579	21.06	13.32	14.55	5.42	1.22	0.83	0.75	0.92	1.71	0.94	0.66	1.95	20.68	11.81	12.04	5.96	2.02	1.17	0.17	0.81	1.86	0.31	2.66	1.28
CG11313	3R	26555558	26567010		1.184615385	0	0	0	0	0.08	0	0.11	0	0.07	0.04	0	0.13	0	0	0	0	0	0	0.07	0	0	0	0.04	0.14
CG11317	3R	26916428	26923040		0	0	0	0	0	0	0	0.03	0.03	0	0	0	0.07	0	0	0	0	0	0.06	0	0	0	0	0	0
CG11318	3R	26932087	26934910		0	0	0	0	0	0	0	0	0	0	0	0.03	0	0	0	0	0	0.02	0	0	0.02	0	0	0	0
CG11319	2L	6568389	6601066		0.172494172	0	0	0	0	0.04	0.04	0.01	0.12	0.03	0.05	0	0.08	0	0	0.01	0.14	0.14	0.06	0	0.09	0.06	0.13	0	0.05
CG11320	2L	6617130	6621700		0.25	0	0	0	0	0.09	0	0	0.05	0.04	0	0	0.19	0	0	0	0	0	0	0	0.04	0.08	0	0.08	0
CG11321	2L	6760526	6770949		0	0	0	0	0	0	0	0	0	0	0.03	0	0	0	0	0	0	0	0	0	0	0	0	0	0
CG11327	2L	6684844	6686712	zyg	0.820556422	0.07	0.07	0	0.05	0.13	0.03	0	0.23	1.13	0.47	0.48	1.06	0.08	0	0.06	0.03	0.24	0.09	0.11	0.1	1.41	0.58	0.22	0.51
CG11329	2L	6676728	6677606	mat	0.969363422	52.44	59.6	53.51	52.31	28.67	27.96	23.99	15.04	9.37	12.74	7.49	8.14	63.05	60.01	52.56	47.71	32.89	34.28	16.94	27.15	6.12	12.12	8.45	8.61
CG11334	3R	27285543	27288730	mat	1.038910883	115.31	141.9	120.58	140.28	132.17	113.43	129.34	110.99	41.63	68.17	20.09	27.92	104.6	146.96	131.34	123.79	125.78	123.31	113.67	120.47	26.43	83.06	29.52	20.07	111.92	141.9	120.58	140.28	132.17	111.99	129.34	110.99	41.63	68.17	0	24.98	102.17	146.96	131.34	123.79	125.78	123.31	113.67	120.47
CG11337	3R	27227558	27230462	mat	0.983465681	25.9	22.03	17.6	6.21	4.44	2.48	2.9	3	1.93	3.09	2.37	3.31	24.92	21.31	17.64	11.19	5.5	4	2.19	4.71	3.25	2.38	2.61	1.28	25.9	22.03	17.6	6.04	4.18	2.48	2.32	0	0	2.83	1.51	0	24.92	21.31	17.64	11.19	4.71	0	2.19	0
CG1134	3L	4021438	4023066	matzyg	1.057557288	22.83	24.08	26.07	15.91	11.03	9.72	12.5	9.25	20.94	22.32	26.65	29.55	20.12	23.08	20.62	16.29	13.41	11.77	8.6	10.94	26.32	18.61	20.35	23.93	22.83	24.08	26.07	15.42	10.78	9.21	11.81	8.5	9.07	12	11.73	13.04	20.12	23.08	20.62	16.29	12.92	11.45	8.6	10.94
CG11340	3R	27128571	27130804	zyg	0.592178771	0	0	0	0	0.11	0	0.07	0.15	0.1	0.04	0.12	0.12	0	0	0	0	0.22	0.03	0.06	0	0.14	0.1	0	0.06
CG11342	3L	4366493	4367458	mat	1.068517085	14.33	6.02	13.11	16.64	6.48	3.51	2.16	2.5	3.24	4.22	4.03	5.23	15.36	5.7	11.06	12.18	8.08	4.58	1.38	5.82	5.01	2.76	3.51	7.65	14.33	0	0	16.64	0	0	0	0	0	0	0	0	0	0	0	0	0	0	0	0
CG11345	3L	4457319	4458191		1.014105366	0	0.15	0.79	3.22	1.22	1.66	0.66	0.37	1.17	0.99	0.24	0.23	0.09	0.53	0.5	2.71	2	0.74	0.53	0.57	0.54	0.68	0.19	0.06
CG11347	3L	4407144	4420266	zyg	0.940911199	0.25	0.09	0.12	0.33	1.69	1.07	3.94	3	21.3	13.21	22.83	23.77	0.11	0.09	0.05	0.83	1.64	2.12	1.8	1.86	12.84	11.56	28.78	16.32
CG11349	3L	4473067	4475095		0	0	0	0	0.05	0.09	0	0	0.03	0	0	0.02	0	0	0	0	0	0	0	0	0	0	0.05	0	0
CG11350	3L	4482808	4484279		0	0	0	0.04	0.1	0	0	0	0.04	0.07	0.07	0	0.13	0	0	0	0	0	0.04	0	0	0	0	0	0
CG11353	3L	4533171	4539281		0	0	0	0	0	0	0	0	0	0	0	0.02	0	0	0	0	0	0	0	0	0	0	0	0	0
CG11356	X	11996976	11997843		1.185185185	0	0	0	0	0.39	0.28	0.07	0.32	0.48	0.17	0.32	0	0	0	0	0	0	0.29	0	0.16	0	0.07	0.27	0.59
CG11357	3L	4542128	4553458	mat	0.99522607	82	82.79	88.39	100.13	105.58	84.89	80.58	103.1	22.35	58.19	15.13	22.09	79.03	89.83	93.84	106.38	98.25	102.88	72.87	103.53	19.01	62.96	15.78	12.87	82	81.88	88.39	99.89	105.13	84.64	80.58	102.83	18	57.31	8.67	13.37	79.03	88.92	93.61	106.38	98.25	102.14	72.67	103
CG1136	3L	4046610	4059665		0	0	0	0	0	0	0	0	0	0	0	0	0	0	0	0	0	0	0	0	0	0	0	0	0.02
CG11360	4	701244	706796	mat	0.884115764	13.13	4.06	12.86	4.43	2.17	0.93	0.41	2.33	1.71	3.93	3.33	5.55	15.67	3.77	7.97	9.88	1.83	1.53	0.23	1.65	1.42	3.1	1.69	2.89
CG11362	2R	18449864	18450358		0	0.73	0	0	0	0	0	0	0	0.35	0.28	0.44	0	0	0	0	0	0	0.38	0	0.13	0	0.12	0	0.23
CG11367	3L	22721206	22726548	mat	1.01408394	40.27	42.37	48.74	52.96	43.27	25.55	22.1	19.5	13.7	16.64	13.51	15.55	41.99	46.47	46.99	47.68	43.19	35.88	16.56	27.97	12.78	18.23	15.11	11.03	40.27	42.37	48.74	52.96	41.21	22.81	22.1	19.5	0	13.61	10.13	8.18	41.99	46.47	46.99	47.68	43.19	35.88	16.56	27.97
CG11369	X	7468322	7470800		0	0	0	0	0.02	0	0	0	0	0	0	0	0	0	0	0	0	0	0	0	0	0	0	0	0
CG11370	3L	22705256	22706763		0.576046415	0	0	0	0	0.26	0.04	0	0.32	0.12	0.19	0.18	0.09	0	0	0.04	0	0.44	0.08	0.18	0.18	0.04	0.16	0.11	0.04
CG11374	2L	76445	77639		1.25	0	0	0	0	0.05	0	0	0.05	0	0	0	0	0	0	0	0	0.04	0	0	0	0	0	0	0
CG11376	2L	94751	102086	mat	0.899675571	17.34	6.22	28.48	17.43	26.06	16.47	4.39	34.97	17.86	40.51	33.48	40.09	29.15	4.91	18.87	32.47	20.18	19.96	5.56	27.23	21.94	32.35	15.16	18.54
CG11377	2L	102381	104142	mat	1.119811329	45.42	28.76	21.55	5.56	2.24	3.17	1.83	2.74	6.99	7.06	9.68	14.7	42.42	22.53	14.55	8.38	3.12	3.12	1.23	2.96	10.14	6.56	7.15	12.58
CG11378	X	1065461	1066775		0	0.05	0	0	0	0	0.09	0.27	0.15	0	0	0	0.05	0	0	0	0	0.04	0	0	0.1	0	0	0.04	0.08
CG11379	X	1074197	1074980		0	0	0	0	0	0	0	0	0	0	0	0.06	0	0	0	0	0	0	0	0	0	0	0	0	0.06
CG11380	X	1085443	1090705		0	0	0	0	0.12	0.02	0	0.02	0	0	0	0	0	0	0	0	0	0	0	0	0.02	0	0	0.02	0
CG11382	X	1104129	1105746	mat	1.042865868	26.58	48.43	23.98	19.99	11.8	6.36	7.64	6.74	3.89	4.05	2.97	3.31	17.94	46.61	20.48	23.69	15.26	15.75	8.84	15.31	3.59	3.95	2.3	1.61	26.58	48.43	23.98	19.99	11.48	6.36	7.64	6.74	2.78	0	0	0	17.94	46.61	20.48	23.69	15.26	15.75	8.84	15.31
CG11384	X	1067907	1070055	zyg	0.777777778	0	0	0	0	0	0	0	0.06	0.05	0	0.07	0.09	0	0	0	0	0	0	0	0	0	0	0.09	0.02
CG11388	2R	19909895	19911507	zyg	0.836100968	2.61	2.67	2.58	2.1	2.66	2.4	2.89	4.32	8.85	5.1	8.34	11.08	3.01	2.09	2.98	2.42	2.79	2.91	3.39	3.24	11.52	6.73	9.3	9.44
CG1139	3L	1971661	1974285	zyg	0.423819742	0	0	0	0	0	0	0	0	0.16	0.08	0.15	0.2	0	0	0	0	0	0	0	0.11	0.1	0	0.42	0.22
CG11391	3R	15604487	15606438		0	0	0	0	0	0	0	0	0	0	0.03	0	0.1	0	0	0	0	0	0	0	0	0	0	0	0
CG11395	2R	13024745	13026337		0	0	0	0.04	0	0	0	0.04	0.04	0	0	0	0.04	0	0	0	0	0	0	0	0.04	0	0	0.03	0
CG11396	3L	20779438	20781234	matzyg	0.925413178	12.04	4.57	3.72	0.64	0.22	0.03	0.57	0.72	9.97	5.18	12.76	11.86	12.17	3.83	1.88	0.65	0.15	0.31	0.36	0.15	14.51	3.31	10.35	15.74	12.04	0	0	0	0	0	0	0	0	0	0	0	0	0	0	0	0	0	0	0
CG11398	X	1107552	1109221	mat	0.884440552	25.52	20.38	20.01	15.16	6.3	2.86	1.76	1.52	2.88	2.12	6.73	3.81	24.47	19.7	23.78	23.97	6.95	5.92	1.03	4.35	2.36	1.67	2.94	3.84
CG11399	3L	20773443	20779306	mat	0.850315049	81.01	79.02	92.63	46.14	16.9	14.3	13.12	18.45	7.16	12.27	5.37	7.23	90.56	102.06	85.9	74.11	23.27	19.62	10.53	18.26	3.65	12.68	4.79	3.9	81.01	0	92.63	45.41	0	0	0	0	0	0	0	0	84.09	0	85.9	74.11	23.27	0	0	0
CG1140	3L	1964469	1966808	matzyg	1.016124063	27.87	29.08	32.24	35.96	43.05	33.55	37.32	36.95	62.66	48.9	68.18	68.05	28.91	26.02	32.44	36.05	38.03	35.53	32.9	35.81	68.42	50.77	64.08	55.74
CG11403	X	1130905	1133925	mat	1.120659834	39.96	29.44	20.18	4.47	1.2	0.57	1.2	1.34	4.73	4.05	5.81	3.74	28.65	34.31	12.73	3.61	1.2	1.26	0.93	1.08	3.86	2.54	3.84	2.57
CG11404	3L	22541536	22542407	zyg	0	0	0	0	0	0	0	0	0	0	0	0	0.32	0	0	0	0	0	0	0.06	0	0	0.07	0.2	0.13
CG11406	2R	20089613	20094446		0.488721805	0.01	0	0	0.13	0	0	0	0	0	0	0	0.03	0	0	0	0.1	0.06	0.02	0.11	0.03	0.03	0	0	0
CG11407	3R	15606973	15608868		0	0	0	0.03	0	0	0.03	0.03	0	0	0	0	0.07	0	0	0	0.17	0.03	0	0	0	0	0	0	0
CG11409	X	1223546	1227729	mat	0.76334521	1.25	0.63	1.05	0.74	0.86	0.4	1	1.37	1.21	1.19	1.26	1.59	1.45	1.03	0.89	1.73	1.03	0.75	0.96	1.24	0.5	1.01	1.74	0.79
CG11412	X	1236117	1238806	mat	0.945039362	79.74	74.57	85.88	63.16	35.3	23.1	20.29	31.84	24.61	24.08	33.83	21.33	82.19	85.91	77.68	77.45	43.11	37.16	18.49	35	20.85	20.75	21.94	19.2	79.74	74.57	85.88	63.16	32.58	23.1	20.29	30.07	15.92	19.49	16.37	21.33	77.98	85.91	77.68	77.45	43.11	37.16	18.49	35
CG11414	2R	20449131	20452581	mat	0.946873076	57.65	48.02	47.91	28.04	16.51	7.05	10.36	13.56	17.41	17.87	19.28	24.8	65.15	51.19	43.65	31.74	16.73	12.18	8.78	12.85	19.22	16.71	17.39	16.38	57.65	48.02	47.91	25.8	16.51	0	10.36	0	7.33	17.87	17.14	10.44	65.15	51.19	43.65	31.74	16.73	12.18	0	0
CG11417	X	1248075	1250513	mat	1.019514436	84.85	100.87	87.15	84.17	75.28	54.79	72.2	79.15	26.58	40.34	26.7	25.04	69.59	111.64	87.51	72.65	84.69	90.89	60.89	82.59	19.29	41.7	20.92	21.45
CG11418	X	1238906	1243390	matzyg	1.201124707	8.95	6.21	2.57	0.72	0.09	0.07	0.39	0.76	2.86	1.32	5.38	2.94	6.61	6.59	1.45	0.58	0.45	0.33	0.31	0.52	2.52	0.94	3.55	2.64
CG11419	2R	13404765	13405688	mat	1.143935601	32.15	20.51	29.48	19.26	3.27	2.33	3.09	2.29	5.6	3.46	8.36	9.63	26.29	19.28	23.45	19.08	5.09	4.14	2.23	3.45	7.65	3.59	7.56	11.84	32.15	20.51	29.48	18.9	0	0	0	0	0	0	4.46	5.89	26.29	19.28	23.45	19.08	5.09	0	0	0
CG1142	3R	3298175	3299496	mat	0.899544428	41.71	37.59	53.71	66.18	46	55.94	47.45	57.65	74.96	66.51	88.88	88.6	57.1	22.98	52.64	59.08	49.13	43.11	46.83	56.97	106.24	77.45	87.22	128.45
CG11426	3L	22463657	22466609		0.161290323	0.03	0	0.06	0	0	0.14	0.17	0.03	0	0	0	0	0.15	0	0	0.06	0.03	0.03	0	0.03	0.03	0.06	0	0
CG1143	3L	2645375	2646605	zyg	1.352307332	0	0	0	0	0.05	0.05	0.3	0.06	0.86	0	1.27	1.62	0	0	0	0	0.18	0.1	0.09	0.16	0.51	0.15	0.99	1.02
CG11436	X	4443915	4445913	mat	1.005302066	34.8	38.22	41.03	21.09	7.52	4.46	4.98	6.37	13.98	13.08	17.75	10.39	42.18	33.06	35.97	26.47	6.95	6.44	2.88	6.99	9.92	7.32	9.78	7.33
CG11437	3L	22461963	22462960		0	0	0	0	0	0.29	0.05	0	0.06	0	0	0	0	0	0	0	0	0	0.22	0.38	0.06	0	0.1	0	0
CG11438	3L	22459931	22461178		0.434456929	0	0	0.14	0	0.23	0.04	0.09	0.29	0.08	0.05	0.04	0.25	0	0	0	0.24	0.12	0.09	0	0.05	0.09	0.08	0	0.12
CG11444	X	4447149	4448378	mat	1.018192319	176.51	197.9	181.86	203.96	234.91	253.87	246.1	245.11	231.15	238.99	223.05	199.42	173.27	222.79	187.74	201.54	221.32	241.78	248.78	215.7	201.89	230.35	204.98	202.37	176.51	197.9	181.09	203.96	234.91	252.67	244.64	245.11	221.79	233.68	214.32	199.42	171.54	222.79	187.74	201.54	221.32	241.78	248.78	214.47
CG11447	3R	15687338	15688322	mat	1.178548136	17.02	21.78	13.17	7.62	4.1	2.37	3.43	1.85	5.9	3.02	7.07	6.77	15.23	15.6	10.85	5.65	4.79	2.27	2.76	2.6	6.7	3.7	8.73	9.75
CG11448	X	1287097	1291371	mat	1.158098797	14.58	11.45	10.3	2.94	0.52	0.4	0.79	0.98	7.36	4.8	9.39	6.19	12.25	12.32	7.49	4.39	0.6	0.58	0.34	0.61	4.94	2.67	4.21	3.67	14.58	11.45	0	0	0	0	0	0	0	0	4.97	0	12.25	0	7.49	0	0	0	0	0
CG11449	3L	22447472	22449089		0	0.08	0	0	0	0	0	0	0	0.44	0	0	0.15	0	0	0	0	0	0	0	0	0	0	0	0
CG11453	3R	15609244	15611252		0.337078652	0.07	0	0.06	0	0	0	0	0	0	0	0	0	0	0	0.05	0	0	0	0.08	0.13	0	0.06	0	0
CG11454	2L	143308	144227	mat	0.955601242	21.23	37.98	26.28	34.61	49.55	49.26	43.51	42.26	29.62	29.26	26.33	33.78	38.45	34.81	33.8	39.09	49.76	46.75	24.66	44.93	30.5	19.37	20.57	31.13
CG11455	2L	155332	156030	mat	1.003860051	134.33	103.26	106.19	138.93	97.34	138.72	104.39	105.04	108.56	90.1	118.39	93.55	101.02	85.71	123.73	111.36	116.69	97.83	110.14	98.12	128.45	111.56	117.81	133.47
CG11456	3L	20835100	20837440	mat	1.033850573	23.01	21.82	24.14	17.37	8.4	5.7	5.25	3.83	1.2	2.77	1.27	2.03	23.14	19.23	21.28	17.53	12.38	8.9	2.98	6.6	1.25	2.33	1.47	1.18	0	0	0	0	0	0	0	0	0	0	0	0	23.14	19.23	0	0	0	0	0	0
CG11459	3R	1851831	1852962		0.506269592	0.17	0	0.1	0	0	0	0	0.16	0	0.16	0	0.05	0.19	0	0	0	0	0	0	0	0.14	0	0.09	0
CG1146	3L	2488818	2492613	mat	1.078986709	38.76	40.25	31.88	21.07	34.26	15.23	26.98	27.89	0	0	0	0	33.9	43.55	33.07	22.65	19.43	26.89	14.74	20.98	0	0	0	0
CG11470	3R	25414714	25415484	zyg	0.342984808	0	0	0	0	0	0.27	0.21	0	0.07	0.16	0.19	0.8	0	0	0.26	0	0.06	0	0.31	0.15	0.21	0.34	0.59	0.51
CG11474	2R	17958917	17960948	mat	1.040377396	48.83	44.99	55.68	47.05	19.8	12.91	12.69	6.03	1.15	1.55	1.26	1.54	50.02	40.55	47.75	44.91	28.76	18.03	5.24	15.32	1.26	2.12	1.76	1.69	48.4	44.99	55.23	47.05	19.8	12.91	12.69	6.03	0	0	0	0	50.02	40.55	47.75	44.91	28.76	18.03	5.24	14.79
CG11475	2R	17957227	17958791	matzyg	0.755705508	0.45	0.8	0.18	0.24	0.19	0.03	0	0.12	0.33	0.16	0.49	0.83	0.94	0.5	0.19	0.23	0.16	0	0.03	0.22	0.56	0.27	0.51	0.22
CG11486	3L	3071127	3088493	mat	0.891767341	154.6	135.06	160.14	148.64	161.17	143.18	157.7	221.21	82.85	182.65	48.22	54.63	158.28	190.36	170.4	185.67	185.52	192.98	138.1	186.49	36.12	178.18	43.23	32.35
CG11489	3L	22267108	22277436	mat	0.797956087	0.98	1.18	0.83	0.83	1.32	1.18	0.92	2.14	1.72	2.96	1.83	2.83	0.82	1.3	1.61	1.85	1.61	2.19	0.5	1.82	2.05	2.18	1.43	1.46
CG11490	2L	207398	210506	mat	0.876384047	36.8	34.02	50.39	42.75	54.02	37.45	23.89	32.72	3.11	5.76	3.63	3.51	47.84	34.54	51.71	62.12	52.59	50.92	15.29	51.1	3.73	7.3	3.12	2.48
CG11498	3R	25978743	25986195	zyg	0.42833716	0	0	0.02	0.14	0.42	0.19	0.32	0.39	0.91	0.07	0.98	1.54	0	0	0	0.02	0.23	0.15	0.34	0.31	1.84	0.39	2.61	0.86
CG11501	3R	25319573	25319987		0	0	0	0	0	0	0	0	0	0	0	0	0.15	0	0	0	0	0	0	0	0	0.39	0	0.24	0
CG11504	3R	25823518	25825477	mat	0.992107064	71.68	92.15	64.39	69.64	62.93	52.12	70.16	57.42	24.56	29.45	19.33	20.35	58.66	97.75	75.57	70.95	70.89	65.16	50.62	59.65	21.25	29.22	20.68	16.82	71.19	92.15	64.39	69.64	61.86	52.12	68.18	56.67	9.93	22.78	11.72	9.93	58.66	97.75	74.73	70.95	70.89	64.25	48.84	59.65
CG11505	3L	3224837	3232320	mat	0.800985419	30.31	14.64	9.34	1.26	0.64	0.62	0.98	5.98	6.92	14.72	6.13	15.45	36.07	23.37	7.5	3.38	1.1	1.28	0.78	1.71	3.56	8.86	5.47	6.51
CG11523	3L	22258905	22259773	mat	1.008989816	88.99	105.32	100.58	109.76	147.85	133.39	147.65	148.47	113.18	135.64	65.94	64.71	85.44	97.69	104.78	111.07	146.67	134.68	153.15	154.35	87.31	148.21	80.38	74.15
CG11526	3L	3322483	3328871	mat	0.967803329	57.69	60.17	65.75	46.94	34.52	21.57	23.4	29.88	29.6	33.89	31.04	40.11	61.13	66.24	59.66	54.46	33.95	33.11	20.3	31.41	30.82	31.26	29.96	24.57
CG11534	3L	12125271	12126936	matzyg	0.927085586	16.97	13.55	11.75	9.21	3.56	2.63	2.55	3	12.31	9.5	14.36	12.18	18.82	10.91	13.76	8.91	4.61	3.76	2.5	4.24	14.98	11.04	15.26	13.55	16.97	13.55	11.75	0	0	0	0	0	4.79	4.75	7.6	0	18.82	10.91	13.76	8.91	0	0	0	0
CG11537	3L	3128027	3143454	mat	0.861851125	34.72	29.26	36.73	17.91	7.04	3.02	3.79	3.81	5.93	3.28	7.05	7.96	35.38	42.93	30.79	25.76	10.91	6.85	3.29	6.27	7.52	4.62	7.19	5.89
CG11539	3R	27441005	27441742	matzyg	0.897304793	1.99	1.06	1.18	0.95	0.71	0.49	0.36	0.99	0.76	1.01	3	2.34	1.33	1.17	0.95	1.32	0.33	1.33	0.58	0.39	2.43	0.49	2.11	1.2
CG11550	3R	27503948	27505602		0	0	0	0	0	0	0	0.05	0	0	0	0	0.06	0	0	0	0	0	0	0	0	0.17	0.05	0.1	0.05
CG11555	2L	273954	274766	mat	1.075045893	78.46	42.88	92.27	111.78	76.35	71.46	40.28	55.87	32.91	52.35	52.04	39.83	71.72	33.78	65.28	105.82	79.92	60.45	40.73	70.69	50.67	56.3	37.19	52.44
CG11560	3L	12113162	12114288	mat	1.00331812	33.15	38.81	39.41	39.08	20.52	11.94	10.54	9.09	15.76	13.88	20.34	15.81	37.91	33.11	36.96	36.02	21.48	16.97	9.28	17.56	23.67	12.58	19.87	21.94
CG11562	2L	292465	293222	mat	0.937671778	46.48	53.73	55.72	59.62	51.31	52.71	44.76	39.24	26.59	40.3	22.74	29.08	62.74	45.76	54.75	56.2	63.64	49.93	37.48	50.3	34.48	40.05	23.32	27.58
CG11563	3R	27562746	27563721	mat	1.007242699	66.5	68.35	87.4	101.65	109.33	115.33	97.44	118.65	83.77	102.82	94.99	78	76.19	49.53	82.69	80.8	100.74	110.21	116.42	119.57	102.63	106.51	75.74	99.41	66.5	68.35	87.4	101.65	107.89	115.33	97.44	118.65	73.48	99.19	78.66	63.14	76.19	49.53	82.69	80.8	100.74	110.21	116.42	119.57
CG11576	3R	27632587	27635907	mat	1.176082245	26.48	29.05	23.8	12.31	6.16	4.14	3.91	4.94	3.65	5.1	3.65	4.45	21.94	24.66	18.2	12.7	6.81	5.89	4.75	6.15	3.47	5.12	4	2.64	26.48	29.05	23.8	12.31	0	0	0	0	0	0	0	0	21.94	24.66	0	0	0	0	0	0
CG11577	3L	19087989	19089326	mat	1.0411033	46.98	40.89	56.49	62.76	66.21	70.34	49.66	74.82	68.23	76.14	73.03	71.96	54.54	35.48	55.88	69.22	59.86	67.98	50.95	72.96	65.17	73.63	50.04	68.77
CG11582	3L	4283067	4283478	zyg	1.038166833	0.62	10.49	52.72	177.27	276.64	308.91	134.36	155.82	42.51	67.07	60.39	37.62	3.76	3.57	64	169.78	244.42	225.52	162.28	270.78	42.16	68.94	42.59	42.5
CG11583	3L	4281503	4282798	mat	1.002725582	113.2	129.17	124.62	148.07	147.35	152.77	130.22	162.4	187.64	186.18	196.9	187.26	133.06	90.04	135.92	143.21	157.77	151.6	151.92	157.7	187.39	169.6	164.5	217.27
CG11584	X	14075062	14077348		0	0	0	0.03	0	0	0	0	0	0	0	0	0	0.03	0.08	0	0	0	0	0	0	0	0	0	0
CG11585	X	14083548	14084788		0	0	0	0	0	0	0	0	0	0	0	0	0	0	0	0	0	0	0	0	0	0	0	0.04	0
CG11586	3L	4261297	4262461	mat	1.038850375	46.55	50.8	49.03	54.37	56.57	61.88	62.86	60.96	60.76	59.57	65.98	55.77	42.11	44.95	52.39	50.81	56.51	56.5	62.25	60.72	61.82	57.49	57.73	52.82
CG11588	3L	11914665	11915551		0	0	0	0	0	0	0.06	0	0	0	0	0	0.07	0	0	0	0	0	0	0	0	0	0	0	0.17
CG11590	X	14094236	14094940	mat	0.998159093	48.64	59.11	38.82	51.12	32.38	35.38	39.48	23.75	16.81	19.93	15	11.72	47	58.8	48.68	47.05	37.13	28.27	23.48	29.9	15.28	18.21	17.95	17.28
CG11592	2L	287251	288919	zyg	0.882776634	0	0	0.1	0	0.38	0.15	0.51	1.63	0.64	2	0.69	1.03	0	0	0	0	0.21	0.29	0	0.38	0.68	1.34	0.87	0.65
CG11593	3L	4037586	4040482	matzyg	1.039757849	57.65	35.54	31.65	8.38	1.95	1.53	2.11	4.38	17.62	14.63	24.7	22.53	53.94	37.47	21.75	10.32	2.53	2.15	3.49	3.08	23.1	14.1	22.64	16.74
CG11594	3L	4022969	4026009	matzyg	0.906714087	2.97	1.1	2.38	3.47	2.42	1.99	3.06	2.62	7.37	4.96	6.98	7.73	3.12	2.37	2.45	2.84	2.87	1.72	1.83	2.35	8.05	4.16	8.17	7.35	0	0	2.38	0	0	0	3.06	2.62	5.53	4.13	5.5	5.62	0	0	0	2.84	0	0	0	2.35
CG11596	X	1821712	1824552	mat	1.020902711	107.22	102.37	123.15	132.82	132.36	123.85	110.07	164.7	113.08	136.1	96.16	96.86	109.07	90.95	127.8	119.74	149.21	144.69	120.27	145.81	86	143.87	72.83	66.1	107.22	102.37	123.15	132.82	132.36	123.85	108.2	164.7	109.25	134.1	87.57	96.86	109.07	0	127.8	117.64	149.21	144.69	120.27	145.81
CG11597	3L	11813427	11815287	zyg	0.887224193	0	0	0	0	0	0	0	0	2.97	2.79	5.36	6.57	0	0	0	0	0	0	0	0	3.42	0	6	6.41	0	0	0	0	0	0	0	0	1.35	0.51	2.54	3.29	0	0	0	0	0	0	0	0
CG11598	3R	8460638	8462007	zyg	0.641082265	0.1	0.05	0	0	0.05	0.12	0.3	0.12	0.98	0.96	1.94	3.62	0	0.07	0	0	0.51	0.22	0.72	0.63	1.91	1.14	2.59	2.18
CG11600	3R	8462289	8463602	zyg	1.395165671	0	0	0	0	0.05	0	0.09	0.37	0.44	0.38	0.75	1.28	0	0	0	0	0.17	0.19	0	0.05	0.33	0.09	0.48	0.68
CG11601	2L	281969	283281	mat	0.962425516	23.29	23.29	23.46	25.47	26.67	26.17	19.34	24.49	13.95	20.65	14.2	18.87	24.48	18.35	23.93	29.9	26.14	25.08	19.74	24.21	17.62	19.21	14.85	18.56
CG11608	3R	8464202	8465669	zyg	0.531014701	0	0	0	0.07	0	0.12	0.08	0.09	0.43	0.19	0.15	0.38	0	0	0	0	0	0.04	0	0.09	0.17	0.08	0.5	0.98
CG1161	3R	1180821	1182467	mat	1.021345078	59.61	73.85	56.08	62.34	48.58	44.34	57.86	41.43	39.22	28.91	37.47	36.29	60.68	69.71	60.32	60.3	51.61	47.41	42.73	46.1	36.3	36.9	41.95	41.42
CG11617	2L	204734	207297		0.742276591	0.35	0.14	0.27	0.11	0.19	0.2	0.13	0.1	0.24	0.1	0.12	0.54	0.5	0.07	0.36	0.19	0.16	0.3	0.19	0.09	0	0.45	0	0.16
CG11619	3L	18979158	18981258		1.675675676	0.12	0.03	0.11	0.07	0.08	0	0.08	0.03	0	0	0.02	0.09	0.07	0	0	0	0.05	0	0	0.03	0	0.02	0	0.05
CG11626	3R	15234896	15236987	matzyg	0.654817587	0	0.03	0	0	0.06	0.03	0.06	0.07	0.11	0.31	0.19	0.03	0	0	0	0	0.03	0.09	0	0.03	0.24	0.31	0.22	0.22
CG11629	2L	21896869	21898261		0	0	0	0	0	0	0	0	0	0	0.09	0	0	0	0	0	0	0	0	0	0.04	0	0.11	0	0
CG11630	2L	21782117	21784013		0	0	0	0	0	0	0	0	0	0	0	0.25	0.36	0	0	0	0	0	0	0	0	0	0	0	0
CG11634	2L	21916360	21917450		0	0	0	0	0	0	0	0	0.06	0	0	0	0.11	0	0	0	0	0	0	0	0	0	0	0	0
CG11635	2R	4245630	4246972		0	0	0	0	0	0	0	0	0	0	0	0	0	0.16	0	0	0	0	0	0	0	0	0	0	0
CG11637	3L	18885482	18886378		0	0	0	0	0.83	0	0.05	0	0	0	0	0.01	0	0	0	0	0	0	0	0	0	0	0	0	0
CG11638	X	908016	920736	mat	0.893711947	2.81	1.95	2.03	2.76	1.96	1.89	3.19	2.24	2.89	2.96	1.28	1.42	2.3	2.63	3.78	2.85	2.53	2.13	1.93	1.91	0.91	1.9	1.54	0.81	2.81	0	0	0	0	1.89	0	0	2.89	0	0	0	0	0	3.78	2.85	0	2.13	0	0
CG11652	3L	11686978	11690086	matzyg	0.897962173	64.77	62.9	88.49	69.77	98	80.59	93.64	112.37	154.4	169.65	205.93	180.01	63.89	60.64	78.94	72.35	94.5	93.93	104.84	109.14	213.43	156.08	207.67	146.88	64.77	62.9	88.49	66.82	88.25	70.04	79.57	94.66	85.88	106.82	115.08	106.9	63.89	60.64	78.5	72.35	85.5	83.29	79.26	83.92
CG11655	X	15347517	15349588	mat	0.965880825	8.24	12.61	7.54	5.68	1.87	0.6	1.81	0.71	0.92	0.22	1.07	0.72	5.14	14.68	6.92	5.45	3.06	1.12	1.11	1.49	0.41	0.18	0.56	0.77
CG11656	3R	8835616	8836808		0	0	0	0	0	0	0	0	0	0	0	6.86	0	0	0	0	0	0	0	0	0	0	4.15	0	5.91
CG11658	3L	11693187	11701663	mat	1.285671619	1.73	2.47	1.11	1.84	1.72	1.47	1.05	2.44	1.41	3.43	1.48	2.57	0.85	0.96	1.14	1.46	1.32	1.7	0.85	2.43	1.12	3	1.71	0.73
CG11659	3R	15601180	15603002		0	0	0	0	0	0	0	0	0	0	0	0	0	0	0	0	0	0	0	0	0	0	0	0	0.07
CG11660	3L	11639328	11641572	mat	0.991201885	106.1	102.98	146.03	126.06	136.31	120.26	94.58	131.82	9.88	40.74	8.01	9.54	136.74	75.76	127.67	138.18	138.99	129.07	81.79	143.37	6.65	34.04	6.99	7.55
CG11665	2R	1529159	1540288	mat	0.878812822	66.27	35.82	77.62	45.3	17.6	9.94	6.73	10.52	18.58	15.61	31.63	27.52	82.88	29.91	63.37	71.23	23.3	18.76	3.97	15.44	26.49	14.73	20.26	19.34	0	0	0	0	0	0	0	0	0	0	0	0	0	0	0	71.23	0	0	0	0
CG11668	3R	8864134	8865906	zyg	0.618506989	0	0	0	0.35	0.09	0.24	0.29	0.46	1.39	1.27	1.98	2.21	0	0	0	0.05	0.37	0.37	0.55	1.11	2.82	1.94	2.52	2.32	0	0	0	0	0	0	0	0	0	0	0	0	0	0	0	0	0	0	0	0
CG11669	2R	4357053	4359154		0	0	0	0.06	0	0	0	0	0	0	0.03	0	0	0	0	0	0	0	0	0	0	0	0	0	0
CG11670	3R	8867789	8870123	mat	0.80743319	1.17	1.15	1.15	0.28	1.27	1.04	1.02	0.7	0.31	0.88	0.49	0.67	0.84	1	1.15	1.57	0.82	0.89	0.57	1.07	0.55	0.93	0.89	0.48
CG11671	3R	4113660	4114340		0	0	0	0	0	0	0	0	0.1	0	0	0	0.3	0	0	0	0	0	0	0	0	0	0	0	0
CG11672	3R	4115127	4116287		0	0	0	0	0	0	0	0	0	0.05	0	0	0.11	0	0	0	0.28	0	0.05	0	0	0	0	0	0
CG11674	X	14118675	14119917	mat	1.038320916	198.78	182.67	138.89	110.94	57.84	54.46	55.1	38.87	17.72	22.52	15.72	18.19	164.31	186.93	146.28	99.25	75.77	65.67	43.38	53.67	16.75	25.43	24.52	23.03
CG11679	X	15631521	15632942	mat	1.013835951	34.55	40.87	36.56	37.38	31.11	25.46	27.05	22.34	16.33	16.01	13.95	10.79	34.61	33.99	41.96	39.21	32.36	31.92	20.43	24.85	11.12	14.61	12.67	7.91
CG11686	3R	9086078	9087949	mat	1.020563258	6.1	9.45	10.64	17.11	15.4	16.69	9.46	9.71	10.33	9.76	1.15	8.99	8.4	7.01	12.23	15	16.13	10.17	5.68	13.6	6.11	5.96	5.88	3.76
CG11693	3R	4134699	4135656		0.333760137	0	0	0.24	0.39	0.12	0.05	0.17	0.19	1.01	0	0.3	0.26	0	0.18	0.37	0.06	0.41	0.34	0.15	0.24	0.23	0.05	1.47	0.15
CG11694	3R	4136924	4137807	zyg	0.589653023	0	0	0	0.16	0.07	0	0	0	0.69	0.21	0.27	1.19	0	0	0	0	0	0.06	0	0.13	0.49	0.18	0.85	0.5
CG11695	X	11470915	11472839	matzyg	1.163223423	6.08	2.23	1.82	0.35	0.4	0.33	0.55	0.61	5.59	2.59	4.88	2.97	3.27	4.46	1.12	0.73	0.34	0.41	0.92	0.13	3.08	1.99	4.23	3
CG11696	X	11467833	11470183	mat	1.001063638	54.34	54.92	49.88	42.82	28.63	24.15	34.25	31.41	30.24	27.09	30.17	24	43.76	66.57	47.08	42.47	37.45	35.46	28.6	29.82	21.39	25.7	23.32	15.2	54.34	0	0	40.44	28.63	0	34.25	0	22.68	20.32	12.57	0	0	66.57	45.27	40.35	37.45	32.93	28.6	29.82
CG11697	X	11466739	11467673	zyg	0.985228322	0.2	0.32	0.37	0.25	0.62	0.11	0	0.13	0.54	0.46	1.08	1.32	0.23	0	0.11	0	0.26	0.23	0.25	0.19	0.93	0.22	0.59	0.79
CG11698	3R	4137944	4138819	zyg	0.723205965	0	0	0	0	0	0	0	0	0.52	0.07	0.16	0.56	0	0	0	0.14	0	0	0	0	0.06	0.24	0.29	0.39
CG11699	X	11464656	11465445	matzyg	1.384306613	16.39	9.12	2	2.19	1.55	1.4	3.1	4.17	15.29	10.41	24.2	7.02	11.33	9.58	1.89	0.67	0.77	0.94	1.2	0.64	11.37	5.1	15.89	11.06
CG11703	3R	15052624	15053902	zyg	0.668157333	0	0.05	0.05	0.15	0.32	0.16	0	0.33	0.76	0.1	0.26	0.67	0	0	0.12	0	0.31	0.47	0.3	0.18	0.47	0.45	0.75	0.5
CG11710	X	20298561	20300626	mat	1.057688309	27.56	15.03	8.78	2.83	0.65	0.92	0.57	1.74	6.05	3.18	7.72	5.1	21.34	20.13	8.26	1.48	0.64	0.74	1.03	1.06	4	1.95	5.46	3.43
CG11714	3L	11511897	11515813		0	0	0	0	0	0	0	0	0	0	0	0	0	0	0	0	0	0	0	0.01	0	0	0	0	0
CG1172	3R	1219649	1222910	mat	0.915033681	77.5	77.09	91.86	85.44	66.46	43.68	39.45	43.93	16.09	22.81	25.23	20.55	83.95	87.7	86.11	102.55	78.38	64.17	31.58	55.95	21.1	22.63	22.62	17.93
CG11722	3R	5870319	5871245	matzyg	1.080525116	17.22	10.73	10.23	7.28	3.59	3.82	4.67	3.91	8.11	5.94	9.63	10.74	12.01	9.79	8.72	6.82	3.24	2.63	3.25	2.81	10.1	7.72	11.66	13.72
CG11723	2L	2145496	2147287	mat	0.944664454	39.58	41.52	47.46	37.09	24.9	19.87	18.35	22.06	34.98	31.03	41.03	41.46	46.67	33.76	43.69	50.37	33.34	25.66	14.79	22.87	37.29	34.27	33.79	27.29	39.58	41.52	47.46	37.09	24.19	18.28	15.45	17.26	16.37	24.24	22.67	24.62	46.67	33.76	43.69	50.37	32.7	23.25	11.83	21.96
CG11727	X	11326944	11348335	mat	0.766836161	28.89	23.91	25.92	6.12	0.88	0.25	0.23	0.66	0.33	0.22	0.26	0.35	42.31	29.67	21.52	15.34	1.21	1.07	0.07	0.74	0.14	0.45	0.45	0.05	28.89	23.91	25.92	6.12	0	0	0	0	0	0	0	0	42.31	29.67	21.52	15.34	0	0	0	0
CG11737	3R	4343585	4347103	mat	0.955976248	49.83	43.48	56.7	23.62	4	2.42	2.03	1.73	4.57	2.69	5.9	5.46	58.5	40.43	46.72	35.51	8.38	4.91	1.18	3.64	5.19	3.67	6.14	3.96	49.83	43.48	56.7	0	0	0	0	0	0	0	0	0	58.5	0	46.72	35.51	0	0	0	0
CG11739	3R	204385	206932	mat	0.956243763	74.08	61.14	73.64	63.28	28.98	27.07	23.64	18.64	4.53	6.03	2.76	3.12	74.03	69.09	75.52	65.54	36.12	28.02	13.79	24.33	2.63	6.9	2.54	2.08
CG11741	3R	4354141	4354599		0	0	0	0	0	0	0	0	0	0	0	0	0	0	0	0	0	0	0	0.21	0	0	0	0	0
CG11750	X	11253269	11254962	mat	0.995059279	50.17	55.2	55.03	47.45	78.44	47.83	33.41	34.22	8.74	13.26	12.91	8.44	42.32	57.99	46.29	73.2	62.73	66.04	26.04	61.31	7.91	18.6	7.74	7.27	50.17	0	0	47.45	78.44	47.83	0	0	0	0	0	0	0	0	0	73.2	62.73	66.04	0	0
CG11752	X	11244031	11244527	mat	0.912640588	44.48	49.01	23.77	38.67	32.75	39.38	65.42	25.65	36.25	21.56	23.81	18.5	33.29	68.33	41.11	36.34	44.82	29.02	40.13	23.62	24.09	28.88	36	21.56
CG11753	3R	4478737	4479569	mat	1.003501491	29.68	37.53	29.72	42.69	27.08	26.66	29.19	10.13	4.54	6.23	7.4	10.74	30.17	31.81	38.63	35.97	34.07	26.24	14.58	25.4	7.04	5.61	7.44	12.3
CG11755	3R	4503864	4504677	mat	0.904659219	21.88	16.71	27.35	29.36	19.79	17.25	9.07	14.39	12.65	11.86	14.46	11.98	34.71	7.17	25.47	29.02	22.16	16.67	10.51	19.3	12.51	13.41	10.75	10.45	21.88	16.71	27.35	29.36	19.79	17.25	9.07	14.39	7.91	9.88	7.93	6.18	34.71	0	25.47	29.02	22.16	16.67	10.51	19.3
CG11756	X	11242152	11242899	zyg	0.904212612	0.09	0.48	0.15	0.5	0.31	1.31	0.86	0.65	2.52	1.74	2.96	3.22	0.19	0.46	0	0.73	0.65	0.73	0.13	0.93	2.69	1.88	3.29	2.3
CG11762	3R	4551200	4552271		0	0	0	0	0	0.06	0	0	0.06	0	0.13	0	0.13	0	0	0	0	0	0	0	0	0	0.16	0	0.26
CG11768	3R	4579759	4593913		0.154897494	0	0	0	0	0.02	0.04	0	0	0.06	0	0	0.09	0	0.03	0	0	0.04	0	0.05	0	0.1	0	0.17	0.17
CG11771	3R	20757738	20760637	mat	0.959574253	64.44	69.36	84.86	74.78	94.25	68.36	64.14	85.79	32.54	54.3	21.58	29.45	78.74	77.67	88.98	90.11	77.96	83.58	55.73	85.66	19.9	46.29	22.53	16.75	63.9	69.36	84.86	74.78	93.86	67.6	64.14	85.32	32.54	52.92	20.46	26.74	78.74	77.67	88.98	89.17	77.96	83.58	55.39	85.66
CG11777	2R	6356123	6357148	mat	0.922656356	40.56	32.61	47.48	57.69	49.82	50.41	34.63	47.21	73.12	68.57	84.73	75.42	43.96	19.91	44.04	65.54	53.32	46.27	51.31	50.05	92.29	67.63	71.81	93.48
CG11778	2R	4969941	4973222	zyg	0.988787666	0.11	0.12	0	0	0.08	0	0	0	0.5	0.6	0.69	0.76	0.15	0	0.08	0.11	0	0.17	0.1	0	0.55	0.13	0.6	0.81	0	0	0	0	0.08	0	0	0	0	0.6	0.65	0.69	0	0	0	0	0	0.17	0.1	0
CG11779	3R	14979974	14985600	mat	1.042256639	37.4	22.47	19.9	5.28	0	0	0	0	3.56	0	6.73	6.77	33.85	26.57	14.72	5.18	0	0	0	0	4.23	2.71	5.77	4.98	37.4	0	19.9	5.28	0	0	0	0	0	0	0	0	33.85	0	0	5.18	0	0	0	0
CG11781	3R	20850192	20850727	mat	0.968939549	39.34	34.25	42.18	61.24	90.57	110.35	89.72	67.91	79.17	65.87	75.27	75.21	47.62	42.13	51.23	56.56	83.12	81.37	88.16	74.21	86.59	78.05	80.06	85.03	39.34	34.25	42.18	61.24	90.57	110.35	89.26	67.91	75.73	61.51	72.57	69.38	47.62	42.13	51.23	56.56	83.12	81.37	88.16	74.21
CG11784	2R	5009797	5010814	mat	0.904910271	50.2	55.45	59.34	69.47	76.78	82.8	64.95	75.11	67.8	71.36	83.6	78.22	54.91	41.24	62.56	90.48	71.84	81.57	78.31	75.99	95.19	74.27	67	103.02	50.2	55.45	59.34	69.47	76.78	82.8	64.95	75.11	67.11	71.36	83.6	78.22	54.91	41.24	62.56	90.48	71.84	81.57	78.31	74.98
CG11786	3R	20872046	20873131		0.155063291	0	0	0	0	0	0	0	0	0.07	0.16	0	0	0	0	0	0	0.06	0.07	0	0	0.14	0.2	0.2	0
CG11788	2R	16162190	16163648	mat	1.088384203	19.36	16.39	17.39	15.96	9.07	5.15	7.41	8.52	6.37	6	7.45	8.01	13.19	18.92	14.44	13.35	10.19	9.62	6.07	9.06	7.6	5.77	6.79	7.25
CG11790	3R	20873421	20875177	mat	0.981620991	84.04	67.07	89.06	104.71	85.07	86	63.24	79.19	41.12	64.36	40.63	43.41	101.44	43.8	97.5	98.53	88.05	82.64	58.35	77.69	44.27	64.72	33.57	52.59	83.75	67.07	89.06	104.71	84.78	86	62.99	79.19	40.46	63.54	38.2	42.22	101.44	43.8	97.5	98.53	88.05	82.38	58.35	77.41
CG11791	3R	20876057	20878799	matzyg	0.899149185	20.53	20.85	25.35	27.61	30.45	29.08	25.1	32.25	71.68	61.76	83.23	86.12	22.01	16.4	22.09	27	25.51	28.99	22.69	29.96	94.24	63.39	84.62	89.23	20.53	20.85	25.35	27.61	30.45	29.08	21.14	29.4	44.06	50	49.63	51.39	22.01	0	22.09	27	24.8	28.99	20.87	28.25
CG11796	3L	20431265	20432968	zyg	1.216674899	0.11	0.3	0.28	0.85	1.35	1.45	1.09	1.81	3.97	2.29	4.81	3.52	0.51	0.11	0.2	0.26	1.1	1.02	1.73	1.19	3.1	2.22	3.68	3.65
CG11802	X	11765331	11766811	mat	1.02775761	36.11	29.01	15.11	5.11	0.71	0.8	0.33	0.61	6.28	2.71	7.04	3.79	25.49	36.77	10.73	2.96	1.35	1.03	0.22	0.67	3.71	2.07	3.63	4.04
CG11807	2R	11089028	11091971	mat	0.992591924	64.72	47.73	73.49	42.58	20.49	11.74	9.34	9.71	1.24	2.63	2.04	2.11	75.43	37.71	58.76	53.66	18.6	17.62	5.05	13.14	1.83	2.77	1.4	2.04	64.72	47.73	73.49	42.58	20.49	11.74	9.34	9.34	0	0	0	0	75.43	37.71	58.76	53.66	18.6	17.62	5.05	13.14
CG11808	2R	11103713	11104581	mat	1.050147975	32.89	37.75	42.08	55.39	41.88	51.31	41.98	51.15	57.57	56.19	60.97	43.91	35.59	31.09	40.77	38.03	44.43	46.81	51.11	48.39	59.88	57.86	46.31	61.95	32.89	37.75	42.08	55.39	41.88	51.31	41.98	47.74	51.07	54.88	46.79	35.68	35.59	0	40.77	38.03	43.59	46.81	51.11	48.39
CG11811	3L	10684116	10685701	mat	1.036703317	94.98	80.99	97.74	61.29	39.78	32.15	23.41	26.49	10.96	12.05	10.57	10.18	90.11	73.4	78.4	79.21	41.74	32.44	19.78	32.75	11.21	16.01	13.45	12.35
CG11814	3L	1950578	1958783	mat	0.850746387	14.31	11.75	19.42	11.15	13.52	7.44	5.98	20.66	4.08	8.84	3.68	7.56	17.35	15.54	16.23	19.92	12.1	12.4	4.86	14.19	3.71	6.99	2.81	3.7
CG11815	3L	1970190	1971309		0	0	0	0	0	0	0	0	0	0.05	0	0	0.17	0	0	0	0	0	0	0	0	0	0.05	0	0.18
CG11820	3R	20891525	20892440	mat	1.022755011	44.27	57.31	46.95	66	52.26	62.11	57.89	56.12	60.21	59.32	57.97	56.66	47.25	37.42	54.47	61.03	55.97	52.49	56.5	61.86	61.8	57.3	53.07	68.46	44.27	57.31	46.95	65.07	52.26	61.29	56.11	54.84	50.52	53.16	42.08	45.6	47.25	37.42	54.47	61.03	54.48	51.79	49.27	56.16
CG11825	2R	6307918	6308572	matzyg	0.114645649	64.94	17.08	51.67	90.54	32.02	52.11	70.41	73.9	65.45	147.68	79.66	56.64	22.63	14.32	55.23	57.21	88.29	47.94	54.04	60.23	801.46	95.7	100.39	83.23
CG11828	3R	24748765	24750841		0	0	0	0	0	0	0	0	0	0	0	0	0	0	0	0	0	0	0	0	0	0	0	0.03	0.03
CG11835	2L	560793	563303	zyg	1.142717078	0.08	0.1	0.12	0.08	0.09	0.15	0.39	0.22	1.99	1.19	2.12	2.32	0.06	0.11	0.02	0	0.08	0.56	0.43	0.55	1.51	1.61	2.01	1.4
CG11836	3R	20896852	20898434	mat	1.123318925	22.35	14.34	23.35	7.71	2.2	2.34	2.54	2.76	7.05	6.89	10.25	7.86	21.81	7.91	14.14	11.71	4.23	2.05	2.47	3.67	9.22	7.86	8.74	7.43
CG11837	3R	24875232	24876443	mat	1.043307132	42.49	32.01	36.21	24.57	19.73	14.57	16.06	13.35	19.75	14.58	23.14	23.62	35.68	24.16	32.88	30.25	15.18	18.64	10.46	16.89	27.48	14.88	24.92	30.12
CG11839	3R	20895686	20896603	matzyg	0.971138925	42.59	30.17	40.1	36.7	14.12	14.94	11.28	13.25	26.92	23.26	38.69	34.17	44.92	16.51	38.95	32.19	15.33	11.71	9.65	16.99	37.91	21.35	41.86	39.8	42.59	30.17	40.1	36.4	13.78	14.94	10.05	12.53	17.61	17.97	23.1	18.27	44.92	16.51	38.95	32.19	15.33	11.39	8.23	15.78
CG11841	3R	24876792	24878047	zyg	0.534318902	0	0	0	0.08	0.16	0.18	0.19	0.16	0.09	0.28	0.09	0.5	0	0	0	0.16	0	0.1	0.38	0.1	0.05	0.09	0.13	0.13
CG11842	3R	24878401	24879635	zyg	1.307168602	0	0	0	0	0.26	0.05	0.24	0.16	0.59	0.44	0.69	0.72	0	0.08	0.04	0	0.04	0.15	0.08	0.26	0.53	0.05	0.45	0.83
CG11843	3R	24880245	24881488	zyg	1.233489867	0	0	0.12	0.1	0.59	0.11	0.27	1.12	2.81	3.23	5.22	4.74	0	0.09	0.1	0	0.75	0.62	0.15	0.65	2.73	0.75	3.86	3.22	0	0	0	0	0	0	0	0	0	0	0	0	0	0	0	0	0	0	0	0
CG11851	3R	21047314	21049840	mat	1.11131858	40.79	14.67	20.16	5.63	0.49	0.92	0.43	0.72	1.59	1.07	2.08	2.59	37.08	12.87	16.44	7.51	0.79	0.55	0.16	0.52	1.34	0.95	1.76	1.75	40.79	14.67	20.16	5.63	0	0	0	0	0	0	0	0	36.48	12.87	16.44	0	0	0	0	0
CG11852	3R	21063346	21064617	zyg	0	0	0	0	0	0	0	0.05	0	0.05	0	0.09	0.24	0	0	0	0	0.05	0	0	0	0	0	0	0
CG11854	3R	21067770	21068985		0	0.19	0	0	0	0	0	0	0	0	0	0	0	0	0	0	0	0	0	0	0	0	0	0	0
CG11857	3R	21084618	21086492	mat	0.944850867	87.61	90.69	106.13	96.2	75.67	63.42	63.3	61.96	43.62	41.93	43.08	42.37	98.72	97.46	105.35	106.97	87.67	73.2	44.15	69.99	43.56	50.49	43.4	35.05	87.61	90.69	105.78	95.87	73.66	61.86	62.07	60.5	34.74	32.9	31.18	26.48	98.72	97.46	105.35	106.54	86.38	72.32	41.91	65.75
CG11858	3R	21088464	21089015	mat	0.977608439	61.04	73.26	54.49	83.19	55.35	88.36	73.34	85.16	75.94	61.04	64.73	55.96	58.09	55.21	63.57	58.63	73.89	73.38	82.14	74.5	84.41	69.94	65.7	72.18
CG11859	3R	21091628	21093408	matzyg	0.90061476	35.37	15.7	14.15	2.58	0.72	1.09	2.31	2.81	23.02	16.17	35.89	34.74	35.06	13.39	9.88	2.97	1.24	1.62	2	3.01	38.83	14.7	31.82	30.68
CG11865	2L	15617001	15617794		0	0.18	0	0	0	0	0	0	0	0	0	0	0	0	0	0	0	0	0	0	0	0	0	0	0
CG11866	2R	6005197	6008956	matzyg	1.11326538	44.04	23.54	13.92	2.15	2.36	3.12	7.62	8.74	57.24	41.27	65.15	70.33	33.81	29.8	8.64	1.99	3.38	3.69	6.79	3.18	56.75	38.96	52.05	53.61	0	0	0	0	0	0	0	0	0	0	29.61	0	0	0	0	0	0	0	0	0
CG11870	3R	6090027	6125587	mat	0.739342121	10.96	8.27	9.1	5.31	3.01	1.47	2.31	3.63	0.23	0.42	0.1	0.3	10.95	13.1	10.39	10.95	3.5	4.13	0.89	2.98	0.17	0.52	0.24	0.15	10.96	8.27	9.1	5.31	0	0	0	3.63	0	0	0	0	10.95	13.1	10.39	10.95	0	0	0	0
CG11872	3R	6128611	6133442		0.198198198	0.01	0	0.03	0	0.01	0	0.09	0.01	0.02	0.01	0.03	0.03	0.1	0	0.03	0	0.01	0.04	0	0	0.01	0.02	0	0.03
CG11873	3R	24890064	24932424	matzyg	0.846594729	30.96	27.74	34.08	12.56	7.21	3.51	3.02	11.74	26.07	51.51	24.48	52.86	38.2	38.05	30.54	30.1	8.85	9.63	2.36	9.08	17.79	25.28	18.23	19.31	30.86	27.67	34.08	12.56	6.03	3.24	2.62	9.39	12.58	27.42	12.55	29.23	38.2	38.05	30.54	30.02	8.43	8.14	2.01	8.06
CG11874	3R	24934774	24938542	mat	0.853492436	74.44	45.29	78.98	38.35	11.82	4.54	3.26	8.55	5.06	4.49	6.94	8.14	90.31	47.49	70.9	67.7	12.79	10.53	2.84	7.43	6.99	5.27	5.99	6.12	74.44	45.29	78.98	38.35	0	0	0	0	0	0	0	0	90.31	47.49	70.9	67.7	0	0	0	0
CG11875	3R	21073599	21074828	mat	0.900907445	32.46	28.91	20.32	23.81	16.36	17.71	19.43	17.58	20.48	14.36	20.36	22.67	30.43	34	28.45	18.94	17.49	17.4	17.01	13.32	25.34	15.81	26.48	21.69
CG11876	3R	24938792	24941919	mat	0.93360228	179.89	236.73	159.34	192.21	190	203.34	281.07	184.28	188.04	155.46	130.7	135.86	159.32	300.62	202.74	184.62	216.83	218.88	238.21	186.06	130.51	191.79	191.78	138.55	179.89	234.24	159.34	192.21	181.65	203.34	272.12	181.02	169.92	139.6	108.92	132.55	159.32	300.62	202.74	184.62	215.01	216.99	236.51	186.06
CG11877	3R	24942112	24944112	matzyg	0.945295896	23.21	28.05	24	18.04	13.03	13.37	15.47	14.64	30.32	22.85	30.89	32.13	22.03	29.44	23.6	19.7	13.24	14.05	17.74	14.2	31.77	23.46	35.1	30.74
CG11880	3R	24949137	24953972	mat	0.867616631	77.28	64.58	96.52	83.22	75.81	43.38	48.4	41.08	5.28	10.02	5.62	7.2	94.54	76.24	96.35	113.12	82.4	71.94	22.47	74.34	4.28	10.04	6.66	3.52	77.2	64.58	96.39	82.87	75.08	43.24	48.33	41	3.33	9.39	3.83	4.44	94.36	76.24	96.29	113.04	82.15	71.8	22.47	74.34
CG11882	3R	24972737	24973894	matzyg	1.044003787	24.7	19.61	8.03	1.84	0.75	0.67	2.21	1.23	10.33	4.72	10.78	10.82	19.13	17.53	6.5	1.57	0.54	0.55	2.45	1.97	12.89	4.58	15.36	13.5	24.7	19.61	8.03	1.42	0	0	1.6	0	5.6	2.36	5.23	5.41	19.13	17.53	6.5	0	0	0	1.75	0
CG11883	2R	6505168	6528718	mat	1.114053995	8.81	5.14	2.88	0.59	0.1	0	0.02	0.08	0.03	0.06	0.02	0.04	7.63	5.07	2.06	1.24	0.15	0.14	0.02	0.15	0	0.16	0.03	0.03
CG11885	2L	420886	421407	mat	0.959750453	40.63	40.8	50.13	73.62	65.02	74.78	62.79	53.73	54.59	71.18	67.63	60.3	50.03	36.75	54.91	55.4	67.99	61.53	64.19	63.78	76.73	57.18	60.55	70.35
CG11889	3R	21095952	21098989		0.24	0	0	0	0	0	0	0	0.04	0	0.06	0.02	0	0	0	0	0	0	0	0	0	0.04	0.07	0.03	0.12
CG11891	3R	21095952	21098989		0	0	0	0	0	0	0	0	0	0	0	0	0.06	0	0	0	0	0	0.04	0	0	0	0	0	0
CG11892	3R	21107384	21108964		0.749438202	0	0	0	0.12	0.23	0.1	0.14	0.16	0.07	0.04	0	0	0	0	0.07	0	0.29	0.07	0	0.34	0	0	0	0
CG11893	3R	21115610	21117088		0.771498771	0	0	0.08	0.1	0.16	0.07	0	0.09	0.04	0.04	0	0	0.05	0	0.04	0.09	0.1	0.04	0	0.08	0.08	0.18	0.11	0.07
CG11897	3R	24983846	24990694	mat	0.879479644	268.31	205.32	327.32	211.04	215.33	97.56	100.1	189.94	29.58	75.29	29.26	40.33	323.85	208	313.15	335.88	184.06	193.01	72.18	202.43	27.25	66.66	27.79	16.58	267.92	205.25	327.18	209.26	209.62	94.2	96.82	179.05	26.72	61.42	25.26	34.76	323	207.89	312.67	335.24	179.94	191.82	64.73	193.3
CG11898	3R	24991514	24996871		0	0	0	0	0	0	0	0	0	0.04	0	0.01	0	0	0	0	0	0.02	0	0	0.04	0	0	0	0.04
CG11899	3R	25026173	25027492	mat	1.001282172	59.49	33.12	28.67	16	5.54	4.81	4.22	5.35	3.23	2.52	3.19	4.57	56.98	31.68	32.44	18.53	7.22	8.47	3.95	6.35	3.18	3.22	3.53	3.64	59.49	33.12	28.67	16	5.54	4.81	0	0	0	0	2.94	0	56.98	31.68	32.44	18.53	7.22	8.47	3.95	6.35
CG11900	3R	25027477	25028247	mat	1.037113774	11.62	6.28	9.23	13.24	10.34	10.41	6.66	7.74	6.65	7.32	6.7	6.77	13.19	3.52	9.7	12	7.22	8.92	5.77	8.76	7.7	5.5	6.11	6.23	11.62	6.28	9.23	13.24	10.34	10.41	6.66	7.74	6.65	6.56	6.7	5.87	13.19	0	9.7	12	7.22	8.92	5.77	8.76
CG11902	3R	21161032	21165810	matzyg	0.784937384	15.92	6.45	6.74	1.11	0.24	0.06	0.18	0.45	5.06	3.62	8.34	12.07	22.56	5.16	5.47	1.83	0.26	0.19	0.56	0.45	7.28	3.31	6.94	5.47	15.92	6.45	6.74	0	0	0	0	0	3.13	3.06	4.96	7.34	22.56	5.16	5.47	0	0	0	0	0
CG11905	3L	16921476	16928632	zyg	0.751649026	0	0	0	0.16	0.24	0	0	0.3	0.88	0.46	0.34	0.43	0	0	0	0	0.07	0	0.02	0.07	0.77	0.66	0.84	0.53
CG11906	2R	15168922	15171476	mat	1.013711029	44.46	44.02	52.61	50.17	34.64	22.18	26.09	25.48	21.47	27.91	22.05	24.97	48.53	40.44	49.49	46.56	38.7	32.61	20.25	30.32	24.43	27.61	22.03	18.99	44.46	44.02	52.61	49.65	33.89	20.05	25.29	23.36	10.27	19.14	11.03	14.36	48.53	40.44	49.49	46.56	37.42	29.75	18.84	28.94
CG11911	2L	320278	321246		0	0	0	0	0	0	0	0	0	0.16	0	0	0	0	0	0	0	0	0	0	0	0	0	0	0
CG11919	2R	6767457	6772441		0.520748301	2.01	1.33	1.24	0	0.63	0.54	0	1.61	0	9.26	12.07	0	1.77	0	0.75	0	0.74	0.5	0	0.87	11.69	8.75	9.88	8.56	0	1.33	1.24	0	0	0	0	0	0	6.4	6.26	0	1.77	0	0	0	0	0	0	0
CG11920	3R	20900603	20902104	mat	0.93498213	45.34	24.2	55.37	54.97	64.58	67.74	33.12	65.7	63.2	74.09	89.72	80.62	56.72	11.3	49.41	66.45	61.18	56.74	46.28	65.19	87.6	81.01	62.26	83.66	45.34	24.2	54.72	54.73	64.58	66.65	32.26	63.12	57.2	65.86	78.77	67.32	56.72	11.3	49.41	66.45	61.18	56.11	42.84	63.72
CG11926	2L	4850638	4852640	mat	1.020078947	49.18	47.26	61.13	59.5	72.91	62.59	59.67	75.06	31.14	60.56	30.86	34.03	56.16	40.74	57.05	73.49	64.39	64.42	52.04	69.75	22.86	54.57	20.37	20.94	49.18	47.26	61.13	58.82	72.91	62.59	59.67	73.62	28.83	60.56	28.93	31.31	56.16	40.74	57.05	73.49	64.39	63.27	50.88	69.75
CG11927	2L	4847747	4849499	mat	0.992923307	32.84	37.11	37.26	41.91	46.69	41	42.7	47.72	44.13	54.68	42.19	44.51	40.09	40.38	43.04	39.47	45.73	45.81	39.4	42.39	40.77	53.06	37.69	29.93	32.84	37.11	37.26	41.91	45.87	41	42.7	46.05	38.94	49.51	33.62	35.83	40.09	40.38	43.04	39.47	45.73	45.81	39.4	42.39
CG11929	2L	4682676	4687235		0.787499394	0	0	0.29	1.15	3.4	1.84	0.74	2.41	0.42	1.24	0.41	0.47	0.05	0	0.12	2.95	2.46	2.62	1.2	3.04	0.41	1.32	0.35	0.24
CG11943	X	19746248	19753414	mat	0.924688827	68.6	57.03	64.43	58.31	53.77	51.84	59.63	101.13	61.73	86.45	53.98	81.84	53.92	88.67	67.1	75.78	56	84.77	51.9	78.55	46.66	82.65	50.9	44.12	68.29	56.88	64.43	58.11	53.52	51.78	59.38	100.51	56.34	82.12	47.89	81.77	53.84	88.67	67.1	75.78	56	84.58	51.85	78.49
CG11951	3R	25061085	25063870		0	0	0	0	0	0.07	0	0	0	0.01	0	0	0	0	0	0.01	0	0	0	0	0	0	0	0	0
CG11961	2R	15245235	15249878	matzyg	1.131210862	4.94	5.21	5.4	4.24	1.62	1.01	0.48	1.45	4.18	2.07	6.61	11.43	4.76	1.72	4.16	2.45	3.07	1.83	1.2	2.17	5.65	3.83	3.52	5.24	4.94	5.21	5.4	4.24	0	0	0	1.45	3.76	1.51	4.61	8.05	4.76	0	4.16	2.45	3.07	1.83	0	0
CG11964	3R	4768399	4770726	matzyg	0.942996993	23.73	16.11	11.26	2.94	2.03	1.66	2.34	3.53	24.01	16.14	30.69	35.81	19.03	14.75	7.52	2.92	2.51	2.77	2.52	2.95	32	14.25	31.75	33.12	0	0	0	0	0	0	0	0	0	0	0	23.17	19.03	0	0	0	0	0	0	0
CG11966	3R	4777710	4788683	zyg	1.231644742	0.49	0.39	0.73	0.52	0.87	0.3	0.16	0.46	7.14	5.87	9.69	13.4	1.21	1.49	0.6	0.72	0.66	0.54	0.17	0.42	4.68	4.28	8.15	5.92	0	0	0	0	0	0	0	0	3.78	0	6.34	5.03	0	0	0	0	0	0	0	0
CG11967	3R	4806642	4808553	mat	1.069547861	22.81	14.04	14.86	4.13	0.88	0.47	0.77	0.91	1.94	2.32	2.4	3.99	23.15	9.48	8.58	8.02	1.35	0.86	0.46	1.21	2.68	1.95	2.84	3.01
CG11970	3R	4810653	4816371	mat	0.977537402	32.57	28.12	43.66	30.63	37.48	23.71	22.94	54.64	18.92	38.01	19.73	25.58	38.99	28.78	36.8	42.07	32.18	36.84	21.02	39.86	16.2	35	14.43	11.55
CG11975	3R	4818978	4820561	mat	0.982856768	39.97	38.73	44.23	44.48	47.91	41.73	39.38	34.94	30.94	33.37	27.65	27.89	44.61	38.86	50.07	45.58	49.54	43.38	30.02	40.63	24.44	32.03	28.52	28.69
CG11977	3R	4823418	4824400		0	0	0	0	0	0	0	0	0	0	0	0.06	0	0	0	0	0	0	0.13	0	0	0	0	0	0
CG11980	3R	4829739	4831053	mat	0.99636391	161.83	128.14	188.5	204.92	183.75	160.82	127.8	166.26	133.6	160.15	151.67	139.11	182.54	88.94	188.73	213.82	171.85	166.75	136.34	172.78	145.87	157.06	133.84	152.44
CG11982	3R	4832173	4833752	mat	0.991769451	85.13	98.71	83.73	97.14	100.88	85.48	108.54	83.84	75.4	82.63	58.86	60.23	74.39	110.16	96.37	87.81	103.91	104.76	101.75	97.22	58.03	77.2	73.25	49.5
CG11983	3R	4834156	4835996		0.980984696	1.76	3.35	3.37	1.64	1.64	0.67	0.35	0.78	0.72	1.2	0.79	0.65	1.86	1.47	1.71	3.08	2.01	1.12	0.73	1.84	1.02	0.61	0.92	0.64
CG11984	3R	4836003	4840631	mat	0.904080056	175.7	183.37	176.98	174.17	152.76	113.49	128.25	106.96	8.32	21.41	4.98	7	156.04	254.98	191.5	177.52	175.19	176.35	82.68	147.36	4.85	19.8	5.95	4.37
CG11985	3R	4840693	4841005	mat	0.9575099	104.23	91.16	140.01	188.43	143.35	206.86	117.53	148.36	150.75	149.37	165.41	170.57	140.96	65.51	148.23	142.86	141.72	142.77	128.81	151.49	203.34	137.06	143.87	184.47
CG11986	3R	4841167	4842544	mat	1.002080633	29.5	26.65	29.74	37.38	29.66	28.36	22.79	25.64	13.98	19.15	17.29	21.52	27.51	23.6	32.41	34.42	31.4	30.99	21.02	29.46	17.1	14.87	20.23	18.33
CG11999	3R	1179438	1180469	mat	0.980463279	75.55	108.89	78.11	99.29	83.8	91.23	120.39	55.29	36.01	46.22	19.65	21.67	70.26	123.73	88.46	86.08	107.93	94.21	86.39	81.6	20.79	44.55	34.34	17.75
CG12001	3R	480549	483707	matzyg	0.94874704	3.46	0.85	0.22	0.53	0.28	0.07	0.51	0.49	5.32	3.65	3.63	4.57	1.07	0.62	0	0.23	0.42	0.21	1.13	0.55	4.03	2.64	5.42	2.15
CG12003	3L	1565391	1567802		0.148691545	0	0	0	0	1.67	1.34	0	3.22	0	0	0	0	0	0	0	0	0.92	1.69	3.08	0	0	0	0	2.47	0	0	0	0	0	0	0	2.76	0	0	0	0	0	0	0	0	0	0	2.5	0
CG12004	3L	1569199	1575621	matzyg	0.862584644	25.71	9.35	6.82	4.46	10.27	10.75	18.17	36.29	74.19	90.41	96.98	94.8	23.69	10.75	3.93	1.85	7.67	11.37	19.8	21.64	104.1	75.37	94.97	75.57
CG12006	3L	3811268	3813958	mat	0.998966375	89.89	65.75	104.2	98.68	122.72	98.16	82.53	129.2	122.86	148.48	162.84	170.38	99.51	62.52	108.9	115.97	107.96	121.6	85.24	128.23	135.48	134.01	137.17	117.99
CG12007	3R	953809	955665	matzyg	1.016132492	17.45	13.84	10.83	6.36	3.97	2.73	4.44	6.66	27.09	23.41	32.02	34.55	14.61	13.01	9.99	3.38	2.84	3.44	7.06	4.34	29.12	21.28	30.67	30.61	0	13.84	0	0	0	0	0	0	3.61	0	0	18.1	0	0	0	0	0	0	0	0
CG12009	3L	3294751	3298963		1.227272727	0	0	0.02	0.06	0.07	0	0.02	0.06	0.11	0.1	0.03	0	0	0	0	0	0.02	0.05	0	0.05	0.02	0	0.06	0
CG12010	3L	3374307	3376649	matzyg	0.912940928	8.78	3.71	2.96	0.71	0.55	0.37	0.48	0.82	8.86	6.29	10.75	12.91	8.89	3.1	2.61	0.9	0.42	0.27	0.9	0.62	11.99	6.4	10.13	10.24
CG12011	3L	1694616	1696412		0.811881188	0.04	0	0	0.11	0.1	0.06	0.06	0	0.06	0.04	0.22	0	0	0	0	0	0.11	0.03	0	0.07	0.09	0.15	0	0.06
CG12012	3L	3376756	3377687	mat	1.003701509	35.51	34.56	36.84	25.96	3.49	2.01	2.62	1.58	6.75	4.36	7.17	6.84	36.25	31.85	36.61	26.71	4.33	2.73	1.08	3.27	7.98	4.61	9.25	9.31
CG12014	3L	3378267	3380083	zyg	1.092386179	0.04	0.81	0.35	0.09	0.57	0.16	0.26	0.37	1.37	0.91	1.73	3.77	0.17	0.32	0.12	0.22	0.18	0.43	0.23	0.74	1.43	1.02	1.53	3.21
CG12016	3L	3320336	3322489		0.555696093	10.41	9.18	1.17	1.25	0.62	0.53	1.83	2.47	2.64	1.48	7.02	0	0	8.05	1.1	0	0	0	1.13	0	12.84	1.34	3.53	3.26
CG12018	3L	1775632	1777024	mat	1.048498327	36.48	30.61	12.74	8	3.41	3.8	4.85	3.61	7.23	3.73	7.98	8.07	24.78	35.69	13.6	4.22	3.79	4.28	2.94	3.42	7.79	4.22	8.43	7.23	36.48	30.61	0	0	0	0	0	0	0	0	0	0	24.78	35.69	13.6	0	0	0	0	0
CG12024	3L	1857166	1859047	mat	1.156044957	63.92	38.88	37.07	6.36	0.16	0.06	0.45	0.17	0.08	0.1	0.11	0.28	44.26	47.99	20.45	9.38	0.69	0.25	0.05	0.16	0.06	0	0.25	0.08
CG12025	3L	1865431	1867863	mat	0.916816563	50.9	47.54	55.3	36.34	30.61	18.64	19.5	23	30.96	34.97	40.46	42.29	50.96	58.49	50.48	52.83	34.03	25.71	12.85	25.14	29.02	35.54	40.9	32.99	50.9	47.54	55.3	36.34	29.12	16.49	15.22	16.69	10.6	18.75	23.6	18.41	50.96	58.49	50.48	52.83	34.03	24.81	9.64	23.88
CG12026	3L	1885658	1891470	zyg	1.017980217	0	0	0	0.69	1.5	1.86	2.15	3.42	28.67	14.95	46.29	53.34	0	0	0.04	0	1.29	1.5	3.55	1.42	34.68	15.03	39.65	43.51	0	0	0	0	0	0	0	0	0	0	15.43	0	0	0	0	0	0	0	0	0
CG12029	3L	3626873	3653443		0.574304069	0.32	0.15	0.21	0.2	0.02	0.09	0.16	0.41	0.03	0.14	0.04	0.05	0.02	0.4	0.07	0.13	0.17	0.31	0.12	0.28	0.04	0.17	0.08	0
CG12030	3L	648516	651313	matzyg	0.99190957	25.73	21.66	17.72	8.45	4.29	3.16	4.97	3.27	14.44	12.49	21.85	26.43	20.29	20.2	12.55	6.88	6.61	4.82	4.47	5.26	18.77	11.12	26.99	18.79
CG12034	3L	3219123	3220925	mat	0.997760444	70.9	67.94	76.01	79.87	93.09	93.19	77.87	104.73	89.55	103.77	99.2	109.23	73.69	56.14	81.35	93.06	88.39	94.53	86.41	94.51	90.48	97.41	80.73	76.02
CG12035	3L	1724389	1725647		0	0	0	0	0	0	0	0.04	0.1	0	0	0	0	0	0	0	0	0	0	0	0	0	0	0	0
CG12038	3L	993987	995703	matzyg	1.492734478	0.53	0.54	0.28	0.48	0.48	0.18	0.11	0.29	0.74	0.17	0.36	1.23	0.1	0.36	0.17	0.21	0.37	0.26	0.26	0.56	0.41	0.14	0.31	0.41
CG12042	2R	3554745	3556534	mat	1.132545365	45.3	23.23	17.63	4.12	0.75	1.01	1.25	1.12	8.49	5.87	7.69	7.92	36.72	25.5	10.03	5.07	0.7	0.85	1.14	1	9.9	4.75	8.79	6.77
CG12050	2L	21094960	21102392	mat	0.998645168	48.56	37	63.85	46.44	46.76	24.06	18.78	44.1	25.4	30.59	35.44	40.14	60.39	36.06	52.36	55.08	35.35	35.78	21.01	35.58	28.34	31.49	24.87	23.66	48.56	37	63.85	46.44	45.93	23.23	17.47	41.86	18.34	24.47	25.68	28.61	60.39	36.06	52.36	54.75	35.35	35.41	19.9	34.74
CG12054	3R	27046425	27055127	mat	1.023399266	90.89	102.06	100.7	61.43	30.12	21.75	19.39	22.65	11.42	23.78	18.04	23.03	91.61	106.81	76.82	65.19	37.42	29.03	15.83	26.45	13.2	19	19.26	11.9	90.89	102.06	100.7	61.43	29.44	20.54	18.61	21.03	5.94	15.85	11.48	13.43	91.61	106.81	76.82	65.19	36.96	26.99	13.89	22.43
CG12056	X	9086701	9087660	matzyg	1.092549233	10.51	18.42	8.07	5.13	3.99	3.72	4.4	2.4	9.11	4.58	10.96	8.03	6.96	13.04	10.29	10.16	3.41	4.21	2.28	4.29	7.48	3.03	9.41	9.41
CG12057	X	9085705	9086582	zyg	1.412307692	0	0.2	0.07	0	0	0	0	0	0	0.21	0.27	0.35	0	0	0	0	0	0.12	0	0	0.06	0	0.17	0.22
CG12061	XHet	14883	26444	matzyg	1.476128188	0	0.25	0.1	0.33	0.42	0.33	0.1	0.45	1.02	0.44	0.77	0.66	0.3	0	0.21	0.16	0.09	0.1	0.28	0.14	0.2	0.51	0.14	0.75
CG12063	3R	27324960	27332716	zyg	0.68	0	0	0	0	0	0	0.03	0	0.02	0.02	0.06	0.16	0	0	0	0	0.03	0.03	0	0.03	0.05	0.02	0.04	0.07
CG12065	X	8468336	8482561	mat	1.095861077	6.05	2.26	1.78	0.7	0.52	0.35	0.3	0.41	0.59	0.49	0.27	0.23	3.33	3.87	0.96	1.08	0.92	0.39	0.42	0.35	0.29	0.27	0.4	0.31
CG12068	3R	25620357	25621420	zyg	1.085023014	0	0	0.29	1.01	3.49	3.49	7.74	6.49	26.61	17.65	28	23.02	0	0	0.05	0.54	1.6	3.57	3.43	5.06	27.3	15.86	23.21	25.2	0	0	0	0	0	0	3.48	4.76	14.72	16.05	16.41	15.59	0	0	0	0	0	0	0	0
CG12069	3R	26519293	26520686		0.044094488	0	0	0	0	0.03	0.03	0.04	0	0.06	0	0	0.15	0	0.15	0.19	0	0	0.09	0.07	0	0	0.04	0	0
CG12071	3R	26702805	26706597	zyg	1.175339367	0.08	0.05	0.04	0.02	0.05	0.02	0.08	0.12	0.36	0.17	0.14	0.22	0.08	0.07	0.04	0.07	0.06	0.13	0.11	0.14	0.15	0.22	0.18	0.52
CG12075	X	8758145	8766168	mat	0.787391273	2.56	2.35	2.19	1.92	2.38	2.19	2.58	2.35	0.6	1.03	0.69	0.94	1.59	3.83	3.09	3.18	2.64	2.56	1.75	2.54	0.37	1.29	0.77	0.54
CG12077	3L	3318027	3319232	matzyg	0.987045963	14.45	9.34	7.18	1.14	1	1.87	2.81	3.41	10.64	9.81	16.97	11.56	14.46	8.6	3.5	2.32	1.99	1.48	4.39	3.05	13.3	9.74	15.82	18.86
CG12078	3L	3243273	3244263		0	0	0.13	0.19	0	0	0	0	0	0	0	0.05	0	0.23	0	0	0	0	0	0	0	0	0.06	0	0
CG12079	3L	3158489	3159573	mat	0.97802802	93.27	121.18	82.79	117.25	142.32	134.11	172.71	104.68	130.5	94.95	97.56	99.85	96.51	142.57	115.93	105.64	138.54	131.45	153.83	115.81	102.28	109.33	122.32	114.99
CG1208	3R	1661028	1664504		0	0.1	0	0.06	0	0	0	0	0	0	0	0	0	0	0	0	0	0	0	0	0	0	0	0	0
CG12081	X	8482856	8484743	mat	1.052134227	43.18	45.58	43.73	46.63	58.26	63.4	68.48	68.68	63.59	72.27	49.26	52.33	37.74	56.69	47.37	50.91	55.1	63.41	57.28	63.59	38.67	65.51	48.07	34.47
CG12082	3L	3145404	3148358	mat	0.998649073	132.69	143.84	138.92	128.11	131.09	114.43	121.7	157.56	124.67	129.38	109.82	123.88	138.99	168.94	147.03	139.42	117.48	136.9	108.64	133.33	81.33	136.18	97.91	66.61
CG12084	3L	1491369	1496667	mat	0.903386337	80.39	81.28	97.22	79.89	67.17	33.36	28.41	32.13	4.24	8.69	5.04	7.44	83.88	103.77	94.57	100.91	61.55	49.52	19.04	43.37	4.47	7.89	4.95	3.33	80.39	81.28	95.47	79.89	67.17	33.36	28.41	32.13	0	5.11	4.51	5.15	83.88	103.77	94.57	99.74	61.55	49.16	19.04	43.37
CG12090	3L	1523411	1534034	mat	0.931168689	16.89	15.2	17.14	10.6	11	6.12	4.6	9.9	8.89	9.48	12.15	17.38	16.46	14.83	16.36	17.23	7.3	9.69	4.79	6.39	12.45	9.38	11.28	9.62	16.89	15.03	17.14	10.6	10.85	5.98	4.6	9.9	6.73	5.89	7.41	8.33	16.46	14.63	16.36	17.23	7.3	9.69	4.59	6.39
CG12091	3L	1534928	1536831	matzyg	1.03053364	67.82	51.32	26.33	7.96	1.86	1.96	4.38	4.74	26.58	14.91	33.55	30.75	41.2	56.65	17.88	10.01	2.82	1.69	4.07	4.18	36.51	19.99	41.01	24.67	67.82	51.32	25.21	7.96	0	0	4.38	2.84	14.31	9.25	18.87	15.11	41.2	56.65	17.88	8.41	0	0	2.04	2.66
CG12093	3L	2772559	2774001	matzyg	0.932917023	19.18	12.44	4.52	0.68	0.81	0.72	1.66	1.55	14.77	10.21	16.45	17.81	10.78	7.96	3.53	0.61	0.76	0.34	1.84	1.03	18.7	7.89	22.12	17.04
CG12096	X	13053738	13055732	mat	1.148527074	24.94	13.84	12.11	6.35	1.44	1.71	1.79	2.25	4.04	1.95	3.77	3.69	21.61	13.88	8.35	4.87	1.94	1.55	0.83	1.89	3.22	2.14	2.79	2.66
CG12099	3L	1555362	1558386	mat	0.93862266	38.61	30.49	49.03	39.33	45.47	30.32	25.62	47.13	18.58	29.3	13.27	17.32	49.8	37.2	41.63	49.38	34.28	36.78	28.5	41.47	14.01	33.54	13.96	9.8	38.61	30.49	49.03	38.98	44.8	30.11	25.25	46.16	11.61	23.83	7.71	9.99	49.8	37.2	41.63	49.38	34.28	36.53	27.51	41.47
CG12104	3L	1600941	1602718	mat	0.974985083	56.38	57.14	62.4	56.59	57.96	55.13	55.11	58.22	21.21	38.97	15.08	15.17	57.82	62.18	61.67	62.53	61.85	57.77	48.94	57.47	12.94	40.98	13.87	11.89	56.38	56.9	62.4	56.59	57.96	54.88	55.11	57.04	17.64	34.1	11.88	9.1	57.21	62.18	61.67	62.2	61.46	57.77	48.31	56.74
CG12105	3L	1610694	1616602	zyg	0.840968931	0	0	0	0	0	0	0	0.02	0.26	0.15	0.27	0.48	0	0	0	0	0.01	0.05	0	0.03	0.23	0.06	0.37	0.18
CG12106	X	9087974	9089382	mat	0.938531612	19.96	22.22	16.05	15.11	20.43	20.04	17.2	16.04	7.27	12.32	7.6	5.7	14.43	26.36	17.77	20.15	18.6	20.83	19.43	19.74	5.68	10.92	3.97	4.65
CG12107	2R	3561950	3562867	matzyg	1.065417868	63.85	29.33	19.11	7.33	2.73	1.78	3.13	3.16	15.44	10.93	19.3	26.41	49.97	33.57	16.19	8.06	3.54	3.33	3.02	2.73	26.19	9.57	18.31	31.84
CG12111	X	8464284	8464968		0	0	0	0	0	0	0	0.09	0.1	0	0	0	0	0	0	0	0	0	0	0	0	0	0	0.08	0
CG12112	X	8452909	8454225	mat	0.935910357	50.83	20.6	61.45	65.9	62.52	52.18	25.22	57.12	20.52	39.11	22.35	20.04	56.88	13.56	51.45	79.01	65.93	52.33	30.18	60.79	23.69	43.13	20.93	20.65
CG12115	X	9083355	9084614		2.307692308	0	0	0	0.16	0	0.06	0	0	0.3	0.15	0	0.07	0	0	0	0	0	0	0	0	0.13	0	0	0
CG12116	X	8361475	8363040		0.091484647	0.33	0.34	0	0.56	0.3	0.17	0.14	0.39	0.23	0.24	0	0.04	0	0.17	0.77	0	0	0.28	0	0.15	0	0.23	0.1	0.03
CG12118	X	9088774	9090494	mat	1.159158289	21.34	21.87	20.38	9.42	5.1	2.63	3.03	1.67	7.52	2.83	6.07	3.68	20.51	17.26	12.14	11.73	7.31	2.96	1.78	1.92	4.97	2.42	4.37	4.69
CG12119	X	9100152	9104580	zyg	0.632	0	0	0	0	0.03	0	0	0	0.05	0	0.12	0.15	0	0	0	0	0	0	0	0	0.11	0.03	0.02	0.07
CG12121	X	9122819	9126406	mat	0.967531902	72.26	59.98	96.05	84.19	96.35	86.91	71.89	141	102.12	144.45	91.97	111.74	90.25	58.42	95.4	112.56	101.09	107.35	73.49	116.42	78.98	130.57	71.25	51.24
CG12123	X	8335279	8336374	mat	1.602252855	3.75	1.5	0.22	0	0	0	0.05	0.12	0.1	0	0	0	2.37	0.83	0.14	0	0	0	0.14	0.06	0	0	0.05	0
CG12125	X	8327949	8330833	mat	1.097531727	60.56	42.89	30.94	8.43	3.34	1.52	3.62	6.06	21.32	21.04	28.08	16.17	52.71	47.98	22.88	12.86	3.07	2.63	3.59	2.97	12.74	10.96	15.16	11.68	60.56	42.89	30.94	0	0	0	0	0	10.66	9.56	12.96	16.17	52.71	47.98	22.88	0	0	0	0	0
CG12128	2R	5914345	5916003	mat	1.004091091	70.37	67.5	84.29	88.7	79.07	62.44	54.27	75.11	32.72	33.03	30.91	33.53	84.11	52.32	87.67	87.92	71.81	74.74	53.12	75.05	34.1	38.9	21.97	33.62
CG12129	2R	5920798	5922203	mat	0.99074938	67.75	53.6	105.99	115.96	133.3	115.88	69.25	111.38	39.04	83.09	27.64	24.66	100.57	41.36	92.23	112.61	122.79	102.37	80.56	126.58	34.4	82.27	23.97	28.13
CG1213	3R	1669601	1672290		0	0	0	0	0	0	0	0.12	0	0	0	0	0	0	0	0	0	0	0	0	0	0	0	0	0
CG12130	2R	5847053	5851358	mat	0.979416116	65.56	73.41	73.31	77.91	82.19	75.65	87.55	98.1	111.53	115.66	103.81	126.78	67.23	76.79	79.46	83.59	86.34	83.85	75.96	82.29	114.7	110.74	104.57	91.89
CG12133	2R	5854736	5855941	zyg	0.593782383	0	0	0	0	0	0	0.1	0.11	0.51	0.34	0.18	0.74	0	0	0	0	0	0.1	0	0.11	0.35	0.19	0.6	0.5
CG12134	2R	5858653	5860295	mat	0.959448363	35.92	41.92	37.8	43.75	51.27	48.14	43.98	43.36	29.55	28.27	29.96	26.44	41.39	44.9	43.85	45.44	52.31	49.83	39.41	45.03	30.76	31.53	27.92	32.55
CG12140	2R	5798397	5800993	mat	0.955854111	85.83	84.11	85.34	82.15	45.88	44.62	46.2	52.92	12.83	24.56	6.62	8.36	84.4	91.11	91.06	84.98	58.48	52.48	33.94	47.5	5.22	24.28	8.13	3.82
CG12147	3R	1251090	1252979		0	0	0	0	0	0	0	0	0	0	0	0	0.03	0	0	0	0	0	0	0	0	0	0	0	0
CG12155	X	7622791	7625762	mat	0.973716684	34.45	29.94	28.55	18.7	7.48	4.66	4.26	5.42	7.99	6.93	9.73	5.65	34.63	29.98	27.55	24.39	9.47	8.25	2.62	5.9	4.96	3.6	4.8	4.99	34.45	29.82	28.55	18.7	7.36	4.66	4.26	5.24	3.58	4.48	6.05	5.51	34.63	29.98	27.55	24.39	9.47	8.25	2.62	5.9
CG12159	2R	3802533	3803968	matzyg	1.097458069	27.26	25.05	13.75	5.11	1.46	0.92	0.92	1.55	11.42	4.59	10.34	18.5	27.55	16.4	9.08	6.21	1.31	0.87	1.12	1.11	13.36	4.41	10.61	16.6	27.26	25.05	0	0	0	0	0	0	7.49	0	9.05	9.79	27.55	16.4	0	0	0	0	0	0
CG12162	3R	1293514	1295288	mat	0.989405874	53.59	71.43	46.58	56.79	50.24	38.25	49.41	35.5	40.87	34.3	40.48	44.1	42.41	82.13	52.38	43.95	51.41	46.77	45.58	41.59	37.39	38.82	47.42	31.28
CG12163	3R	1063222	1077468	mat	1.000453547	134.59	139.99	137.82	144.11	175.8	183.29	177.01	223.28	231.7	227.45	236.68	252.02	123.96	155	159.93	148.58	171	218.2	184.16	207.3	224.62	240.39	217.22	175.53
CG12164	2R	3198912	3200855	zyg	1.753846154	0	0	0	0	0	0	0	0	0.04	0.04	0.14	0.04	0	0	0	0	0	0	0	0	0.04	0.11	0.07	0.07
CG12170	3R	1462958	1464379	matzyg	0.94202758	15.75	6.99	4.15	0.98	0.37	0.36	1.66	1.49	13.98	6.79	10.78	11.18	7.66	9.95	4.51	1.89	0.96	0.42	1.97	0.82	12.77	9.5	15.74	11.67
CG12171	3R	1459345	1460362	mat	0.958946657	95.74	126.7	85.45	102.28	91.09	98.04	110.64	89	35.61	49.23	23.51	33.07	97.75	125.33	102.87	91.66	113.31	96.12	106.13	92.44	26.28	58.79	31.12	29.96
CG12173	3R	1081175	1082423	mat	1.288973229	32.57	17.21	14.76	10.33	3.44	2.59	3.11	3.8	4.17	3.17	4.71	6.39	23.63	14.06	11.77	3.75	4.35	4.29	2.44	3.17	5.39	4.26	6.86	8.28	32.57	17.21	0	0	0	0	0	0	0	0	0	0	23.63	14.06	11.77	0	0	0	0	0
CG12177	X	13571931	13574429	zyg	1.530826796	5.84	8.53	6.7	5.25	5.69	4.16	3.56	3.56	27.64	12.55	40.39	21.56	6.35	6.74	6.7	5.94	6.34	4.63	3.53	4.21	20.34	6.48	20.42	21.39	0	0	0	0	0	0	0	0	15.95	8.69	21.16	21.56	0	0	0	0	0	0	0	0
CG12179	X	4525084	4530028	mat	0.921374333	38.95	34.46	58.18	43.23	44.23	27.14	19.39	50.8	6.81	13.6	7.08	5.53	50.67	34.38	49.67	60.27	38.97	39.24	16.37	43.44	3.6	10.7	3.62	3.6
CG1218	3R	1617607	1619105	mat	0.964747176	78.39	77.78	95.68	102.86	105.02	112.84	91.49	109.48	103.57	102.2	100.83	97.35	89.81	85.84	101.57	99.66	113.5	108.91	100.33	107.72	91.92	113.01	100.27	74.6
CG12182	3L	2596966	2599541	matzyg	1.064525259	4.84	2.98	6.22	6.21	7.11	4.69	3.06	8.65	11.44	15.82	16.12	21.92	5.25	2.05	5.27	6.11	4.37	5.46	3.02	4.81	13.83	15.75	12.42	11.16	0	0	0	0	0	0	0	0	7.35	0	10.26	12.33	0	0	0	0	0	0	0	0
CG12184	X	4521412	4524969	mat	0.94987618	12.56	11.66	18.35	14.23	14.33	8.57	6.65	15.52	2.63	4.21	2.86	1.92	15.48	12.88	16.03	18	12.52	12.56	5.55	13.68	1.36	3.9	1.48	0.98
CG12194	2L	4839218	4841465	zyg	1.045350477	4.24	2.7	2.12	4.27	11	8.94	12.43	16.67	37.22	44.06	50.65	51.22	2.89	1.4	1.73	2.61	9.85	8.94	18.56	14.76	42.28	42.43	38.26	33.31	0	0	0	0	0	0	0	5.13	26.27	22.03	29.16	24.5	0	0	0	0	0	0	6.96	9.39
CG12200	X	19369159	19370087		0	0	0	0	0	0	0	0	0	0	4.8	0	0	0	0	0	0	0	0	0	0	0	0	0	0
CG12201	3R	7797415	7798627	zyg	1.103006292	0	0	0	0.02	0	0.05	0.1	0.22	0.94	0.69	0.44	0.51	0	0	0	0	0	0.1	0.09	0.11	0.74	0.48	0.55	0.32
CG12203	X	19386455	19387373	mat	0.904123695	61.68	82.45	45.41	56.16	44.2	55.23	76.44	41.88	47.3	35.4	37.14	36.53	45.17	100.1	57.19	51.77	66.81	53.85	62.64	42.41	34	50.41	59.35	35.67
CG12204	X	19387322	19388434	mat	0.96568764	20.54	21.17	14.43	15.87	10.23	8.97	13.38	12.88	13.74	12.65	15.07	13.35	16.34	29.96	14.61	11.13	11.49	13.01	9.87	11.35	13.03	11.9	10.83	11.25
CG12206	X	3359769	3367483		0.8	0	0	0	0	0	0.02	0.1	0	0	0	0.06	0.03	0	0.02	0.04	0.04	0.03	0.01	0.04	0	0	0.07	0.02	0
CG12207	3R	10114793	10127995	mat	0.894836168	77.38	76.87	82.6	64.84	43.93	27.97	30.16	23.58	0.59	3.09	0.68	0.51	73.9	105.63	75.52	75.81	51.85	45.79	17.67	35.64	0.39	3.05	0.47	0.35	76.83	76.87	82.6	64.84	43.93	27.97	30.16	23.58	0	0	0	0	73.9	105.63	75.52	75.81	51.85	45.79	17.67	35.64
CG12209	2R	6133577	6134977	zyg	0	0	0	0	0	0	0	0	0	0	0.05	0.08	0.16	0	0	0	0	0	0.05	0	0	0.05	0	0	0
CG12213	3R	7791011	7793236	mat	1.000452964	50.68	61.42	60.63	58.3	58.04	59.82	64.71	85.62	67.81	81.34	51.91	60.51	50.44	66.88	61.79	62.92	61.56	74.12	65.07	76.64	47.2	81.17	52	37.94	50.68	61.42	60.63	58.08	58.04	59.82	64.71	85.62	66.06	79.38	50.28	58.33	50.44	66.88	61.38	62.92	61.35	74.12	65.07	76.64
CG12214	2R	6043874	6046071	mat	1.136573612	46.9	45.84	41.66	9.77	0.92	0.33	0.9	0.74	0.3	0.31	0.22	0.28	40.87	47.65	18.95	8.73	1.82	1.32	0.26	1.11	0.1	0.12	0.32	0.09
CG12219	X	6193083	6195303	zyg	1.325486638	1.56	1.52	0.52	1.92	1.04	1.65	2.21	2.02	9.98	6.25	10.67	5.31	1.65	1.07	2.4	1.21	1	0.79	2.3	0.9	7.26	3.13	7.38	5.77	0	0	0	0	0	0	0	0	6.35	0	2.91	0	0	0	0	0	0	0	0	0
CG12224	3R	7806553	7807743	mat	0.988771978	2.76	2.59	2.69	3.17	2.13	2.87	2.97	2.56	2.94	2.32	2.03	1.65	2.25	3.16	2.47	3.29	2.96	1.9	2.37	2.81	2.12	3	2.38	1.66
CG12229	3L	17427571	17429531	matzyg	2.008397933	0.26	0.12	0.21	0	0	0.03	0.11	0	0.55	0.23	0.57	0.44	0.04	0.09	0.15	0.06	0	0	0.02	0.12	0.31	0.29	0.15	0.33
CG12236	X	5802157	5807112	mat	0.928433307	54.94	42.8	44.05	13.73	1.57	0.64	1.87	2.14	7.36	6.89	8.01	4.24	52.19	55.79	35.19	25.92	2.06	1.88	1.22	1.27	4.59	3.25	5.19	2.96	54.94	42.8	43.61	13.73	0	0	0	0	2.45	3.99	4.39	4.24	52.19	55.79	35.19	25.92	0	0	0	0
CG12237	X	19535222	19536899	mat	0.930775126	89.01	93.37	71.91	74.99	57.04	48.32	56.36	39.09	25.29	28.75	21.18	25.2	71.47	124.45	81.48	67.46	60.86	55.6	42.86	50.04	24.13	31.29	27.19	27
CG12239	X	5686179	5688576	zyg	1.186311787	0.05	0	0	0	0.05	0.04	0.02	0.03	0.15	0.11	0.23	0.37	0.03	0.04	0	0	0.04	0.05	0.02	0	0.16	0.04	0.15	0.5
CG12241	3R	11044983	11048093	matzyg	0.934739452	9.61	4.52	2.02	0.45	0.64	0.42	1.63	2.46	11.68	11.3	14.85	16.62	10.92	4.02	0.96	0.31	0.48	0.75	1.82	1.25	14.21	8.75	13.96	10.3
CG12253	2L	10987816	10989241	mat	0.979786978	33.41	23.14	44.29	47	34.88	36.24	20.4	29.83	13.27	12.42	12.89	14.08	43.73	19.02	38.61	44.69	37.21	33.58	21.76	30.77	14.98	17.31	9.55	13.61
CG12259	3R	23745551	23746793	mat	1.035766787	31.42	37.27	29.64	47.33	32.32	33.08	38.35	38.54	57.58	45.44	59.29	53.41	35.92	35.27	36.35	34.12	37.37	33.23	35.42	35.81	56.15	44.92	52.13	43.14	31.42	37.27	29.64	47.33	31.57	32.8	36.42	36.48	45.19	38.25	42.94	41.4	35.92	35.27	36.1	34.12	36.6	32.24	33.35	34.69
CG12262	3L	7712460	7714585	mat	0.940971056	373.79	341.95	366.05	413.55	494.88	544.29	550.12	487.35	562.6	451.76	448.05	486.33	366.93	537.29	411.76	432.97	527.3	506.35	484.15	457.73	414.46	506.52	541.03	462.55	373.79	341.95	365.47	413.08	493.13	544.05	548.69	486.13	556.48	448.26	440.76	477.15	366.6	537.29	411.76	432.97	526.08	505.6	483.42	456.38
CG12263	2R	14313934	14317838	mat	0.910624105	26.88	24.3	37.68	28.9	32.56	18.32	14.37	26.75	8.5	12.62	11.14	15.33	35.2	20.9	34.07	42.07	28.24	27.65	13.9	29.02	9.65	14.61	8.93	9.55	26.88	23.89	37.68	28.9	31.42	18.32	14	26.75	5.02	11.75	7.86	13.69	35.2	20.9	34.07	42.07	28.24	27.65	13.9	28.57
CG12264	2L	11999653	12001244	matzyg	0.925580806	10.65	8.35	6.44	6.61	5.35	6.13	6.99	7.73	16.34	15.39	20.45	19.44	8.26	6.18	6.26	6.74	6.03	6.02	8.3	7.36	20.43	11.68	21.49	18.73
CG12267	3R	8286135	8288140	mat	0.909599804	13.53	8.78	16.54	16.3	21.23	16.13	10.46	19.35	17.62	20.65	31.51	28.08	16.86	5.49	15.03	20.96	15.72	16.26	12.06	20.1	29.91	24.16	25.74	27.15
CG12268	3R	19769349	19774141		0.262321145	0	0	0	0	0.03	0.03	0.09	0.07	0.12	0.04	0.03	0.07	0	0	0	0	0.08	0	0	0.1	0.06	0	0.23	0.03
CG12269	3R	14804022	14804531	zyg	0.542019472	0.59	0.83	1.2	2.67	2.27	1.79	1.6	2.09	6.2	4.98	9.73	8.8	0.65	0.4	2.42	1.12	0.68	1.76	1.75	1.74	16.77	4.54	9.36	10.17
CG1227	3R	3073872	3075457	mat	1.007275767	52.75	43.47	55.65	65.77	68.69	55	47.47	57.97	23.49	33.01	32.13	25.17	51.55	33.16	56.63	69.73	67.75	62.44	45.69	64.07	30.16	32.93	27.35	26.44
CG12272	3L	16115139	16119152	mat	1.015498056	9.73	4.49	6.45	1.13	0.42	0.18	0.3	0.8	0.89	1.16	1.78	2.89	10.7	3.17	4.01	1.78	0.17	0.53	0.27	1.35	1.21	0.59	1.66	1.25
CG12279	3R	8530815	8531541	mat	0.900555879	19.68	22.94	16.37	15.73	7.85	17.99	17.35	9.26	9.8	5.29	5.6	4.82	23.72	26.61	20.94	11.72	11.7	10.27	13.53	8.04	8.08	12.09	6.27	4.86
CG12288	2L	16900534	16902189	mat	1.0380966	76.54	65.93	97.06	84.3	45.18	32.36	25.73	36.08	18.32	26.25	18.51	18.08	89.27	53.05	81.38	81.74	47.84	42.43	21.94	35.22	18.67	26.68	14.07	16.23	76.54	65.93	97.06	82.6	44.84	32.15	25.73	35.35	15.5	25.11	15.52	13.41	89.27	53.05	81.38	81.74	47.84	41.42	21.8	34.62
CG12289	3L	11450175	11451570		0	0	0	0	0	0	0	0	0	0	0	0.03	0.18	0	0	0	0	0	0	0	0.08	0	0.04	0	0
CG12290	3R	22055973	22059051	mat	1.105379839	2.92	5.95	7.9	6.32	0.36	0.08	0.23	0.02	0	0.04	0	0.08	1.71	7.76	5.16	4	0.71	0.73	0.03	0.53	0	0.02	0.02	0	0	5.95	0	0	0	0	0	0	0	0	0	0	0	0	0	0	0	0	0	0
CG12299	2L	10737344	10740762	mat	0.895213936	65.76	69.72	67.81	66.91	71.29	60.61	66.4	95.72	25.72	58.15	17.88	33.48	66.89	95.59	70.74	84.77	69.52	81.22	56.33	84	23.91	70.96	23.17	17.38
CG12301	3L	15573941	15576473	mat	1.003710311	55.33	41.28	71.9	63.9	65.91	57.32	46.69	84.7	55.15	72.66	66.41	67.05	67.73	42.33	61.17	68.03	65.67	62.86	41.76	72.16	61.59	69.1	51.03	53.27	0	0	0	0	65.91	0	46.69	0	0	0	66.41	0	0	0	0	0	65.67	62.86	0	0
CG12304	3L	15576742	15578447	mat	0.984674521	93.11	93.79	98.43	87.34	61.81	60.72	59.66	53.29	45.32	37.75	50.45	51.53	94.51	90.01	99.37	87.31	69.54	63.7	50.59	59.97	54.7	45.94	55.17	53.97	93.11	93.79	98.43	87.34	61.81	60.72	55.81	53.29	40.79	33.03	43.49	30.31	94.51	90.01	99.37	87.31	69.54	61.34	50.59	59.97
CG12309	2R	6612774	6614783	zyg	0.833333333	0	0.09	0	0	0	0	0	0	0.25	0.03	0.1	0.12	0	0	0	0	0	0.03	0.07	0	0.11	0.03	0.2	0
CG1231	3L	356421	357664		0.670961145	0	0	0	0	0	0.21	0.52	0.34	0.25	0.2	0.12	0.15	0	0	0	0	0.08	0.13	0.31	0.14	0.61	0.25	0.12	0.04
CG12310	3L	15043356	15043905		0	0	0	0	0	0	0	0	0	0	0	0	0	0	0	0	0	0	0	0	0	0	0	0.09	0
CG12316	3L	15124607	15130029	mat	1.06479537	78.29	57.42	60.53	15.17	2.73	1.24	1.95	3.9	14.3	14.45	19.3	24.66	79.58	54.32	38.37	19.35	3.41	3.54	1.95	2.32	19.02	13.62	17.99	11.99	78.29	57.42	60.53	15.17	0	0	0	0	0	0	0	8.22	79.58	54.32	38.37	19.35	0	0	0	0
CG12320	3R	14077219	14078450	matzyg	0.824593177	4.2	3.65	4.83	3.77	2.64	2.31	3.39	2.35	9.01	6.66	9.77	15.93	2.82	5.18	3.91	2.77	3.21	2.77	3.58	2.74	11.35	5.06	12.8	12.02	4.2	3.65	4.83	0	0	0	3.39	0	5.44	4.44	6.28	7.69	0	0	3.91	0	3.21	0	0	2.28
CG12321	3R	14013526	14014384	zyg	0.737108973	0	0	0	0	0	1.7	2.05	1.3	9.08	4	11.25	11.12	0	0	0	0	0	0	0.64	1.25	12.18	4.39	15.46	11.7	0	0	0	0	0	0	0	0	4.79	0	7.66	4.45	0	0	0	0	0	0	0	0
CG12325	2R	6711104	6715149	mat	0.944951759	46.15	33.77	56.96	38.22	24.12	17.57	13.42	22.09	8.22	10.4	9.13	10.01	60.51	27.82	46.72	45.91	24.09	25.1	9.9	24.06	8.03	11.3	6.41	7.26	46.15	33.77	56.96	38.22	24.12	17.3	13.42	21.21	7.72	8.21	6.16	6.67	60.51	27.82	46.72	45.91	24.09	24.54	9.78	24.06
CG1233	3L	361524	365681	zyg	0.984950141	3.28	1.56	0.75	0.19	0.67	0.57	0.76	2.22	9.9	12.41	13.91	17.63	3.2	1.35	0.4	0.03	0.49	0.56	1.38	0.93	12.08	9.65	12.11	9.86	3.28	0	0	0	0	0	0	0	4.8	7.99	7.15	7.99	3.2	0	0	0	0	0	0	0
CG12333	3R	14226090	14228435	matzyg	0.88499229	7.53	3.92	1.33	0.81	0.45	1.1	3.35	3.49	10.96	9.41	12.25	12.05	5.31	4.61	1.29	0.31	0.43	0.38	4.1	1.63	11.78	9.84	15.31	8.22
CG12338	2R	6617079	6618419	matzyg	0.554337529	3.63	1.28	3.29	1.16	1.03	1.24	0.9	0.54	2.44	1.65	3.24	5.64	5.06	1.76	2.09	0.97	0.96	0.34	1.35	0.93	7.29	2.26	5.44	2.05
CG1234	3R	3069895	3072717	mat	1.015678471	36.95	24.17	47.54	40.09	47.46	42.9	30.89	62.5	59.95	56.29	69.43	74.19	49.23	21.2	45.29	43.74	41.15	42.58	34.91	50.53	62.27	57.64	52.7	56.64
CG12341	2R	6699620	6700835	mat	1.00096637	24.39	20.6	29.31	28.45	28.92	30.24	27.56	22.5	12.26	13.98	9.88	9.83	28.52	20.01	27.73	28.77	30.16	27.3	23.22	29.03	10.83	17.36	10.19	9.67	24.39	20.6	29.31	28.45	28.92	30.24	26.72	0	8.92	11.83	0	0	28.52	20.01	27.73	28.77	30.16	27.3	23.22	25.97
CG12343	2R	6709742	6710826	mat	0.975049986	35.57	34.95	39.67	50.84	54.05	70.29	44.86	68.87	63.78	69.51	69.53	59.55	39.79	29.15	47.56	53.11	55.08	62.54	52.74	64.84	70.61	60.41	51.58	76.14
CG12344	2R	6714933	6721741	zyg	0.834602258	0	0	0	0.02	0	0.02	0	0	0.37	0.18	0.36	0.83	0	0	0	0	0	0.04	0	0.04	0.47	0.09	0.4	0.54
CG12355	3L	15486063	15487143		3.08E-16	0.22	0	0	0.56	0.03	0.09	0	0	0	0.03	0	0.11	0	0	0.09	0	0	0.15	0	0.1	0	0	0	0.08
CG1236	3R	1562465	1563996	mat	1.020000107	69.21	73.48	63.68	66.79	50.3	59.65	54.22	53.96	47.53	43.67	41.84	46.38	65.49	64.53	72.25	61.39	57.58	58.11	44.27	49.93	40.94	51.68	47.91	44.78
CG12360	3R	8852746	8856372	mat	0.972403496	82.11	87.78	90.21	82.79	56.83	36.12	43.11	38.05	32.78	36.31	40.35	43.48	83.1	85.8	92.22	90.65	66.67	50.27	31.68	45.64	35.08	38.19	37.51	31.46
CG12362	3L	10405919	10407877		0	0	0	0	0	0.03	0	0	0	0	0	0	0	0	0	0	0	0	0	0	0.03	0	0	0	0
CG12370	2R	8361948	8375491	mat	0.700802967	8.5	4.29	11.71	14.83	7.22	5.68	6.08	5.65	0.7	3.79	1.15	1.4	11.49	9	10.43	24.78	4.92	4.09	2.67	7.62	1.23	3.06	1.23	0.69
CG12374	2R	8649616	8651330		0.743632337	0.04	0	0	0	0.04	0.07	0.11	0.12	0.31	0	0.33	0.21	0	0	0	0	0.07	0.19	0.36	0	0.19	0.07	0.1	0.3
CG12375	2L	8125667	8126859	matzyg	0.89956837	9.5	2.38	0.92	0.41	0.26	0.44	1.65	0.85	10.53	7.52	11.43	12.16	6.69	4.18	0.49	0.27	0.13	0.43	1.26	0.41	14.71	6	10.44	10.9	9.5	0	0	0	0	0	0	0	7.02	1.88	6.46	6.89	6.69	0	0	0	0	0	0	0
CG12379	X	15627247	15627972	matzyg	0.997262475	1.36	1.92	3.86	4.43	2.55	5.33	3.02	2.65	13.3	8.62	11.8	10.5	3.89	2.89	5.63	3.26	2.74	3.98	4.67	3.83	11.3	7.23	11.5	8.59
CG12384	2R	7245404	7246658	mat	1.036895647	80.49	75.99	25.81	12.81	2.45	5.16	5.97	2.15	3.18	1.15	1.22	0.83	48.74	88.72	27.81	7.52	3.06	2.03	3.13	3.34	2.02	2.37	2.12	1.08
CG1239	3R	1559262	1560424	matzyg	0.808557048	15.83	6.03	3.17	0.41	1.14	0.91	1.72	1.54	21.1	12.04	25.53	25.13	14.01	5.73	1.71	0.65	0.29	0.59	2.18	0.79	33.13	10.36	26.18	33.93
CG12391	2R	7035101	7037561	mat	0.990133155	120.7	128.74	139.74	116.26	111.27	79.81	89.17	101.7	46.85	74.77	46.27	40.74	123.71	139.41	121.05	136.75	113.75	111.62	65.02	121.34	44.81	75.97	43	37.31	120.7	128.74	139.74	116.26	110.42	76.73	87.85	96.97	28.86	64.14	30.67	21.59	123.71	139.41	121.05	136.75	112.26	109.15	62.87	116.97
CG12393	2L	6047998	6050474	mat	0.961191611	46	50.59	42.19	51.12	51.52	50.73	62.82	45.16	56.75	51.02	57.3	57.69	38.45	61.71	46.75	46.46	51.03	53.49	59.81	47.49	61.57	56.43	64.1	60.49	46	50.06	42.19	51.12	49.28	49.07	62.01	43.11	33.41	33.61	30.9	25.73	37.51	58.03	45.55	46.46	47.51	49.56	51.71	42.44
CG12395	X	15956042	15956866		0	0	0	0	0	0	0	0	0	0	0	0	0.15	0	0	0	0	0	0	0.12	0	0	0	0	0
CG1240	3L	2766995	2768399	mat	1.023088717	262.88	342.11	276.53	329.67	352.81	395.6	407.99	448.03	531.9	455.67	528.73	475.82	269.77	344.56	311.22	310.72	363.8	406.38	420.05	425.75	487.84	498.76	483.02	515.29
CG12400	2L	3145124	3145719	mat	0.962326377	79.4	91.44	88.99	150.29	150.62	212.41	170.8	103.04	121.64	95.6	88.73	92.59	87.93	102.7	119.23	120.72	140.96	141.92	178.58	129.32	103.57	118.32	125.55	112.07
CG12402	3R	9930594	9933878	zyg	0.61101083	0	0.02	0	0	0	0.02	0.02	0.02	0.1	0.15	0.25	0.32	0	0.03	0	0	0.15	0.02	0.03	0	0.24	0.11	0.17	0.05
CG12404	2L	12993747	13000631	mat	0.969558471	48.19	45.55	31.37	20.96	7.99	10.74	7.76	9	9.76	6.37	8.83	12.6	50.32	37.43	38.69	23.76	9.23	9.54	4.59	8.09	13.09	8.44	8.81	12.1
CG12413	3R	24367995	24370524	mat	0.963690295	7.51	11.21	10.14	9.13	5.42	2.56	3.38	4.69	7.38	6.07	9.9	9.22	10.6	7.87	10.78	9.62	5.74	5.39	2.39	3.91	9.49	6.07	7.72	6.75	0	11.21	10.14	9.13	0	0	0	0	0	0	2.64	0	0	0	10.78	0	5.74	0	0	0
CG12419	3R	5807502	5807898	zyg	0.964265299	0	0	0	0	0.29	0	0.27	0.61	2.05	1.25	1.82	2.8	0	0	0	0	0.12	0.28	0.36	1.03	2.47	1.05	0.76	0.99
CG12420	3R	6048434	6049467	zyg	0.909537322	0	0.07	0.28	5.9	32.14	57.12	73.92	79.99	230.21	185.46	234.77	222.27	0	0.31	1.84	4.99	19.27	31.74	95.56	61.57	259.92	145.39	246.68	303.41
CG12424	2R	10850818	10868089	zyg	1.116471085	0.2	0.27	0.26	0.52	2.45	2.4	5.84	8.74	27	41.39	23.84	27.59	0.47	0.74	0.32	0.24	1.81	3.58	6.71	3.07	20.13	31.44	24.31	13	0	0	0	0	0	0	3.44	5.16	12.84	17.08	14.53	13.61	0	0	0	0	0	2.09	1.49	0
CG12428	3R	23529100	23532468	mat	0.981387509	55.4	54	67.66	63.46	76.15	72.91	64.22	88.51	80.46	87.91	65.07	75.8	71.23	69.36	67.86	79.06	69.22	73.72	53.89	79.69	55.69	86.39	58.72	41.13	55.4	54	67.66	63.46	76.15	72.91	64.22	88.51	80.46	87.91	65.07	74.64	71.23	69.36	66.99	79.06	69.22	73.72	53.89	79.69
CG12432	X	17426860	17428651		0.819160998	0.37	0.52	0.7	0.24	0.07	0.03	0.06	0.07	0.03	0.07	0	0	0.24	0.8	0.17	0.39	0.03	0.16	0.05	0.1	0	0	0	0
CG12442	2R	8587585	8588356		0	0	0	0.09	0	0	0	0	0	0	0	0	0	0	0	0	0	0	0	0	0	0	0	0	0
CG12446	X	22211122	22213771		0.5	0	0	0	0	0.02	0	0.04	0	0.02	0.02	0	0.02	0	0	0	0	0	0	0	0	0.04	0	0	0
CG12448	2L	15941440	15942854		0	0	0	0	0	0	0	0	0	0	0	0	0	0	0	0	0	0	0	0	0	0	0	0	0.04
CG12455	2L	16234166	16239923	zyg	1.121527778	0	0	0	0.01	0.02	0.01	0	0.02	0.26	0.21	0.3	0.6	0	0.05	0.01	0	0.01	0	0	0	0.15	0.03	0.3	0.13
CG1246	3L	2648066	2650205	zyg	1.259901196	0.07	0.02	0	0.06	0.07	0.07	0.07	0.23	3.2	1.85	5.5	4.77	0.12	0	0.13	0.2	0.34	0.04	0.05	0.07	3.37	1.5	3.53	3
CG12460	3L	24527188	24528567	matzyg	1.131050902	4.8	6.41	4.9	5.19	5.98	5.94	5.34	9.62	12.28	14.31	12.54	14.3	5.7	7.68	4.72	7.16	6.33	8.25	4.41	9.34	7.46	9.71	8.16	8.1
CG12464	2R	9496177	9496683		0	0	0	0	0	0.23	0	0	0	0	0	0	0	0	0	0	0	0	0	0	0	0	0	0	0
CG12470	X	201716	202975		0	0	0	0	0	0	0	0	0	0.1	0	0.05	0	0	0	0	0	0	0	0	0	0	0	0	0
CG12477	3L	18714992	18716372		0.353284672	0	0	0	0	0.18	0	0.04	0	0.04	0.14	0.04	0.05	0	0	0	0.23	0.33	0.08	0.14	0.26	0.04	0.2	0.15	0
CG12479	X	14045722	14045947		0	0	0	0	0	0	0	0	0	0.23	0	0	0	0	0	0	0	0	0	0	0	0	0	0	0
CG12480	X	14063645	14065588		0	0	0	0	0	0	0	0	0	0	0	0	0	0.04	0	0	0	0.08	0	0	0	0	0.08	0	0
CG12481	X	14081285	14081874		0	0	0	0	0.24	0	0	0	0	0	0	0	0	0	0	0	0	0	0	0	0	0	0	0	0
CG12483	3L	97618	98371		0	0	0	0	0	0	0	0	0	0	0	0	0	0	0	0	0	0.08	0	0	0.09	0	0	0	0
CG12484	2R	16311839	16361645	zyg	2.976190476	0	0	0	0.05	0.02	0	0.04	0.01	0.07	0.02	0.19	0.24	0	0	0	0	0.01	0.04	0	0.02	0.04	0.1	0.05	0.23
CG12490	2R	18722169	18724224		0	0	0	0	0.03	0	0	0	0	0	0.04	0	0	0	0	0	0	0.01	0	0	0	0.03	0.02	0	0
CG12493	3L	4752392	4753718	zyg	1.037037221	0.72	0.39	0.77	1.61	1.27	1.84	1.02	2.41	4.66	4.65	8.4	6.98	1.05	0.15	0.44	2.11	1.82	1.21	1.28	2.6	6.33	4.65	5.44	6.71
CG12496	X	2303389	2304932	zyg	1.434641733	0.04	0	0.22	0.3	0.08	0.44	0.97	1.1	0.63	0.68	1.09	1.12	0	0.11	0	0.04	0	0.07	0.58	0.49	0.7	0.5	0.49	0.73
CG12499	3R	18266022	18272254	mat	0.918228411	60.51	36.26	69.22	21.76	11.41	4.7	3.42	9.77	8.93	9.76	13.77	18.72	73.63	29.4	50.58	46.04	10.78	10.32	3.16	8.09	11.15	8.88	11.13	9.45	60.51	36.26	68.78	21.76	11.41	0	0	8.96	4.96	6.83	4.82	9.6	73.63	29.4	50.58	46.04	10.78	10.32	0	6.85
CG12502	3L	865395	870895	zyg	0.097799511	0	0	0	0	0	0.02	0.04	0.04	0.05	0.07	0.02	0.48	0.1	0.03	0.07	0	0.05	0	0	0	0.12	0.04	0.3	0.16
CG12507	X	16159412	16160527		0	0	0	0	0	0	0	0	0	0	0	0	0.07	0	0	0	0	0	0	0	0	0.06	0	0	0
CG12508	2L	19969742	19969964		0	0	0	0	0	0	0	0	0	0.21	0.2	0	0	0	0	0	0	0	0	0	0	0	0.61	0	0
CG12512	2L	5339224	5342349	mat	0.867751403	13.36	12.49	10.88	11.68	4.33	5.45	4.63	4.9	1.49	2.8	0.65	0.62	18.04	12.63	12.26	11.59	6.05	6.12	3.55	5.62	0.37	3.65	0.85	0.12	13.13	12.49	10.88	10.69	4.18	5.45	4.63	4.9	0	2.8	0	0	18.04	12.63	12.26	11.59	5.58	6.12	3.55	5.62
CG12519	3L	19465592	19466152	mat	0.941789345	4.13	5.78	4.53	5.15	7.79	7.86	6.8	4.11	3.77	5.33	2.99	4.61	3.19	3.35	5.05	5.71	8.92	4.97	7.51	6.09	4.51	4.38	3.27	5.62
CG12520	3L	12894474	12895674	mat	1.053251505	4.23	3.97	3.57	2.91	0.57	0.93	0.05	0.65	0	0.33	0	0.28	4.47	1.55	3.23	2.29	2.01	1.56	0.26	1.56	0	0	0.04	0.13	0	0	0	0	0	0	0	0	0	0	0	0	4.47	0	0	0	0	0	0	0
CG12521	3L	11840434	11840903		0	0	0	0	0	0	0	0	0	0	0	0	0.13	0	0	0	0	0	0	0	0	0	0	0	0
CG12522	3L	11101362	11101776		0	0	0	0	0	0	0	0	0	0	0	0	0.15	0	0	0	0	0.12	0.13	0	0	0	0	0.24	0.24
CG12531	X	19613575	19620775	zyg	1.189542484	0	0	0	0	0	0	0.04	0.02	0.09	0.05	0.21	0.09	0.05	0	0.02	0	0.02	0.04	0.02	0.02	0.1	0	0.04	0.02
CG12535	X	3286518	3342976	zyg	1.891371158	0	0	0.12	0.07	0.17	0.04	0.27	0.52	1.24	1.11	1.28	0.93	0.05	0	0.14	0	0.07	0	0.1	0.08	0.43	0.75	0.79	0.81
CG12541	X	6916417	6960085	zyg	1.226547915	0	0	0.03	0.03	0.71	0.59	0.34	0.75	1.42	1.53	1.37	1.21	0.04	0	0	0.31	0.17	0.74	0.62	1.11	0.91	0.95	1.11	0.48
CG12547	2R	673802	676143	mat	0.957969835	31.84	10.28	40.38	35.52	44.74	34.7	12.66	44.98	22.03	37.5	36.87	32.86	42.44	6.98	29.84	51.97	30.57	30.73	16.16	37.85	24.78	38.23	18.35	21.24
CG12558	3R	24616243	24617183		0	0	0	0	0	0	0	0	0	0	0	0	0	0	0	0.11	0	0	0	0	0	0	0	0	0
CG12560	2L	8008320	8009477	mat	1.008307692	39.07	20.67	44.76	49.01	30.19	20.91	12.27	18.44	3.8	7.16	5.51	3.03	42.4	13.87	45.9	47.91	26.43	28.32	12.02	21.45	4.29	7.44	3.75	4.88	39.07	20.67	44.55	49.01	30.19	20.91	12.27	18.44	3.63	7.16	5.08	2.78	42.13	13.87	45.71	47.91	26.43	28.32	12.02	21.45
CG12567	2LHet	19632	32927	mat	0.9345325	92.53	52.04	134.47	109.64	137.14	99.46	37.58	75.53	2.57	4.24	3.9	4.43	121.97	34.65	112.55	154.37	112.13	105.48	24.91	116.62	3.78	6.38	2.17	3.62
CG12576	X	21876680	21883923	mat	1.063717168	96.23	78.72	71.69	15.13	2.69	1.21	3.08	4.16	15.04	11.44	22.12	13.62	84.28	88.43	47.98	25.43	3.02	2.3	1.59	2.41	13.42	8.12	13.66	9.17
CG12581	3R	379	10200	zyg	1.121625434	0.06	0.04	0.86	4.19	20.11	14.96	26.19	46.04	136.69	144.56	149.45	165.23	0.27	0.33	1.04	3.87	11.62	18.66	28.11	21.68	109.12	95.71	142.57	97.68
CG12582	3R	23028	30295	mat	1.000742897	40.53	37.48	46.36	27.54	21.9	13.77	9.6	23.2	12.85	15.48	16.01	18.04	43.13	29.09	41.35	35.48	22.67	19.54	13.09	19.23	13.6	18.79	14.57	10.98	40.53	37.48	46.36	27.54	21.9	13.77	9.6	23.2	12.85	15.48	16.01	18.04	43.13	29.09	41.35	35.48	22.67	19.54	12.4	19.23
CG12589	3R	962778	963295		0	0	0	0	0	0	0	0	0	0	0.12	0	0	0	0	0	0	0	0	0	0	0	0	0.1	0
CG12590	3R	985333	986627		0	0	0	0	0	0	0	0	0.14	0.12	0.1	0	0.24	0	0	0	0	0	0	0	0.04	0	0.08	0.19	0
CG12592	3R	6164124	6166594	mat	1.126834823	73.65	31.55	28.11	3.87	0.78	0.47	0.49	1.03	4.27	2.33	7.18	9.58	64.27	29.8	22.35	8.2	1.03	0.73	0.33	0.65	7.73	3.31	7.02	6.87	73.65	31.55	28.11	3.87	0	0	0	0	0	0	6.67	0	64.27	29.8	22.35	8.2	0	0	0	0
CG12594	3R	7547525	7558201		0	0	0	0	0	0	0	0	0	0	0	0	0	0	0	0	0	0	0	0.04	0	0	0	0	0
CG12602	2L	11738951	11744161		0.620728929	0.09	0.14	0.14	0.03	0	0	0	0	0	0	0	0	0.16	0.15	0.1	0.17	0	0	0.02	0	0.02	0	0	0
CG12605	3L	3956840	3962950		0.330669331	0.08	0	0.02	0.18	0	0.07	0.07	0	0.11	0.04	0.09	0.27	0	0.14	0.08	0.02	0	0	0.02	0.06	0.02	0.02	0.27	0.05
CG12607	3L	4446574	4447691		0	0	0	0	0	0	0.17	0	0	0	0.1	0.08	0	0	0	0	0	0.08	0	0.46	0.19	0	0	0	0
CG12608	X	15236889	15238654	mat	0.989853938	25.53	30.63	33.43	38.76	36.87	39.22	38.53	45.89	55.51	48.12	51.5	39.34	38.34	27.51	37.3	39.17	39.83	42.09	38.56	42.18	52.26	48.66	42.41	41.23	25.53	30.63	33.43	38.76	36.33	39.22	38.53	45.89	48.25	46.6	45.42	39.34	38.34	27.51	37.3	39.17	39.83	42.09	38.56	42.18
CG12637	X	10566465	10567499		0	0	0	0	0	0	0	0	0	0	0	0	0.06	0	0	0	0	0	0	0	0	0	0	0	0
CG12641	X	10240437	10241827	zyg	1.888888889	0	0	0	0	0	0	0	0	0.16	0.09	0.17	0.09	0	0	0	0	0	0	0	0	0	0	0.09	0.07
CG12643	X	10158256	10159290		0.557145206	0.12	0.64	0.28	0.27	0.17	0.15	0.05	0.23	0.1	0.18	0.6	0.18	0.41	0	0.29	0.53	0.14	0	0.23	0	0	0.1	0.05	0.14
CG12644	X	10052842	10053124		0	0	0	0	0	0	0	0	0	0	0	0	0	0	0	0	0.22	0	0	0	0	0	0	0	0
CG12645	X	10047644	10049044	mat	1.485118732	2.3	2.7	3.33	3.06	1.2	0.98	1.11	1.8	0.32	1.06	1.38	0.7	2.53	1.24	1.17	1.7	1.01	1.77	0.51	1.26	0.59	0.75	0.58	0.93
CG1265	3L	4254773	4256055	matzyg	0.839773651	18.03	14.18	18.41	15.33	7.25	9.06	5.52	6.84	8.89	8.8	15.58	22.8	24.34	12.4	17.98	15.95	9.28	6.62	3.83	4.95	19.35	6.1	13.07	22.14	0	0	0	15.33	0	0	0	0	0	0	7.79	0	24.34	0	0	15.95	0	0	0	0
CG12655	X	19852421	19853421		3	0	0	0	0	0	0	0	0	0.25	0	0.24	0.1	0	0	0	0	0	0.09	0	0	0	0	0.08	0.16
CG12659	X	8484648	8486423	mat	1.012494017	20.94	18.14	23.81	21.41	31.17	28.52	20.35	22.43	26.15	27.03	28.65	24.22	23.1	22.59	23.38	27.51	26.07	23.31	20.68	26.16	22.37	27.23	21.57	26.52
CG12661	X	8817255	8817651		0.219905988	0	0.15	0.44	0	0.73	0.13	0	0.61	0.26	0	0.12	0.16	0.53	0	1.14	0.92	0	0.41	0	0.29	0.14	0	0	0.12
CG12662	X	8877700	8878216		0.693227092	2.72	1.74	0	0	0	0	0	0	0	0	0	0	0	2.51	0	0	0	0	0	0	0	0	0	0
CG12672	X	17899929	17901525		2	0	0	0.01	0.02	0	0.01	0.07	0.05	0	0.07	0	0	0	0	0	0.01	0	0	0	0	0	0	0	0
CG12674	2L	2079976	2081286		0	0	0	0	0	0.15	0	0	0.26	0	0	0	0	0	0	0	0	0	0	0	0	0	0	0	0
CG12679	X	20246790	20247549		0	0	0	0	0	0	0	0	0	0.07	0	0	0.08	0	0	0	0	0	0	0	0	0	0.07	0.07	0
CG1268	3L	4262793	4263233	zyg	0.805662671	0	0	0	0.42	1.32	2.82	3.04	1.91	8.93	7.32	11.84	12	0	0	0	0	0.78	1.49	2.05	1.19	11.79	6.91	14.41	14.86
CG12680	X	4891571	4892219		0	0	0	0	0	0	0	0	0	0	0	0	0	0.11	0	0	0	0	0	0	0	0	0	0	0
CG12682	X	4720036	4720750		0	0	0	0	0	0.08	0	0.07	0	0.07	0.17	0	0	0	0	0	0	0	0	0	0	0	0	0	0
CG12688	X	4275504	4277202		0.467606579	0.31	0	0.42	0.34	0	0.13	0.26	0	0	0.45	0	0	0.69	0	0	0.6	0.24	0	0	0.14	0	0.13	0	0
CG12689	X	7479473	7480043		0	0	0	0	0	0	0	0	0	0	0	0.08	0	0	0	0	0	0	0	0	0.1	0	0	0	0
CG12691	X	4160129	4160702		0.555555556	0	0	0	0	0	0	0	0	0.09	0.22	0.08	0	0	0	0	0	0	0.1	0	0.3	0.09	0.18	0.18	0
CG12692	X	4194184	4196379	zyg	1.191304348	0	0	0	0	0.06	0	0	0.13	0.24	0.03	0.1	0.19	0	0	0.05	0	0	0.03	0	0.03	0.06	0.03	0.13	0.08
CG12698	X	15900179	15902758	matzyg	0.927619048	0.03	0.03	0.06	0.17	0.24	0.14	0	0.06	0.11	0.49	0.38	0.32	0.04	0	0.1	0	0.13	0.14	0.05	0.12	0.26	0.08	0.08	0.18
CG12702	X	19653200	19656356	mat	1.017386764	31.99	39.46	36.58	39.18	36.11	22.91	30.86	38.55	27.38	27.43	32.42	32.3	31.84	51.86	35.4	33.25	32.6	35.56	24.59	37.97	21.77	25.15	26.19	20.09
CG12703	X	19644832	19653323	mat	0.921512603	75.7	73.94	78.93	60.3	30.19	16.92	22.8	22.39	27.13	27.79	29.53	15.6	71.18	93.66	79.37	70.97	38.76	30.55	16.75	26.42	14.36	19.76	18.04	10.33
CG12708	X	15569533	15571770	matzyg	1.154218359	3.49	0.38	0.52	0.51	0.32	1.06	4.45	1.61	3.79	2.85	2.61	3.02	0.65	1.85	0.45	0.16	0.7	0.45	2.05	1.11	2.19	2.01	3.55	2.73
CG1271	3L	3052513	3054907	matzyg	0.838917346	4.24	3.38	2.64	1.59	0.68	0.48	0.37	0.28	3.8	1.9	5.47	6.43	3.16	3.72	2.55	1.03	0.67	0.69	0.91	0.51	6.12	2.29	6.44	6.3
CG12713	3L	15825559	15827043	mat	0.961733636	27.7	24.77	35	39.07	37.99	35.13	19.72	32.9	11.84	20.61	11.97	15.22	32.14	22.28	34.37	43.46	34.48	40.66	24.34	45.14	13.09	16.1	11.2	14.87
CG12714	X	13005392	13008469	mat	0.870253381	31.25	38.18	45	6.75	0.9	0.16	0.72	0.69	1.05	1.28	0.9	1.34	37.5	52.92	33.72	13.03	1.12	1.02	0.2	0.48	0.34	0.32	0.57	0.05
CG12716	X	12868817	12870264		0	0	0	0	0	0	0	0	0	0	0.05	0	0	0	0	0	0	0	0	0	0	0	0	0	0
CG12717	X	12654910	12657638	mat	1.171881783	30.12	10.22	23.87	8.26	0.86	0.74	0.16	0.87	0.48	0.79	1.24	1.82	26.81	8.71	15.45	11.07	1.64	1.32	0.05	1.21	1	0.54	0.82	1.18	30.12	0	23.87	0	0	0	0	0	0	0	0	0	26.81	0	15.45	11.07	0	0	0	0
CG12721	X	11966036	11966848	mat	1.003758867	70.99	58.11	75.72	100.08	84.16	111.94	69.45	88.34	96.64	78.25	91.34	80.64	73.72	51.93	73.98	88.33	91.16	97.7	88.58	92.99	93.45	87.18	79.43	106.41
CG12723	X	13083675	13085915		0.898113208	0	0.03	0	0.01	0	0.01	0.13	0.07	0.14	0.06	0.11	0.09	0	0.09	0	0.03	0.07	0.06	0.01	0.03	0.1	0.02	0.05	0.28
CG12725	X	13296255	13296747		0	0	0	0	0	0	0	0	0	0	0.13	0	0	0	0	0	0	0	0	0	0	0	0	0	0
CG12728	X	5836640	5838655	mat	0.90481257	29.11	21.22	42.9	27.35	39.3	19.99	11.11	22.56	4.21	7.9	5.92	6.45	43.33	16.18	32.42	42.66	32.06	27.14	7.94	28.47	4.23	9.82	4.5	6.36
CG1273	3L	4263720	4277782	zyg	1.328747894	0.02	0	0	0.01	0.62	0.26	0.28	1.45	1.35	1.99	0.88	1.6	0.1	0	0	0.15	0.23	0.48	0.12	0.33	0.65	1.23	0.95	0.4	0	0	0	0	0	0	0	0	0	1.4	0	1.1	0	0	0	0	0	0	0	0
CG12730	X	5411293	5412803	zyg	1.063588979	0.05	0	0.05	0.79	5.53	2.42	7.69	12.24	19.53	14.08	16.09	15.92	0	0.07	0.24	0.74	1.3	3.13	4.22	3.93	17.16	11.61	17.34	19.5	0	0	0	0	0	0	0	6.59	11.72	12.07	12.72	15.92	0	0	0	0	0	0	0	0
CG12734	3L	3178933	3185287	mat	0.908051606	91.46	91.43	133.66	62.78	35.15	8.29	5.8	12.98	6.26	8.31	7.16	10.62	123.21	89.86	101.33	100.94	25.48	26.25	3.85	23.41	5.83	6	6.77	5.35	91.46	91.43	133.66	62.78	35.15	8.07	5.61	12.74	3.79	5.14	3.68	5.86	122.54	89.35	101.14	100.94	25.48	26.25	2.77	22.96
CG12736	2R	3396031	3397959	mat	0.990947992	28.24	31.75	31.18	33.06	40.69	36.38	38.26	33.97	35.77	35.12	35.17	39.16	28.75	34.76	33.15	33.37	37.14	39.24	40.91	35.05	34.59	37.21	33.89	31.99	28.24	31.75	31.18	33.06	40.69	36.18	38.26	33.97	34.2	33.5	30.75	33.94	28.75	34.76	32.93	33.37	37.14	39.24	40.41	35.05
CG12744	2R	5762788	5763750	mat	1.021875791	20.91	17.16	23.98	34.39	24.22	21.59	20.09	21.98	25.46	18.57	35.62	28.11	26.49	7.43	21.46	24.73	25.38	19.91	15.41	21.54	37.17	23.62	24.12	32.8
CG12746	3R	1390592	1393157	mat	1.0386019	34.66	38.03	39.13	52.02	42.61	33.68	34.67	34.42	19.52	27.63	16.9	21.3	37.45	35.85	44.27	42.52	41.4	39.08	29.13	39.19	16.41	29.33	19.01	15.45
CG1275	3L	2252743	2257409	mat	0.998179475	59.65	64.01	62.7	72.48	99	91.03	82.31	68.87	70.84	73.17	73.88	74.51	66.2	59.51	77.73	83.85	85.72	81.76	70.55	75.99	69.03	72.45	72.28	51.01
CG12753	3R	12262601	12267382	mat	0.972222509	48.29	53.85	67.23	47.37	34.79	17.36	19.56	24.5	27.95	30.11	32.56	37.35	59.1	54.4	56.44	57.41	29.74	25.77	15.17	23.37	27.17	27.69	33.87	21	48.29	53.85	67.23	47.37	34.79	17.03	19.56	24.5	18.95	18.72	18.32	26.94	58.28	54.4	56.44	57.41	29.74	25.24	13.65	22.68
CG12765	2R	9118087	9119170	zyg	0.796965272	3.37	2.87	1.3	0.73	0	0.2	0.26	0.89	11.08	4.11	12.82	12.48	2.54	1.43	1.52	0.71	0.19	0.11	0.33	0.57	16.8	4.52	12.91	21.84
CG12766	3L	3938623	3940084		0	0	0	0	0	0	0	0	0	0	0	0.09	0.06	0	0	0	0	0	0.11	0	0	0.05	0.1	0	0
CG12768	3L	22903590	22916632	mat	0.922270466	0.87	2.16	1.06	1.51	1.27	0.73	0.76	1.43	1.29	1.13	0.85	1.06	1.2	1.48	0.95	0.76	0.66	0.97	1.96	1.03	0.96	1.2	1.3	0.84
CG12769	2R	3941330	3953056	mat	0.763984597	2.59	2.45	2.85	0.5	0.12	0.16	0	0.2	0.1	0.21	0.11	0.25	3.28	4.11	1.8	0.78	0.27	0.2	0.03	0.23	0	0.16	0.07	0.1
CG12772	X	8571095	8574751	mat	1.016883167	21.26	18.31	11.34	1.73	0.7	0.28	0.88	1.31	4.68	5.69	5.39	4.99	19.68	20.11	9.39	3.3	0.52	0.71	0.89	1.03	3.87	2.71	4.39	3.05	0	18.31	0	0	0	0	0	0	0	0	0	0	19.68	20.11	0	0	0	0	0	0
CG12773	X	1243919	1248009	mat	0.900719527	50.67	45.48	50.98	47.71	57.93	45.56	49.67	79.71	34.8	68.06	20.18	28.16	47.28	65.24	55.85	66.7	54.06	63.81	44.8	65.32	20.64	65.67	21.35	12.44	50.67	0	50.98	47.17	57.93	45.56	49.67	79.71	34.8	68.06	20.18	28.16	47.28	0	55.85	66.7	54.06	63.81	44.8	65.32
CG12782	2R	19151791	19153057	zyg	0.541364296	0	0	0.05	0	0.19	0	0	0	0.17	0.1	0.24	0.66	0	0	0.17	0	0	0	0.16	0	0	0.26	0.12	0.04
CG12783	3R	12437350	12439122		0.362068966	0	0	0	0	0	0	0	0	0	0	0.03	0.04	0	0	0	0	0.03	0	0	0	0	0	0.07	0
CG12788	X	19510695	19512562	mat	1.092144777	34.81	40.09	26.5	12.32	3.38	2.43	3.64	2.21	15.13	9.8	19.68	10.23	31.56	39.28	23.5	12.5	4.67	3.03	4.5	2.72	11.19	7.1	12.16	9.92
CG12795	2L	3452450	3453596	matzyg	1.044982466	17.25	10.07	5.73	1.25	0.94	1.45	2.94	4.57	13.74	11.92	16.5	15.27	9.61	10.69	2.54	1.38	0.58	0.94	4.35	2.25	15.57	12.14	16.86	16.81	17.25	0	0	0	0	0	0	0	6.25	0	11.65	0	0	0	0	0	0	0	0	0
CG12807	3R	5823260	5826036	zyg	0.698132268	0	0.12	0	0.1	0.16	0.14	0.27	0.05	0.8	0.39	1.18	2.26	0	0	0.14	0	0.11	0.15	0.24	0.22	1.34	0.42	1.54	1.21
CG12811	3R	5873102	5874258	mat	1.367622416	21.88	9.69	5.66	0.68	1.14	0.59	1.57	0	2.82	1.72	3.53	3.62	14.35	8.88	3.85	0.2	1.04	0.71	0.85	0.57	3.46	3.31	3.69	3.69
CG12814	3R	5996876	6004693		0	0	0	0	0	0	0	0	0	0.09	0	0	0.03	0	0	0	0	0	0	0	0	0	0	0.07	0
CG12817	3R	6049161	6050438	zyg	0.92869153	0	0	0	0.14	0.87	1.46	1.23	1.25	0.72	0.81	0.92	0.49	0	0	0.23	0.07	0.3	1.08	1.08	0.69	1.04	1.34	1.11	0.78	0	0	0	0	0	0	0	0	0	0	0	0	0	0	0	0	0	0	0	0
CG12818	3R	6157302	6158417	mat	1.042973509	33.89	22.97	35.56	39.25	21.91	18.64	13.35	16.1	8.73	10.62	11.17	9.6	33.97	18.69	33.64	36.25	22.45	21.73	12.86	22.36	12.97	10.78	9.02	11.03	33.89	22.97	35.56	39.25	21.91	18.64	13.35	14.09	0	0	0	0	33.97	18.69	33.64	36.25	22.45	21.73	0	22.36
CG12821	2R	3719703	3723579	zyg	0.732277264	0	0	0	0	0.7	1.59	1.06	1.56	1.41	1.23	2.37	2.08	0	0	0	0	0.76	1.4	0.66	0.99	3.01	1.02	1.77	2.75
CG12822	2R	3719671	3721346	mat	1.008338511	33.67	29.6	22.52	11.52	3.95	3.19	3.36	3.71	7.41	4.97	10.21	12.43	26.69	33.86	20.28	11.63	6.1	5.45	3.45	4.58	10.91	6.76	11.28	8.54
CG12824	2R	3677895	3678676		0	0	0	0	0	0	0	0	0	0	0	0.08	0	0	0	0	0.1	0	0	0	0	0	0	0	0
CG12825	2R	3676718	3677496		0	0	0	0	0.16	0	0.18	0	0	0.09	0	0	0	0.48	0.15	0.09	0	0.08	0	0	0	0	0.09	0	0
CG12826	2R	3558054	3558507	zyg	0.804456495	0	0	0	0	0	0.13	0	0.15	7.37	1.73	3.42	4.23	0	0	0	0	0.12	0.14	0.24	0.15	4.15	3.43	7.15	3.37
CG12828	2R	3036792	3037142		0	0	0	0	0	0	0	0	0	0	0	0	0	0.48	0	0	0	0	0	0	0	0	0	0	0
CG12835	2R	2994446	2995433		2.609756098	0	0	0	0.05	0.94	0.16	0.43	1.1	0.21	0.25	0.05	0.12	0	0	0	0	0.3	0.33	0.24	0.35	0	0.58	0	0.1
CG12836	2R	2955751	2957322		0.722222222	0	0	0	0	0	0	0.13	0	0	0	0	0	0	0	0	0	0	0.14	0.18	0	0	0	0	0
CG12842	2R	2926736	2927249	zyg	2.764705882	0	0	0	0	0.18	0	0	0	0.47	0.38	0	0.94	0	0	0	0	0	0	0	0	0.17	0	0	0.6
CG12848	2R	20650088	20650605	mat	0.985529761	72.56	87.91	67.65	104.15	91.14	108.78	105.74	93.86	100.47	85.21	89.19	86.13	75.64	84.92	77.41	80.34	96.33	95.56	109.67	100.89	99.37	90.51	102.17	100.49
CG12849	2R	20685447	20686136	zyg	0.713774597	0	0	0	0	0.11	0	0	0	0.1	0.95	0.65	0.36	0	0	0	0	0.09	0	0	0	0.52	0.1	0.58	0.38
CG12851	2R	20836169	20842004		0.764901532	0.46	0.62	0.44	0.46	0.76	0.36	0.13	0.51	0.05	0.22	0.05	0.12	0.88	0.46	0.74	0.67	0.53	0.24	0.14	0.63	0.02	0.2	0.04	0.01
CG12853	2R	10821029	10821431		0	0	0	0	0	0	0	0	0	0	0	0	0	0	0	0	0	0	0	0	0.17	0	0	0	0
CG12857	2R	10645556	10647099		0.297708618	0	0	0	0.06	0.2	0.04	0.04	0.04	0.43	0	0.07	0.09	0	0	0	0.09	0.07	0.11	0.17	0.16	0.23	0.29	0.7	0.27
CG12858	2R	10627870	10632834		0	0	0	0	0	0	0	0	0	0	0	0	0.02	0	0	0	0	0	0	0	0	0	0	0.03	0
CG12859	2R	10644025	10644578	mat	0.912826419	74.36	95.03	63.73	82.86	123.63	165.51	158.29	97.3	128.99	90.2	100.75	100.19	70.28	105.17	92.08	76.01	127.43	125.71	172.29	104.17	122.59	122.33	134.55	115.41
CG12863	2R	10507299	10508817	mat	0.912837004	19.73	10.39	16.9	18.32	9.98	7.17	5.79	8.37	6.33	9.15	9.72	11.95	22.94	6.47	20.58	19.62	9.34	8.46	6.06	7.43	8.42	6.69	5.61	10.74
CG12868	2R	10492051	10492840	mat	1.133557812	8.76	3.78	9.29	10.33	5.98	4.76	2.79	3	0.35	1.19	0.4	0.08	8.88	0.71	5.09	10.2	4.83	3.82	1.11	4.86	0.37	0.86	0.28	0.27
CG12869	2R	10478707	10483126	zyg	0.285132383	0	0.08	0	0	0	0	0	0.04	0.05	0.02	0.07	0.34	0	0	0	0.04	0.03	0	0	0	0.21	0.05	0.05	0.12
CG12877	3R	23532823	23536579	mat	0.92004282	56.74	63.12	73.17	62.01	72.33	63.7	54.74	95.82	28.26	61.33	20.87	32.04	65.99	69.32	67.43	83.63	70.84	74.18	58.62	83.6	16.46	54.15	20.8	16.81	56.74	63.12	72.53	62.01	72.15	63.7	54.48	95.63	26.66	60.8	18.78	25.43	65.99	69.32	67.28	83.28	70.33	73.99	58.22	83.41
CG12879	3R	23519869	23522173	mat	1.143477298	12.08	10.41	14.08	12.07	8.66	5.88	7.12	5.09	2.43	3.68	1.74	3.5	11.81	9.53	12.08	7.68	8.72	8.56	4.27	8.1	2.46	4.93	2.82	2.19
CG1288	3R	3033094	3034137		0	0.06	0	0	0	0	0	0	0	0	0	0	0	0	0	0	0	0	0	0	0	0	0	0	0
CG12880	3R	23511683	23518514		0.376237624	0	0	0	0	0.03	0.08	0	0.03	0.03	0	0.08	0.06	0	0	0	0	0.1	0.03	0	0	0	0.05	0.01	0
CG12883	3R	23505012	23506058	mat	1.391537715	24.11	9.2	4.56	0.71	1.07	0.32	0.71	0.62	1.61	1.2	1.82	1.45	15.55	8.66	4.31	1.25	0.75	0.34	0.63	0.53	1.89	1.97	2.52	1.96	24.11	0	0	0	0	0	0	0	0	0	0	0	0	0	0	0	0	0	0	0
CG12885	3R	23356034	23359655		0	0	0.02	0	0	0	0	0	0	0	0	0	0.27	0	0	0	0	0	0	0	0	0	0	0	0
CG12895	2R	6324176	6324864	mat	0.923347791	43.74	42.96	52.61	69.17	61.16	73.98	51.3	59.84	62.11	76.56	78.75	63.11	61.13	28.75	61.36	63.99	66.43	52.61	57.51	56.67	78.43	69.01	72.94	87.2
CG12896	2R	6314384	6315418	matzyg	0.249873613	50.68	15.65	26.28	51.35	18.43	27.67	53.45	39.86	68.9	85.13	98.58	77.7	20.54	15.37	47.22	37.09	44.99	24.5	64.26	30.99	419.43	82.92	142.42	89.73
CG12902	2R	6242224	6243336		0	0	0	0	0	0	0	0	0	0	0	0.05	0.07	0	0	0	0	0	0	0	0	0	0	0	0.22
CG12907	2R	6240872	6241889		0	0	0	0	0	0	0	0	0	0.05	0	0	0.06	0	0	0	0	0	0	0	0	0	0	0	0
CG12909	2R	6197628	6198648	mat	0.983999521	65.02	62.75	67.81	78.67	90.48	86.38	81.07	90.53	87.14	77.26	96.11	95.05	73.35	56.05	72.21	70.38	86.37	89.37	88.63	87.16	102.09	86.29	84.43	102.12
CG1291	3L	3143809	3145288	mat	0.966495421	29.23	33.4	36.53	46.63	48.28	48.18	42.65	40.11	40.56	38.99	45.35	49.81	32.97	34.93	43.13	39.07	41.53	37.86	42.66	41.84	49.51	40.63	48.26	37.79
CG12910	2R	6154216	6156710		0.548892931	0.38	2.59	1.12	0.43	0.25	0.25	0.69	0.13	0.22	1.74	0.36	0.46	0	0	0	0.56	0.71	0	0.18	0.47	0.71	0.17	0.49	0.45
CG12911	2R	6144193	6148781	zyg	0.433701657	0	0	0	0.01	0	0	0.07	0	0.1	0.08	0.18	0.39	0	0	0	0	0.06	0	0	0.04	0.34	0.03	0.16	0.83
CG12912	2R	6120970	6122081	zyg	0.794444444	0.04	0	0	0.08	0.02	0	0.07	0.32	0.09	0.26	0.12	0.42	0	0.02	0	0.01	0.08	0.09	0.01	0.07	0.11	0.15	0.13	0.07
CG12913	2R	6136760	6142349	zyg	1.367647059	0	0	0	0	0	0.03	0.09	0.07	0.03	0.07	0.13	0.27	0	0	0	0	0.05	0	0.05	0	0.03	0.08	0.03	0.11
CG12914	2R	6135318	6136913		0	0	0.1	0	0	0	0	0	0.05	0	0.05	0	0	0	0	0	0	0	0	0	0	0	0	0.04	0.12
CG12917	2R	6025160	6026772		0.75	0	0	0	0	0.08	0	0	0	0.03	0	0.03	0	0	0	0	0	0	0.04	0	0	0.04	0	0	0
CG12918	2R	5938366	5939682	mat	1.011334904	48.17	33.63	50.77	48.94	25.26	26.34	20.87	23.65	14.91	21.29	16.96	17	49.98	19.66	49.42	47.37	33.04	22.83	15.71	23.55	18.76	23.46	14.92	15.12
CG12920	2R	5956613	5958583	zyg	1.029123479	0	0.18	0	0	0.09	0.4	1.44	1.21	2.45	1.33	1.03	0.66	0.11	0	0.04	0.24	0.34	0.3	1.17	1.79	1.53	2.07	1.79	0.99
CG12923	2R	5775152	5776386	zyg	0	0	0	0	0	0	0	0	0	0.05	0	0.08	0.11	0	0	0	0	0	0	0	0	0	0	0	0
CG12926	2R	5495632	5497792		0	0	0.41	0	0	0.05	0.13	0.06	0	0.12	0	0	0	0.24	0	0.13	0.11	0	0.05	0	0.14	0	0.08	0	0
CG12929	2R	5473614	5474180	mat	0.924289916	8.06	8.71	7.08	8.1	7.54	10.46	14.55	8.13	7.22	8.18	5.41	6.67	8.56	7.21	11.32	7.47	7.64	10.83	10.87	8.26	7.09	8.28	10.42	6.94
CG12934	2R	6536416	6537250	zyg	1.85	0	0	0	0	0	0	0.06	0	0.85	0.3	1.32	1.7	0	0	0	0	0	0	0	0	0.26	0.44	0.78	1.65
CG12935	2R	6696897	6698160	mat	1.02871627	32.17	22.53	27.44	28.06	13.93	11.35	8.57	7.18	11.91	10.16	20.51	14.51	31.08	12.62	27.71	25.79	13.34	12.48	6.21	9.88	20.61	10.15	17.83	21.2
CG12942	2R	6782015	6784727	matzyg	1.095458119	42.55	24.01	23.87	8.04	2.27	1.62	2.24	3.64	12.68	12.33	20.48	22.7	30.82	25.74	13.69	7	2.86	2.58	2.13	3.44	24.31	11.81	15.47	18.07	42.55	24.01	23.87	8.04	0	0	0	0	0	8.81	11.52	10.38	30.82	25.74	0	7	0	0	0	0
CG12943	2R	6791074	6793068		0	0	0	0	0	0.19	0	0	0	0.03	0	0.03	0	0	0	0	0	0	0	0	0	0	0	0	0.03
CG12945	3R	5614569	5616939	mat	1.05896948	57.51	31.46	46.72	4.22	0.64	0.35	0.26	0.35	1.23	1.2	1.64	2.33	63.46	25.21	23.17	6.41	0.24	0.34	0.18	0.39	1.92	1	2.06	1.76
CG12947	3R	5605785	5608779	zyg	0.751223118	0.64	0.39	0.35	0.82	0.66	1.35	2.87	1.67	9.1	5.1	7.51	12.43	0.15	0.74	0.22	0.22	1.75	1.29	2.59	1.79	9.79	7.1	12.04	7.93	0	0	0	0	0	0	0	0	6.07	2.32	0	6.63	0	0	0	0	0	0	0	0
CG12948	3R	5571888	5573254	mat	1.048572179	56.79	47.83	43.99	23.02	2.75	2.13	2.25	2.27	10.22	5.44	17.19	18.52	61.01	39	38.83	18.77	4.04	3.8	1.71	2.48	13.84	6.75	13.35	13.1	56.79	47.83	43.99	0	0	0	0	0	0	0	12.61	0	61.01	39	38.83	0	0	0	0	0
CG1295	3L	4204568	4205537	mat	0.694341344	5.99	11.03	12.02	1.54	1.6	0.57	0.1	2.45	0.28	0.91	1.41	1.36	10.48	17.31	6.27	6.39	1.89	1.41	0.44	1.5	0.2	0.86	0.55	0.63
CG12950	3R	5560559	5565651	zyg	0.840032037	0	0.02	0.02	0	0	0	0	0.03	0.71	0.21	0.69	1.46	0.06	0	0	0	0.01	0.02	0	0.02	0.76	0.38	0.89	0.99
CG12951	3R	5154997	5156047		0.527839644	0	0	0	0.29	0	0	0	0.08	0.06	0.08	0.24	0.23	0	0	0	0	0	0	0	0.15	0.27	0	0.13	0.49
CG12963	2R	11443302	11449941	zyg	0.594988148	0	0	0	1.26	0.46	1	0.76	0.31	0.85	0.72	0.56	1.75	0	0	0.39	0	0.28	1.13	1.47	1.25	0.91	0.35	1.1	0.95
CG12964	2R	11373456	11384712		0.568656716	0	0	0	0	0.06	0.04	0.03	0.15	0.43	0.32	0.16	0.36	0	0	0	0	0	0.03	0.25	0.04	0.06	0.16	0.03	0.11
CG12970	2R	11743465	11745027		1.583333333	0	0	0	0	0.1	0	0.14	0.1	0.13	0	0.04	0.05	0	0	0	0	0.08	0	0.04	0.1	0	0.22	0.04	0
CG12971	3L	21348376	21349595		0.245614035	0	0	0	0	0	0	0	0	0.06	0.08	0	0.16	0	0	0	0	0.06	0	0	0.29	0.21	0	0.06	0.06
CG12972	3L	21338137	21340169	matzyg	1.039006622	10.88	6.5	5.97	0.87	0.52	1.04	2.84	6.3	18.13	16.47	20.19	14.43	13.99	4.58	2.4	0.09	1.43	1.02	4.73	2.39	17.4	13.56	16.86	12.16	10.88	6.5	0	0	0	0	0	0	10.61	8.87	13.25	12.83	0	0	0	0	0	0	0	0
CG12974	3L	21275113	21278364	zyg	0.600470563	0	0	0.06	0.07	0.19	0.18	0.23	0.26	0.63	0.74	0.97	1.72	0	0	0.07	0.02	0.14	0.12	0.07	0.12	1.25	0.86	1.48	1.42
CG12975	3L	21209091	21209924	matzyg	0.897821542	28.2	13.05	17.85	19.09	3.19	2.35	3.39	3.52	15.19	10.25	28.24	17.01	29.82	10.24	14.58	9.6	2.29	3.01	3.48	3.77	32.14	7.76	22.26	29.59
CG1298	2R	1559276	1560302	mat	1.029873384	34.18	23.17	33.34	27.79	17.87	12.59	8.7	11.52	13.07	16.15	20.12	16.51	37.94	14.29	27.54	30.27	19.19	17.01	9.21	15.32	13.18	12.7	13.93	18.32
CG12983	3L	20955756	20959862		0.375	0	0	0	0.01	0	0	0	0	0.03	0.02	0.05	0	0	0	0	0	0	0	0	0	0.08	0	0	0.06
CG12984	3L	20984772	20986030	zyg	0.6571559	0	0	0	0.06	0	0.13	0	0	0.31	0.45	0.35	0.52	0	0	0	0	0	0	0	0	0.59	0.5	0.3	0.48
CG12986	X	17713270	17713648	matzyg	1.232886095	0.34	5.07	0.92	0.49	2.61	2.46	7.92	5.77	15.45	30.09	2.92	4.07	0	0.91	1.99	1.77	2.71	1.88	5.91	7.36	4.17	11.67	7.16	5.71
CG1299	3L	4148696	4152477		3.294117647	0	0	0.09	0.19	0.03	0.37	0.14	0.25	0.05	0.13	0.17	0.06	0	0	0.03	0	0	0.08	0	0.03	0	0	0.05	0
CG12990	X	17563240	17565921	zyg	1.490751558	0.05	0	0.05	0.04	0.22	0.04	0.21	0.13	1.48	0.48	1.59	2.19	0.03	0.07	0	0.03	0.08	0.12	0.1	0.15	0.72	0.71	1.23	1.31
CG12991	X	17473890	17492995	mat	1.105950906	3.12	7.36	4.14	4.09	1	0.41	0.35	0.31	0.29	0.14	0.23	0.34	2.67	4.92	3.26	5.54	1.19	0.94	0.21	0.67	0.02	0.07	0.2	0
CG12992	X	17484204	17485633		0	0	0	0	0	0	0	0	0.44	0	0	0	0.09	0	0.57	0	0	0	0	0.03	0	0.04	0.26	0.04	0
CG12994	X	17316352	17338027		0	0	0	0	0	0	0	0	0	0	0	0	0.11	0	0	0	0	0	0	0	0	0	0	0	0
CG12995	X	17103472	17103994		0	0	0	0.11	0	0	0	0	0	0	0	0	0	0	0	0	0	0	0	0	0	0	0	0	0
CG12996	X	17143834	17145135		0	0.03	0	0	0	0	0	0	0	0	0	0	0	0	0	0	0	0	0	0	0	0	0	0	0
CG13000	X	16842140	16842473	zyg	1.823002423	2.3	74.62	210.83	273.04	581.13	348.53	376.92	370.8	63.15	132.53	47.72	51.24	10.97	29.01	111.65	223.44	288.31	274.09	166.91	273.95	25.12	57.04	21.54	27.7
CG13001	X	16835112	16836895	matzyg	1.078045148	24.43	34.72	23.33	8.33	2.67	1.88	6.93	6.15	28.37	23.75	34.17	19.66	23.56	39.27	13.85	8.33	3.37	3.39	5.33	3.94	23	15.4	27.45	17.97
CG13003	X	16738839	16743972		0	0	0	0	0	0.03	0.02	0.01	0	0.08	0.12	0	0.04	0	0	0	0	0	0.02	0	0.01	0	0.06	0.01	0.04
CG13004	X	16721145	16729547	mat	1.034359238	43.5	32.73	20.24	2.16	0.85	0.23	0.18	0.3	1	0.71	0.7	0.68	38.81	36.33	15.93	4.93	0.11	0.27	0.16	0.18	0.62	0.23	0.31	0.12
CG13005	X	16697712	16699313	mat	0.964279615	27.51	18.87	10.62	3.08	0.53	0.14	0.21	0.28	1.87	1.54	2.87	2.14	25.05	23.9	9.71	2.96	0.35	0.5	0.31	0.38	1.39	0.61	1.58	1.61
CG13010	X	16572471	16572876	zyg	0.959677419	0	0	0	0	0	0	0	0.15	2.13	0.15	1.19	1.06	0	0	0	0	0	0	0	0	0	0.64	1.24	0.48
CG13012	X	16563073	16564165		0.021539821	0	0	0.15	0	0	0	0	0.62	0	0	0	0	0	0	0.13	0	0	0	0	0	0.28	0.4	0.9	0
CG13014	X	16481943	16482969	matzyg	1.283853528	4.47	1.63	1.35	0.41	0	0.15	0.52	0.41	4.06	2.35	6.55	2.64	2.53	2.52	0.34	0	0.14	0.05	0.28	0.34	4.08	1.87	4.06	5.07
CG13016	2R	10045275	10046939	mat	0.974906659	37.54	27.5	35.65	23.91	8.37	5.59	4.43	6.2	9.84	8.91	18.6	21.42	43.39	21.62	28.98	25.94	10.73	7.17	4.48	6.2	18.79	7.6	13.85	18.96	37.54	27.5	35.65	23.91	0	5.59	0	0	6.26	0	11.04	16.21	43.39	0	28.98	25.94	10.73	0	0	6.2
CG13018	2R	10044554	10044984	matzyg	0.984922547	7.47	5.53	2.68	2.23	2.19	1.16	5.12	0.84	6.36	3.6	8.79	7.01	5.01	3.77	6.07	1.67	1.52	0.94	3.55	1.92	6.24	2.9	9.82	10.76
CG13021	X	3408348	3410093		0	0	0	0.19	0	0.06	0	0	0.07	0.06	0	0	0	0	0	0	0	0	0	0	0	0	0	0	0
CG13022	3L	16931429	16932052		0.066356011	0	0	0	0	0.37	0	0	0.1	0.49	0.5	0.08	0.1	0	0	0	0	0	0.09	0.53	0	0	0.08	0.89	0.08
CG13023	3L	16917437	16920534		0.123287671	0	0	0	0	0.03	0.03	0	0	0.03	0.03	0	0.03	0	0	0	0	0	0	0	0.03	0.03	0.06	0.08	0.03
CG13025	3L	16769627	16772815	matzyg	1.146657366	19.23	8.86	6.45	1.12	0.27	0.2	0.91	1.08	8.21	6.42	10.09	11.43	13.75	9.55	3.27	1.8	0.27	0.27	1.18	0.78	9.47	6.33	9.63	5.35
CG13026	3L	16718609	16719269		0	0	0	0	0	0.1	0	0	0	0	0	0	0	0	0	0.08	0	0	0.27	0	0	0	0.09	0	0
CG13027	3L	16937522	16938978		0	0	0	0	0	0	0	0	0	0	0	0	0.12	0	0	0	0	0	0	0	0	0.21	0	0	0
CG13028	3L	16916351	16917094		0	0	0	0	0	0	0	0	0	0.07	0	0	0	0	0	0	0	0	0	0	0	0	0	0	0
CG13029	3L	16853721	16854938	zyg	1.047388823	0.43	0	0.99	1.55	2.11	0.54	0.51	0.64	1.6	1.3	4.72	4.47	1.07	0.25	0.53	1.8	0.47	0.21	0.77	1.61	2.49	1.24	3.69	5.95
CG13031	3L	16717990	16718414		0.482758621	0	0	0	0	0	0	0.29	0	0.14	0	0	0.17	0	0	0	0	0	0	0	0	0.29	0.14	0	0.4
CG13032	3L	16667063	16669364	matzyg	0.478383459	0.09	0.08	0.13	0.11	0.11	0.09	0.05	0.06	0.12	0.11	0.18	0.34	0.13	0	0.05	0.17	0.2	0	0.04	0.21	0.42	0.09	0.23	0.09
CG13033	3L	16537665	16538725		0.833333333	0	0	0	0	0.07	0.06	0	0.07	0.12	0	0.23	0	0	0	0	0	0.06	0.2	0.12	0	0	0	0.06	0.06
CG13035	3L	16389952	16393157		0.363431151	0	0	0	0.11	0.05	0	0.02	0.03	0.09	0.32	0.18	0.08	0.16	0.08	0.05	0	0.07	0.08	0	0	0	0.14	0.07	0.02
CG13036	3L	16384221	16384781	zyg	0.535294118	0	0	0.15	0	0	0.13	0	0	0.13	0.16	0.13	0.48	0	0	0	0	0	0	0.12	0	0.14	0	0	0.13
CG13039	3L	16319156	16319862		0	0	0	0	0	0	0	0	0	0	0	0	0	0	0	0	0	0	0	0	0	0	0	0	0.21
CG13040	3L	16318245	16318906		0	0	0	0	0	0	0	0	0	0	0	0	0	0	0	0	0	0	0	0	0	0	0	0	0.08
CG13044	3L	16295590	16296260		0	0	0	0	0	0	0.17	0	0	0	0	0	0	0	0.29	0	0	0	0	0	0	0	0	0	0
CG13045	3L	16283333	16283897		0	0	0	0	0	0	0	0	0	0	0	0.09	0.11	0	0	0	0	0	0	0	0	0	0	0	0
CG13046	3L	16280814	16281422		0	0	0	0	0	0.21	0	0	0	0.19	0	0	0.11	0	0	0	0	0	0	0	0	0	0	0	0
CG13047	3L	16277779	16278496		0	0	0	0	0	0	0	0	0	0	0	0	0	0	0.13	0	0	0	0	0	0	0	0	0	0
CG13048	3L	16276077	16276757		0	0	0	0	0	0	0	0	0	0	0	0	0.3	0	0	0	0	0	0	0	0	0	0	0	0
CG13049	3L	16274228	16275026		0	0	0.24	0	0	0	0	0	0	0	0	0	0	0	0	0	0	0	0	0	0	0	0	0	0
CG13054	3L	16248939	16250291		0	0	0	0	0	0	0.08	0	0.04	0	0	0.18	0	0	0	0	0	0.11	0.04	0	0.04	0	0	0	0
CG13055	3L	16244219	16245149		0.916666667	0	0	0	0	0	0	0	0.07	0.11	0	0	0.07	0	0	0	0	0	0	0	0	0.12	0.06	0	0
CG13060	3L	16312959	16313554		0	0	0	0	0	0	0	0	0	0	0	0	0	0	0	0	0	0	0	0.09	0	0	0	0	0
CG13062	3L	16307384	16308249		0	0	0	0	0	0	0	0	0	0	0	0	0	0	0	0	0	0	0	0	0	0	0	0	0.12
CG13066	3L	16266031	16266701		0	0.27	0	0	0	0	0	0	0	0	0	0	0	0	0	0	0	0	0	0	0	0	0	0	0
CG1307	3R	2482011	2483208	mat	0.987820246	144.64	175.25	152.33	183.38	243.6	232.51	251.92	207.98	205.59	193.82	174.42	179.89	138.2	192.69	168.38	150.32	229.01	235.43	249.27	220.91	205.18	233.29	210.67	201.67
CG13073	3L	16206150	16210403		0	0	0	0	0	0	0	0	0	0	0	0.03	0	0	0	0	0	0	0	0	0	0	0	0	0
CG13074	3L	16088867	16090593	zyg	0.607484307	0	0.04	0	0	0.31	0.34	0.14	0.8	0.67	0.29	0.7	0.89	0	0	0.13	0.72	0.26	0.47	0.16	0.08	0.93	0.52	0.76	0.35
CG13075	3L	16077092	16078364		0.555555556	0	0	0	0	0.05	0	0	0.16	0.04	0.05	0	0.11	0	0	0	0	0.09	0.14	0	0.05	0	0.27	0	0
CG13077	2L	19565862	19567359		0.429725363	0.06	0	0	0.04	0.1	0.09	0	0.05	0.04	0.22	0.21	0	0.12	0.08	0	0	0.09	0.1	0.17	0.1	0.05	0	0.04	0.09
CG13078	2L	19563929	19565162		0.229299363	0.07	0	0	0	0.13	0.06	0	0	0.06	0	0.16	0.13	0	0	0.11	0	0	0	0	0	0.06	0	0	0.11
CG13079	2L	19558046	19563049		0	0	0	0	0	0.04	0	0	0	0	0.02	0	0	0	0	0	0	0	0.05	0	0.02	0	0	0	0.02
CG1308	3L	4193992	4200926	mat	0.694080839	8.52	7.12	14.96	1.46	1.77	0.45	0.23	2.39	0.47	1.03	0.67	2.32	16.98	9.11	7.26	7.16	1.49	1.29	0.17	1.7	0.42	0.8	0.78	0.65	8.52	7.12	14.96	0	0	0	0	0	0	0	0	0	16.98	9.11	7.26	7.16	0	0	0	0
CG13081	2L	19540692	19541343	zyg	0	0	0	0	0	0	0	0.2	0	0	0.12	0.54	0.58	0	0	0	0	0	0	0	0	0.41	0.19	0	0.18
CG13082	2L	19538428	19539910	mat	0.865199605	0.22	0.73	0.23	0.16	0.47	0.49	0.97	0.45	0.89	0.75	0.71	0.79	0.33	0.7	0.37	0.45	0.86	0.7	0.48	1.37	0.99	0.53	0.81	0.63
CG13083	2L	19487489	19488691	zyg	0.82731841	0	0	0	0	0	0	0	0.05	0.35	0.32	0.17	0.27	0	0	0	0	0.04	0.05	0	0.05	0.43	0.14	0.18	0.47
CG13084	2L	19484929	19486532		0.227848101	0.04	0	0	0.06	0.11	0	0.03	0	0	0.04	0.06	0.08	0	0	0	0	0.06	0.04	0.12	0	0.21	0.1	0.13	0.1
CG13085	2L	19426321	19430270		1.273974054	1.92	1.53	2.37	2.41	1.79	0.63	0.64	1.04	0.74	1.37	0.54	0.84	1.59	1.17	1.62	1.8	1.67	1.41	0.21	1.73	0.47	0.82	0.63	0.21
CG13086	2L	19364393	19365397		1.116533865	0.21	0	0	0.39	0	0.17	0.63	0.2	0.51	0.21	0.16	0.72	0	0	0.08	0.2	0.08	0	0	0.1	0.18	0.17	0.34	0.25
CG13087	2L	8476290	8477067	zyg	0.978461538	0	0	0	0	0.09	0	0	0	0.67	0.09	0.14	0.63	0	0	0	0	0	0.08	0	0.09	0.16	0.15	0.37	0.58
CG13088	2L	8488958	8490546	matzyg	1.015086421	9.72	3.65	3.05	0.47	0.43	0.14	0.36	0.25	2.86	1.93	4.03	6.01	9.57	2.98	2.78	0.45	0.4	0.04	0.06	0.08	3.83	1.41	3.6	5.19
CG13089	2L	8515097	8516756	mat	0.970598997	55.74	37.57	67.95	73.26	70.77	55.42	34.38	53.52	30.16	45.22	37.64	38.1	68.97	25.83	65	79.15	63.47	60.21	35.44	67.09	39.39	44.73	34.18	38.6
CG1309	3L	4259418	4261649	mat	0.978258726	60.04	51.34	62.79	43.47	23.3	14.9	10.85	12.54	9.91	9.62	10.32	13.35	64.92	48.73	56.77	50.05	26.78	19.47	9.42	16.91	11.31	12.11	11.87	8.07
CG13090	2L	8517445	8519180	mat	1.068472664	38.42	44.55	44.32	44.16	39.37	30.48	31.11	30.79	25.56	25.39	26.52	27.39	37.27	37.72	43.41	42.58	36.56	31.5	26.76	34.21	25.76	27.41	24.42	28.14
CG13091	2L	8519689	8521733	zyg	1.072656041	0.33	0.31	0.3	0.46	0.34	0.15	0.03	0.21	0.74	1.01	1.42	2.4	0.57	0.4	0.12	0.81	0.09	0.16	0.03	0.17	0.57	0.57	0.87	0.91
CG13096	2L	8509250	8511844	matzyg	0.98565821	147.01	156.44	163.39	170.9	187.77	190.94	195.76	288.91	431.23	389.3	486.17	465.07	159.59	138.57	163.63	171.15	190.52	209.57	212.13	228.64	504.92	329.2	407.15	426.25	146.56	156.44	162.62	170.9	186.42	185.05	186.93	263.63	343.05	320.29	362.94	345.27	159.59	137.9	163.32	171.15	188.24	207.22	194.99	222.18
CG13097	2L	8512168	8514864	mat	0.993243498	74.05	64.43	88.49	78.2	93.44	77.91	69.45	116.95	80.1	100.1	85.64	87.52	90.17	61.83	83.63	90.65	88.87	89.14	75.01	100.96	76.9	104.18	62.7	60.64	74.05	64.43	87.9	78.2	93.44	76.98	69.45	115.48	64.99	93.08	73.22	67.92	89.26	61.83	83.63	89.79	88.87	89.14	72.48	100.21
CG13101	2L	8977881	8984870	mat	1.035717767	13.71	7.15	24.97	12.89	6.61	1.89	0.62	0.99	0.45	0.8	0.88	1.7	13.63	4.21	17.53	17.47	9.78	4.45	0.45	2.79	0.99	0.53	0.44	2.03	13.71	0	24.97	12.89	0	0	0	0	0	0	0	0	13.63	0	17.53	17.47	8.8	0	0	0
CG13102	2L	9012192	9014151		0	0	0	0	0.01	0	0	0	0	0	0	0	0.33	0	0	0	0	0	0	0	0	0	0	0	0
CG13108	2L	9164234	9165426	zyg	0.844660194	0	0	0	0	0	0	0.05	0	0.15	0.06	0.24	0.18	0.07	0	0	0	0	0	0	0	0.21	0.2	0.05	0.29
CG1311	3L	4277963	4281618	mat	0.99092719	42.25	37.55	51.81	51.36	56.38	37.79	31.14	48.11	44	49.63	55.8	56.37	49.1	28.24	51.01	61.78	51.08	46.23	30.97	49.27	44.37	48.73	50.76	44.17	42.25	37.55	51.15	51.36	55.81	36.77	29.81	46.45	39.86	47.88	49.2	50.04	49.1	28.24	51.01	61.78	51.08	46.23	30.97	49.27
CG13114	2L	9545810	9547424		0	0	0	0	0	0	0	0	0	0	0	0	0.04	0	0	0	0	0	0	0	0	0	0	0	0
CG13116	2L	9729939	9730945		1.604606526	0	0	0	0	0.12	0	0.11	0.06	0.76	0.37	0	0.18	0	0	0	0	0	0	0	0.12	0.11	0.88	0.2	0
CG13117	2L	9736644	9737329		0	0	0	0	0	0	0	0	0	0.07	0	0	0	0	0	0	0	0	0	0	0	0	0	0	0
CG13120	2L	9765356	9766912	zyg	0.5	0	0	0	0	0	0	0	0	0	0	0.04	0.1	0	0	0	0	0	0	0	0	0	0	0.08	0.04
CG13123	2L	9791960	9793097	matzyg	0.902270718	10.76	6.24	9.28	5.27	2.94	1.95	2.61	2.12	12.32	6.5	15.77	15	11.47	5.09	10.26	7.47	3.25	1.86	2.76	2.14	17.64	8.19	11.75	14.39
CG13124	2L	9903378	9908649	zyg	0.957618743	0	0.02	0.14	0.03	0.17	0.09	0.28	0.24	2.21	0.82	1.37	2.29	0.02	0	0.07	0.17	0.44	0.19	0.23	0.37	1.74	1.39	1.89	1.52	0	0	0	0	0	0	0	0	1.3	0	0	0	0	0	0	0	0	0	0	0
CG13125	2L	9922736	9924250	zyg	0.35488959	0	0.04	0.05	0	0.1	0	0	0.07	0.09	0.09	0.07	0.28	0	0	0	0	0	0.04	0.03	0.07	0.25	0.15	0	0.2
CG13126	2L	9952421	9954143	mat	0.964276127	37.24	28.76	38.37	20.33	9.67	10.39	8.51	9.65	7.3	10.42	8.55	8.16	41.34	25.21	35.99	27.04	10.77	10.01	8.01	11.7	6.58	10.18	6.52	6.07	37.24	28.76	38.37	20.33	0	0	0	0	4.87	0	6.41	0	41.34	25.21	35.99	27.04	10.77	10.01	0	9.57
CG13127	2L	10026739	10029299		0	0	0	0	0	0	0	0	0	0	0	0	0	0	0	0	0	0	0	0	0	0	0.02	0	0
CG13130	2L	9983660	9984657		2.2	0	0	0	0.12	0.23	0	0.07	0.48	0.07	0.16	0.44	0.41	0	0	0	0	0.06	0	0	0.08	0.07	0.21	0	0.45
CG13131	2L	10013270	10017463		0	0	0	0	0	0	0	0	0	0	0	0	0	0.06	0	0	0	0	0.01	0	0	0	0	0	0
CG13133	2L	10091207	10092419		0	0	0	0	0.11	0	0	0	0	0	0	0	0	0	0	0	0	0	0	0	0	0	0	0	0
CG13136	2L	10136641	10137355		0	0	0	0	0	0	0	0	0	0	0	0.13	0	0	0	0	0	0	0	0	0	0	0	0	0
CG13137	2L	10172701	10174090		0	0	0	0	0	0	0	0	0.09	0	0	0	0	0	0	0	0	0	0	0	0	0	0	0.07	0
CG13138	2L	10300221	10301955		0.636	0.18	0	0	0	0.13	0	0.04	0	0	0.04	0.17	0.11	0	0	0.04	0.13	0.07	0	0	0.17	0	0.08	0.04	0.14
CG13142	2L	10439439	10440886	mat	1.09420507	44.44	23.51	54.01	57.64	63.44	55.28	27.57	64.28	27.58	46.95	25.14	22.49	48.2	16.85	45.91	57.57	50.57	53.45	31.62	63.52	19.26	42.18	14.17	18.83
CG13144	2L	10489899	10491429	zyg	0.346153846	0	0	0.06	0	0.07	0	0	0	0.09	0.16	0.17	0.23	0	0	0	0	0	0	0	0	0.26	0	0	0.35	0	0	0.06	0	0.07	0	0	0	0.06	0	0	0	0	0	0	0	0	0	0	0
CG13148	2R	8574113	8576291	matzyg	1.007454278	2.03	0.85	0.71	0.36	0.61	0.16	0.07	0.23	0.69	0.52	0.74	1.75	1.63	0.89	0.16	0.08	0.13	0.21	0.15	0.26	0.95	0.52	1.16	0.6
CG1315	3R	2468131	2470122		0	0	0.03	0	0	0	0	0	0	0	0.06	0	0	0	0	0	0	0	0	0.07	0	0	0	0	0
CG13151	2R	8402883	8404789	mat	0.970104562	11.05	9.86	11.47	13.58	12.09	11.09	12.1	12.66	12.21	11.52	10.32	11.99	12.7	9.63	13.6	14.92	13.15	11.54	10.8	11.62	9.79	11.61	9.23	9.67
CG13154	2R	8314387	8315366	zyg	1.119058955	0	0.2	0	0.1	0.35	0.07	0	0	2.26	0.35	2.08	3.07	0	0	0	0.21	0	0.19	0.6	0.14	1.87	0.36	1.8	1.07
CG13155	2R	8267118	8267931		0.12596401	0	0	0	0	0	0	0	0	0.14	0	0	0.08	0	0	0	0	0	0	0	0	0.07	0	0.27	0
CG13157	2R	8303959	8305647		0	0	0	0	0.13	0	0	0	0.09	0	0	0.03	0	0	0	0	0	0.03	0	0.03	0	0	0.07	0	0.03
CG1316	3L	4283854	4286865	matzyg	0.982759548	39.62	27.35	28.87	20.94	19.69	18.15	17.52	31.17	54.91	61.89	105.78	97.84	42.03	21.38	22.93	16.22	20.05	23.72	23.97	30.44	80.62	58.4	86.22	80.37	39.62	27.35	28.87	0	0	0	0	0	32.95	24.76	43.77	47.44	0	0	0	0	0	0	0	0
CG13163	2R	8208797	8210017	mat	0.89666963	32.74	25	37.69	42.11	28.68	26.48	27.63	34.97	28.13	36.16	38.85	43.79	35.82	25	38.39	45.29	42.45	26.53	20.66	28.67	38.48	30.36	38.21	29.17
CG13167	2R	8144786	8146207		0.7582038	0	0.27	0.13	0	0.17	0.15	0	0.05	0.11	0.18	0	0	0	0.13	0	0	0	0.08	0.11	0.39	0.08	0.04	0.15	0
CG13168	2R	8141496	8143197		0	0	0	0	0	0.27	0	0	0.04	0.03	0	0	0.08	0.09	0.06	0	0.24	0	0.04	0	0	0	0	0	0
CG1317	3L	2368013	2371960	mat	0.832051341	25.93	18.44	26.27	18.96	16.18	11.69	9.7	17.12	14.55	15.82	18.3	22.79	27.82	26.84	28.12	30.56	15.73	17.05	7.13	17.34	17.24	14.8	17.55	12.46	25.93	18.44	26.27	18.96	16.18	11.43	9.3	16.58	8.84	10.09	9.15	8.27	27.82	26.84	28.12	30.56	15.73	17.05	5.7	16.65
CG13171	2R	8101508	8101900		0	0	0	0	0	0	0	0	0	0.26	0	0	0	0	0	0	0	0	0	0	0	0	0	0	0
CG13175	2R	8070143	8073011	mat	1.252616587	9.8	0	2.93	0.81	0.23	0.32	0.24	0.19	1.92	0.36	1.77	2.11	7.67	0	2.28	0.52	0.07	0.27	0.11	0.18	1.35	0.6	2.17	1.66
CG13177	2R	8051179	8051898	zyg	0.760801782	0	0	0	0	0.49	0.09	0.36	0.3	0	0.41	0.56	0.21	0	0	0	0	0	0.09	0.56	0.39	0.27	0.52	0.25	0.58
CG13178	2R	8030695	8032038	mat	1.123335577	1.33	2.73	2.7	3.13	1.78	1.25	0.79	1.67	0.83	1.06	0.92	1.17	2.24	2	1.86	1.32	1.15	1.56	1.8	2.2	0.89	1.12	0.43	0.6
CG13185	2R	7755380	7772951	mat	0.832010488	14.32	10.64	21.72	9.24	8.48	2.69	2.61	12.41	2.76	5.38	5.24	8.02	22.21	9.72	17.05	17.43	6.49	7.31	1.82	7.55	3.08	4.53	2.96	3.5	14.32	10.64	20.69	9.24	8.13	2.66	2.57	12.2	2.26	4.48	3.59	4.72	19.89	9.72	17.05	17.43	6.49	7.31	1.72	7.55
CG13186	2R	7968780	7969562		0	0	0	0.07	0	0	0	0	0	0	0	0	0	0	0	0	0	0	0	0	0	0	0	0	0
CG13188	2R	7826988	7854942		0.491642085	0	0	0.12	0.3	0	0.02	0.11	0.15	0.04	0.3	0	0.06	0.1	0.15	0.05	0.13	0.21	0.02	0.02	0.06	0.07	0.05	0.02	0.03
CG13189	2R	7787023	7788899	mat	1.036712462	25.59	18.86	27.07	27.1	32.75	31.04	29.21	36.24	40.07	40.06	40.94	41.08	24.6	17.74	26.9	31	25.34	29.59	28.64	31.75	40.13	39.64	37.46	29.45	0	18.86	19.69	27.1	32.75	31.04	29.21	36.24	38.16	36.24	37.66	33.38	6.71	0	26.9	31	25.34	29.59	0	31.75
CG1319	3L	4292496	4293432	mat	1.184621953	70.91	43.21	26.92	8.98	5.13	3.78	8.76	6.07	18.81	14.43	22.19	14.89	55.84	35.19	17.31	4.6	4.61	3.41	11.15	6.09	23.89	18.54	24.54	22.33
CG13192	2R	7712869	7714602	mat	1.001846563	51.52	57.7	54.33	45.14	35.6	26.25	27.84	22.94	24.76	21.96	29.21	29.38	51.99	51.95	54.35	49.71	34.53	26.21	18.96	24.72	30.3	22.12	31.05	26.37	51.52	57.7	54.33	45.14	35.6	26.25	24.21	21.59	11.79	13.18	17.53	15.33	51.99	50.09	54.35	48.81	32.89	24.11	18.96	23.17
CG13196	2R	7571653	7573937		0	0	0	0	0	0.06	0.08	0.05	0.06	0	0	0	0.21	0	0	0	0	0	0.05	0	0.03	0	0.13	0.15	0.19
CG13197	2R	7578800	7582958	mat	0.992551219	52.06	20.74	40.17	13.09	5.07	2.93	1.85	3.15	7.8	8.37	14.44	12.8	59.52	13.17	22.96	17.69	3.85	3.99	1.8	4.11	12.1	6.74	10.43	13.29	52.06	20.74	26.64	13.09	0	2.66	0	0	5.38	6.97	8.89	3.6	40.88	13.17	22.96	17.69	0	0	0	0
CG13202	2R	7243618	7243998		0	0	0	0	0	0	0	0	0	0	0.19	0	0	0	0	0	0	0	0	0	0	0	0.16	0	0
CG13203	2R	7262687	7264614	zyg	0	0	0	0	0	0	0	0	0	0	0	0.06	0.15	0	0	0	0.03	0	0	0	0	0	0.06	0	0.03
CG13204	2R	7254215	7257789	mat	0.838923824	5.37	4.88	3.91	1.86	0.5	0.12	0.31	0.74	0.64	0.39	0.5	0.86	5.16	7.19	3	2.27	0.66	0.55	0.16	0.34	1.61	0.71	0.63	0.93
CG13215	2R	7126998	7127619		0.35	0	0	0	0	0.28	0	0	0	0	0	0	0.1	0	0	0.32	0	0.16	0.18	0	0.19	0	0	0	0
CG13216	2R	7125612	7126499	zyg	0.716402495	0	0	0	0.26	0.07	0.12	0	0.27	1.55	0.63	1.62	1.53	0	0	0	0	0.06	0.12	0	0.46	2.27	0.23	2.15	1.99
CG13217	2R	7123707	7124188	zyg	0.660517885	0	0.87	0	0.19	2.77	4.62	4	3.4	8.66	3.08	12.88	9.48	0	0.36	0.83	2.03	4.47	2.61	4.15	6.87	16.26	1.62	16.58	15.51
CG13218	2R	7120768	7121209		0	0	0	0	0	0	0.12	0	0.41	0	0	0	0	0	0	0	0	0.11	0	0	0	0	0	0	0
CG13220	2R	7171920	7172605	mat	1.050635996	91.23	85.75	92.87	120.13	87.9	78.83	86.93	61.65	50.42	43.4	58.03	50.9	91.38	82.34	98.67	96.18	85.95	73.47	73.24	67.81	60.58	59.7	55.13	70.63
CG13227	2R	7122758	7123260		0	0	0	0.23	0	0	0.21	0	0.24	0	0	0.1	0	0	0	0	0	0.1	0.11	0	0.12	0	0.41	0	0.1
CG13228	2R	7121507	7121915		0	0	0	0	0	0	0	0.26	0	0.12	0	0	0	0	0	0	0	0	0	0	0	0	0	0	0
CG13229	2R	7027373	7031176		0.301937208	0.12	0.23	0.26	0	0	0.1	0.03	0.12	0	0.12	0.09	0.2	0	0.06	0.26	0.27	0.03	0	0	0.07	0.38	0	0.1	0.16
CG13230	2R	7042432	7042731		0	0	0	0	0	0	0	0	0	0	0	0	0	0	0	0	0	0	0	0	0	0	0	0	0.22
CG13239	3L	22853886	22854590	zyg	0.365479452	0	0	0	0	0	0	0.08	0	0.29	0.18	0	0.17	0	0	0	0	0	0	0	0	0.23	0.29	0.36	0.14
CG1324	X	20605770	20606987	zyg	1.815764214	0	0.21	0.4	1.29	1.61	1.39	1.53	1.42	1.67	0.8	2.16	0.8	0	0	0.26	0.47	0.72	0.8	1.32	1.21	0.85	0.81	0.52	0.3
CG13243	2L	15852672	15854064		0	0.05	0	0	0	0	0	0	0	0	0	0	0	0	0	0	0	0	0	0	0	0	0	0	0
CG13247	3L	20363665	20364799		0.14	0	0	0	0	0	0	0	0.13	0.35	0	0	0.25	0	0	0	0	0	0	0	0	0.05	0	0.35	0.24
CG13248	3L	20400200	20403669	zyg	1.101961622	0	0	0.04	0.84	1.76	1.39	1.1	1.99	1.19	1.08	0.99	1.1	0	0.03	0.44	0.38	1.69	1.24	1	2.61	0.68	0.87	0.98	0.67
CG13250	3L	20526808	20528435		0	0	0	0	0	0	0	0.28	0.1	0	0.11	0	0	0	0	0	0	0.08	0	0	0	0.09	0	0.26	0.17
CG13251	3L	20630329	20633895	zyg	0.658267121	0	0	0	0	0.04	0.02	0	0.2	0.5	0.57	0.57	1.06	0	0.03	0	0	0.03	0.05	0.04	0.14	0.7	0.56	0.91	0.42
CG13252	3L	20723691	20737629		0.71869811	0.9	0.54	1.45	0.93	0.82	0.67	0.94	1.52	0.26	0.34	0.15	0.12	1.82	0.64	1.79	1.38	0.84	1.03	0.52	0.86	0	0.53	0.1	0.19
CG13253	3L	20705933	20712298	zyg	0.290109061	0	0	0.03	0.11	0	0	0.04	0.02	0.33	0.17	0.4	1.25	0	0	0	0	0	0	0.15	0	0.63	0.16	1.58	0.81
CG13255	3L	20830999	20831929	zyg	0.599145609	0.07	1.29	0.25	0	1.19	2.11	1.55	2.48	3.82	3.52	3.15	5.17	0.23	0.56	0.81	0.52	1.26	2.35	2.71	1.56	5.84	4.35	5.93	4.8
CG13258	2L	16292126	16292970	zyg	0.641133706	0	0	0	0	0	0.42	0	0	0.5	0.1	0.39	1.3	0	0	0	0	0	0.18	0.15	0.19	0.71	0	0.65	0.88
CG13272	2L	16807317	16816072		0	0	0	0	0	0	0	0	0	0	0	0	0.02	0	0.03	0	0	0	0.02	0	0	0	0	0	0
CG13278	2L	16758349	16760138		0	0	0	0	0	0.09	0	0	0	0	0	0	0	0	0	0	0	0	0	0	0	0	0	0	0
CG13280	2L	16802020	16821093		4.63E-16	0.08	0	0	0	0	0	0.07	0	0.06	0	0	0	0	0	0	0	0	0	0	0	0	0	0.03	0
CG13282	2L	16832064	16833998	zyg	0.587337058	0	0.04	0	0.22	0.21	0.09	0	0.11	0.18	0.18	0.54	0.55	0.04	0	0	0	0.23	0.06	0.06	0.17	0.65	0.34	0.57	0.7
CG13284	2L	16843191	16848713		0	0	0	0.01	0	0	0	0	0	0	0	0	0.11	0	0	0	0	0	0	0	0	0.04	0	0.06	0
CG13287	3L	5875506	5876892	zyg	1.06227758	0	0.04	0	0	0.13	0	0	0	0.26	0.31	0.07	0.31	0.05	0	0	0.04	0	0	0	0.08	0.2	0.11	0.11	0.07
CG13288	3L	5900504	5910650		0	0	0	0	0	0	0	0	0	0	0	0	0	0	0	0	0	0	0	0	0	0	0	0.03	0
CG13293	3L	6080368	6083134	zyg	0.982894129	0	0.06	0	0.07	0	0	0.06	0.19	1.48	0.46	0.94	2.61	0	0	0	0	0.08	0	0	0	0.86	0.83	1.36	0.7
CG13295	3L	6066588	6068340	zyg	0.653958677	3.04	0.11	0.28	0.34	0.57	0.19	0.59	1.04	10.24	7.79	12.34	18.13	1.16	0.37	0.21	0.11	0.3	0.33	0.67	0.71	18.26	9.32	16.21	15.48
CG13296	3L	6156256	6157782		0.420711974	0	0	0	0	0.08	0	0	0	0.04	0	0.07	0.18	0	0	0	0	0	0.04	0.07	0.25	0.08	0	0.14	0.07
CG13298	3L	6185217	6186286	mat	0.957200705	123.91	111.02	157.25	170.87	175.77	229.02	146.22	188.52	210.19	208.42	223.26	229.88	150.75	102.69	150.91	177.19	186.74	186.07	169.35	189.71	242.89	203.92	187.02	253
CG13299	3L	6224904	6225461		0	0	0	0	0	0	0	0	0	0	0.13	0	0.12	0	0	0	0	0	0	0	0	0	0	0	0
CG13300	3L	6324129	6325996	zyg	0.116923077	0	0	0	0	0	0	0.05	0	0.04	0	0	0.16	0	0	0	0	0	0	0	0	0.19	0.04	0.17	0.13
CG13305	3L	8638011	8639918	zyg	0.324463519	0	0	0	0	0	0	0	0	0	0.09	0.21	0.09	0	0	0	0	0	0	0	0	0.29	0.05	0.18	0.09
CG13306	3L	8742236	8742826		0	0	0	0	0	0	0	0	0	0	0	0	0.12	0	0	0	0	0	0	0	0	0	0	0	0
CG13308	3L	8801643	8802192		0	0	0	0	0.08	0	0	0.19	0	0.09	0	0	0	0	0	0.27	0	0.18	0	0	0	0	0	0	0
CG13309	3L	8803510	8804368		1.669724771	0	0	0	0	0.29	0.07	0	0	0.52	0.08	0	0	0	0	0.13	0	0	0.07	0	0	0.07	0	0	0
CG13310	3L	8791943	8793572		0	0	0	0	0	0	0	0	0	0	0	0	0	0	0	0	0	0	0.05	0	0	0	0	0	0
CG13312	3L	8798927	8800298		0.243331966	0	0	0.11	0.09	0	0	0.1	0	0.15	0	0	0	0	0	0.49	0.06	0	0	0	0	0	0	0	0
CG13313	3L	8951475	8953995	mat	0.335897436	0.24	0.06	0.03	0.1	0.16	0.11	0.12	0.07	0.14	0.07	0	0.2	0.08	0.42	0.16	0.07	0.05	0.15	0.05	0.06	0.06	0.11	0.11	0.16
CG13314	3L	8975822	8976203	zyg	1.585964912	0	0	0	0.24	0.15	0	0.42	0.16	0.13	0	1.01	1.29	0	0	0	0	0	0	0.25	0	0.29	0.54	0.53	0.77
CG13315	3L	9089975	9090596		0	0.21	0	0	0	0	0	0	0	0	0	0	0	0	0	0	0	0	0	0	0	0	0	0	0
CG13319	2R	8811408	8812169	mat	0.934360165	49.34	47.22	40.71	56.32	61.23	80.35	74.1	48.2	48.69	43.6	41.81	42.35	45.17	63.84	48.1	54.77	65.89	58.43	71.2	46.98	44.04	57.71	53.82	45.4	49.34	47.22	40.71	56.32	61.23	80.35	74.1	48.2	48.69	43.6	39.72	42.35	45.17	63.84	48.1	54.77	65.89	58.43	71.2	46.98
CG1332	3L	4216635	4224004	mat	0.928570866	25.04	18.66	28.71	11.51	5.16	2.37	1.23	4.83	1.7	2.1	2.59	4.34	28.77	18.48	19.64	21.35	6.6	4.9	1.33	4.35	2.35	2.22	2.85	2.44	25.04	18.66	28.71	11.51	0	0	0	4.83	0	0	0	0	28.77	18.48	19.64	21.35	6.6	4.9	0	0
CG13321	2R	8841060	8842675	zyg	0.675338753	0	0	0	0	0.22	0.44	0.05	0.11	0.67	0.99	0.73	1.34	0	0	0	0	0.28	0.15	0.76	0.44	0.62	0.93	0.66	0.28
CG13322	2R	8821738	8824032	matzyg	1.093507089	49.96	25.41	26.52	5.4	1.79	1.29	1.58	4.06	17.58	13.57	23.22	21.8	45.22	24.81	16.77	8.38	1.8	1.61	3.09	1.94	21.54	14.11	18.89	16.8	49.96	25.41	26.52	0	0	0	0	0	9.94	6.51	11.45	6.98	45.22	24.81	16.77	0	0	0	0	0
CG13323	2R	8934237	8934793		0	0	0	0.1	0	0	0	0	0	0	0	0	0	0	0	0	0	0	0	0	0	0	0	0	0
CG13325	2R	9003809	9013285		0	0	0	0	0	0	0	0	0	0	0.02	0	0	0	0	0	0	0	0	0	0	0	0	0.02	0
CG13326	2R	9017015	9019960	zyg	0.895575221	0	0	0	0	0.06	0.04	0.02	0.04	0.18	0.07	0.12	0.55	0	0	0	0	0.02	0.06	0.07	0.06	0.16	0.19	0.16	0.39
CG13330	2R	9402763	9404951		0.166666667	0	0.03	0	0	0	0	0	0.04	0	0.06	0.01	0.06	0	0	0	0	0.02	0	0.02	0	0	0	0.02	0.05
CG13331	2R	9409483	9410806		0	0	0	0	0	0	0	0	0.05	0	0	0	0.05	0.12	0	0	0	0.13	0	0	0	0	0.09	0.09	0
CG13332	2R	9412983	9413409		0	0	0	0	0	0	0	0	0	0	0.29	0	0.29	0	0	0	0	0	0	0	0	0.38	0	0	0.12
CG13333	2R	9443397	9444847	zyg	0.885125236	0.26	3.96	11.96	46.89	200.07	332.14	449.44	504.09	1450.26	1279.93	1764.33	1579.15	0.82	4.28	15.65	33.47	182.09	217.64	619.54	386.68	1903.15	1041.95	1651.63	1436.39	0	2.23	5.61	24.6	124.76	169.33	279.06	229.62	706.45	601.3	866.78	771.06	0	2.14	8.26	15.29	93.73	105.34	297.71	184.54
CG13334	2R	9446049	9447610	mat	1.00527402	0	0.42	0.07	0.18	0.48	0.53	0.68	0.39	0.36	0.2	0.37	0.24	0	0.39	0.42	0.04	0.22	0.21	0.43	0.45	0.28	0.53	0.48	0.06
CG13335	2R	9458888	9461734	zyg	0.938034188	0	0	0	0.12	0.04	0.2	0.21	0.28	0.13	0.2	0.16	0.3	0	0	0	0.21	0.06	0.12	0.19	0.11	0.07	0.15	0.07	0.04
CG13337	2R	9552618	9555184		0	0	0	0	0.09	0	0	0	0	0	0	0	0	0	0	0	0	0.08	0	0	0	0.04	0	0	0.04
CG13339	2R	9712396	9713082	matzyg	0.883998254	11.18	3.69	1.19	0.22	0.18	1.06	2.28	3.25	8.59	11.82	11.22	6.81	5.11	2.72	0.63	0	0.31	0.34	5.18	1.37	14.16	10.49	8.95	10
CG13340	2R	9665628	9667750		0	0	0	0	0	0	0	0	0	0	0	0	0	0	0	0	0	0	0	0	0	0	0	0.02	0
CG13343	2R	9746461	9747942	mat	0.99540953	63.93	64.31	61.82	56.27	35.9	31.6	40.25	31.43	26.83	28.73	21.04	21.35	69.08	65.03	64.77	47.28	41.17	36.88	29.53	30.81	26.4	27.89	22.4	21.64
CG13344	2R	9749516	9751663	mat	0.992505036	59.2	56.12	43.67	16.05	1.35	1.51	3.65	4.49	17.12	16.07	21.36	19.79	60.57	60.4	34.3	15.17	2.73	1.89	5.42	2.69	20.84	16.11	20.08	14.6
CG13349	2R	9846032	9847817	mat	0.948289441	184.45	225.1	116.99	124.33	87.51	112.43	124.84	117.44	125.87	92.91	101.2	98.12	156.53	246.73	147.16	116.41	101.62	114.33	124.5	82.01	108.01	117.78	138.83	87.49	184.45	225.1	116.99	124.33	87.51	112.43	117.5	117.44	116.43	84.27	85.28	85.86	156.53	0	147.16	116.41	101.62	114.33	124.5	82.01
CG13350	2R	9867866	9870979	mat	1.040803965	79.8	64.42	40.46	13.56	3	1.91	2.54	2.39	15.48	6.93	15.47	19.75	49.38	81.61	27.15	15.57	3.42	5.01	0.95	2.7	17.36	7.54	12.82	11.43	79.47	64.42	40.46	13.56	3	0	0	0	7.11	2.93	7.86	9.88	49.38	81.61	27.15	15.57	3.42	0	0	0
CG13358	X	697738	698954	zyg	0.986313018	0.72	0.16	0.66	0.2	0.51	0.59	0.28	0.74	3.02	1.84	2.26	4.03	0.18	0.08	1.4	0.27	0.68	0.62	0.25	0.61	1.42	1.18	2.76	2.19
CG13359	X	695700	697503	zyg	0.867411663	0	0.03	0.06	0	0.1	0	0.06	0	1.58	1.51	1.65	2.46	0	0	0.03	0.14	0.22	0.21	0.11	0.1	1.14	0.72	2.23	1.25
CG13360	X	681881	684122	zyg	0.428822496	0	0	0	0	0	0	0	0	0.16	0.12	0.06	0.23	0	0	0	0	0	0.05	0.06	0.07	0.07	0.03	0.22	0.03
CG13361	X	646043	647686		0	0	0	0	0	0.11	0	0.03	0.12	0	0	0	0.04	0	0	0	0	0	0	0	0	0	0.03	0	0
CG13362	X	643273	645330	matzyg	0.842205323	0.08	0.43	0.17	0	0.11	0.03	0.16	0.18	0.34	0.37	0.37	0.15	0.04	0.1	0.24	0.07	0.21	0.3	0.14	0.11	0	0.35	0.48	0.03
CG13364	X	518790	519234	mat	1.026521269	249.36	292.24	241.96	331.03	310.79	428.52	432.31	360.59	459.08	351.84	427.21	318.51	221.4	289.35	272.17	283.45	350.54	368.96	442.82	383.01	407.35	358.73	402.37	406.22	249.36	292.24	241.96	329.88	310.79	428.52	432.31	360.59	455.25	350.23	421.19	318.51	221.4	289.35	272.17	283.45	350.54	368.96	441.71	383.01
CG13365	X	514747	515241	mat	1.022520012	28.85	51.81	29.42	43.9	31.06	48.38	49.61	29.43	21.75	22.9	18.37	22.88	29.44	41.46	32.71	26.62	41.69	38.19	43.51	33.99	24.68	28.1	28.83	22.89
CG13366	X	504578	514228	mat	1.094952408	190.84	152.07	124.04	15.58	4.42	1.56	2.89	5.84	16.72	14.27	21.29	16.67	168.28	162.92	67.9	26.2	3.65	4.12	2	3.48	11.08	8.16	12.34	8.63	190.84	152.07	124.04	15.58	0	0	0	4.28	6.62	7.89	13.46	16.67	167.69	162.92	67.9	26.2	0	0	0	0
CG13367	X	538793	540419	matzyg	1.157039994	22.07	14.14	4.99	0.7	0.49	0.27	2.66	2.38	15.25	10.29	21.46	13.23	14.25	16.91	2.94	0.27	0.46	0.3	2.18	1.29	15.52	6.33	15.87	11.35
CG13369	X	517499	518798	mat	0.923078178	9.67	20.97	9.29	15.35	19.69	16.9	24.02	14.35	18.24	20.77	17.26	16.83	9.85	24.9	12.79	15.04	21.6	20.74	19.74	18.44	18.72	16.56	22.23	16.33	9.67	20.97	9.29	15.35	19.69	16.35	24.02	13.75	17.48	20.77	16.79	16.83	9.85	24.9	12.79	15.04	21.11	20.74	19.74	17.7
CG13373	X	371179	372224	mat	1.080673629	94.01	68.64	87.15	84.61	57.41	62.71	52.33	39.64	23.84	23.7	19.54	18.73	81.81	72.87	79.12	70.53	62.18	51.53	45.44	48.38	21.96	26.56	17.22	19.48
CG13375	X	180433	188995		0.639281921	0.51	0.16	0.58	0.65	0.66	0.41	0.36	0.73	0.24	0.33	0.16	0.21	0.42	0.4	1.2	0.98	0.16	0.4	0.13	0.58	0.36	0.59	0.1	0
CG13376	X	160277	160859		0.267164348	0	0	0.3	0.08	0.3	0.27	0.18	0.1	0.61	0.53	0.25	0.85	0	0	0.69	1.05	0.34	0.28	0.08	0	0	0.45	0.26	0.25
CG13377	X	152365	158028	zyg	1.802410797	0.76	1.43	0.59	0.65	0.6	0.51	0.82	0.89	4.33	3.16	5.68	4.65	0.49	0.7	0.57	0.42	0.66	1.11	1.09	0.93	2.62	1.53	2.51	2.51
CG13380	3L	18593247	18611031	mat	0.958686021	7.21	4.36	6.75	4.47	4.8	3.75	1.43	4.72	1.64	3.39	3.81	2.46	7.64	0	5.69	6.64	3.9	3.95	1.46	3.71	2.43	3.43	1.53	2.59
CG13384	2L	8384466	8388803	matzyg	1.000749283	25.39	22.58	31.44	19.75	20.01	16.72	13.89	24.69	38.1	47.95	58.54	63.5	30.31	20.95	25.85	23.37	19.37	18.68	19.05	21.92	43.16	39.98	51.44	48.77	25.39	22.58	31.2	15.56	13.96	10.16	2.95	12.74	18.72	20.61	24.05	27.39	30.31	20.95	25.62	20.84	10.09	11.74	6.61	13.15
CG13385	2L	8396712	8397886		2.8	0	0	0	0.28	0.2	0.13	0	0	0	0.05	0	0	0	0	0	0.1	0	0.19	0	0.15	0	0.13	0	0
CG13386	2L	8399043	8399972		0	0	0	0	0	0	0.06	0	0	0	0	0	0	0	0	0	0	0.17	0	0.06	0.2	0	0.18	0	0
CG13390	2L	8375500	8376777	matzyg	0.872278134	2.27	1.48	0.33	0.15	0	0.13	0.31	0.15	2.61	1.18	2.62	3.82	2.09	1.57	0.08	0	0.16	0	0.2	0.05	3.56	1.55	2.74	2.4
CG13392	2L	8381970	8382707	matzyg	0.956155284	18.22	10.42	10.58	9.95	3.02	4.69	3.74	4.06	9.6	7.54	11.5	20.17	20.07	7.44	8.95	8.43	4.14	4.79	4.52	2.76	12.61	7.65	12.17	20.15	0	0	0	9.95	0	0	0	0	0	0	0	4.65	0	0	0	0	0	0	0	0
CG13393	2L	8383610	8384132	mat	0.963520722	97.71	86.67	111.53	153.09	164.64	198.82	138.88	130.54	136.16	146.19	158.02	150.75	131.42	60.18	127.67	139.14	146.61	138.1	140.15	141.13	178.4	134.97	139.43	174.59	97.71	86.67	110.19	152.77	164.13	197.55	138.39	129.57	131.28	139.91	137.58	137.42	131.42	60.18	127.67	138.15	146.61	137.14	140.15	139.71
CG13394	2L	8389880	8392398		0.511379801	0	0	0.17	0.14	0.36	0.65	0.1	0.31	0.06	0.21	0.09	0.05	0	0	0.35	0.16	0.69	0.3	0.28	0.41	0.02	0.28	0	0.15
CG13397	2L	8409050	8411868	mat	0.911791399	36.95	31.41	30.65	11.82	4.26	3.75	2.91	4.89	4.08	3.88	3.93	4.97	44.99	30.23	29.23	16.25	4.64	5.1	3	6.37	4.4	5.89	4.82	3.71	36.95	31.41	30.65	11.61	2.76	3.41	2.3	4.22	1.7	3.15	2.7	3.08	44.99	30.23	29.23	15.12	3.71	4.59	2.36	5.05
CG13398	2L	8412410	8415245	mat	1.12792067	24.6	11.55	10.18	1.26	0.88	0.36	0.58	1.78	2.74	4.07	3.13	3.05	22.17	10.92	5.17	2.91	0.53	0.61	0.67	1.39	2.44	3.59	2.5	2.1	24.6	0	9.25	0	0	0	0	0	0	0	2.09	0	22.17	0	5.17	0	0	0	0	0
CG1340	3R	26551808	26553719	zyg	1.080221811	0	0	0	0	0	0	0	0	0.58	0.07	0.26	0.97	0	0	0	0	0	0.03	0	0.03	0.32	0.2	0.41	0.03
CG13402	X	14065656	14066503		0	0	0.23	0	0	0	0	0.11	0	0.13	0	0.03	0.03	0	0	0.02	0	0.08	0	0	0.03	0	0	0	0
CG13403	X	14085247	14086019		0	0	0	0	0	0	0	0	0	0	0	0	0	0	0.14	0	0	0	0	0	0	0	0	0	0
CG13404	X	14158765	14160283		0	0	0	0	0	0	0	0	0	0.04	0.09	0.18	0.04	0	0	0	0	0	0	0	0.04	0	0	0	0.04
CG13405	3L	74469	75266		0.436720997	0.16	0	0.15	0	0.07	0.06	0.13	0.46	0.06	0.31	0.9	0.23	0.26	0	0.19	0.23	0.18	0	0	0.22	0.14	0.26	0	0.18
CG13407	3R	17929135	17931312		0	0	0	0	0	0	0	0.04	0.09	0	0	0	0	0	0	0.04	0	0	0.04	0	0	0	0	0	0
CG13408	3R	17906103	17909195		0.803108808	0.11	0.05	0	0	0.1	0	0	0	0.13	0	0.04	0.21	0	0.07	0	0	0.12	0	0	0.05	0	0	0	0.04
CG13409	3R	17855170	17857632	zyg	0.794414803	0.64	0.23	0.22	0.42	0.28	0.52	0.49	0.93	1.72	1.18	1.99	2.68	0.27	0.17	0.43	0.26	0.4	1.09	0.5	0.39	1.45	1.42	2.93	2.22
CG1342	3R	26516365	26518490		1	0	0.06	0	0	0.06	0.05	0.32	0.39	0.37	0	0.07	0.33	0	0	0	0	0.12	0	0	0.03	0.03	0.03	0.1	0.17
CG13423	2R	16424082	16425767	zyg	0.909441718	0	0.04	0.07	0.66	0.46	0.57	0.07	0.78	1.34	1.14	0.5	1.67	0	0	0	0	0.54	0.44	0.44	0.18	1.1	0.67	0.83	1.45
CG13424	2R	16444363	16447458		0.38001002	0	0	0	0.32	0.11	0.19	0.17	0.36	0.1	0.35	0.09	0.13	0	0	0.09	0.37	0.17	0.24	0.54	0.16	0.52	0.19	0.25	0
CG13426	2R	16400198	16400674		0	0	0	0	0	0	0	0	0	0.12	0	0	0.15	0	0	0	0	0	0	0	0	0	0.25	0	0
CG13427	2R	16426381	16426819	zyg	0.853158886	1.16	22.56	77.04	452.07	1018.99	1743	2185.22	1484.26	4383.04	3284.1	4668.02	3572.86	2.73	21.07	95.98	316.4	1256.51	1075.39	2977.78	1506.78	5532.01	3194.03	4748.26	5253.22
CG13428	2R	16427015	16427953	zyg	0.561770628	0	0	0.36	0.19	2.16	2.03	2.21	1.38	4.21	4.35	4.77	3.83	0	0	0.21	0	2.83	4.18	3.84	3.12	4.16	2.26	10.18	4.37
CG13430	2R	16437837	16439591	mat	1.099770458	7.75	6.98	7.71	5.87	9.13	7.58	6.49	6.66	9.35	11.55	11.5	10.13	7.36	4.23	6.13	6.28	7.95	7.73	5.87	9.84	10.55	8.41	9.08	8.16	7.75	6.98	7.71	5.87	9.13	7.58	6.49	0	4.51	7.42	5.23	6.23	0	4.23	6.13	6.28	7.95	7.73	5.87	9.84
CG13436	2R	16523896	16525928	zyg	0.932669512	0	0.03	0	0	0	0	0.08	0	0.37	0.23	0.23	0.47	0	0	0	0	0.08	0	0	0.06	0.37	0.03	0.26	0.48
CG13437	2R	16549253	16549932		0.087810869	0	0	0	0	0.26	0	0	0	0	0	0	0.14	0	0	0	0	0.11	0	0	0	0	0	0.56	0
CG13438	2R	16580374	16581114		0	0	0	0	0	0	0	0	0	0	0	0.07	0	0	0	0	0	0	0	0	0	0	0.08	0	0
CG1344	2R	1541143	1543453	mat	1.011374134	47.53	21.05	76.05	64.8	76.92	54.44	21.92	80.6	16.56	49.19	23.71	25.83	68.76	14.97	51.39	76.42	55.29	61.5	27.92	70.25	14.91	53.51	13.59	18.06	47.53	21.05	76.05	64.8	76.92	54.44	21.33	78.87	15.01	48.54	15.96	17.53	68.76	14.97	51.39	76.42	55.29	61.5	27.27	69.44
CG13442	2R	16615328	16618115		0	0	0	0	0	0	0	0	0	0	0	0	0	0	0	0	0	0	0.07	0	0	0	0	0	0
CG13445	3L	15802597	15802983		0	0	0	0	0	0	0	0	0	0	0.19	0	0.19	0	0	0	0	0.15	0	0	0	0	0	0	0
CG13449	3L	15603726	15605928		0	0	0	0	0	0	0	0	0	0	0	0	0	0	0	0	0	0.05	0	0	0	0	0	0	0.03
CG13454	3L	15509632	15510152	zyg	0.905717823	0	0.35	0.89	12.41	48.42	43.13	62.09	78.18	202.19	194.11	241.98	184.08	0	0.17	1.35	3.75	35.14	36.7	103.87	73.38	252.68	151.8	219.71	256.18	0	0	0	5.64	15.13	16.36	24.64	50.44	96.43	93.13	128.42	94.8	0	0	0	0	15.97	17.33	52.4	31.13
CG13455	3L	15486841	15491155		0.017967434	0	0	0.08	0	0	0	0	0	0.04	0.04	0.03	0.09	0.39	0	0	0	0.14	0	0	0.12	0.08	0	0	0
CG13457	3L	15121036	15124478	zyg	0.84181532	0	0	0	0.1	0.02	0.02	0	0.19	0.42	0.23	0.35	0.21	0	0	0	0	0.05	0.03	0.03	0.05	0.57	0.27	0.23	0.6
CG13458	3L	15106656	15109473		0.289855072	0.03	0	0	0	0.05	0	0	0	0.07	0	0	0.06	0	0	0.07	0	0.04	0	0.02	0	0	0	0	0
CG13460	3L	15054127	15054805		0	0	0	0	0	0	0	0	0	0.07	0.09	0	0	0	0	0	0	0	0	0	0	0	0	0	0.07
CG13463	3L	15047870	15048671		0	0	0	0	0	0	0	0	0	0	0	0	0.38	0	0	0	0	0	0	0	0	0	0	0.06	0
CG13465	3L	14937155	14937392	zyg	0.769484758	1.61	26.73	106.71	152.93	53.49	152.2	61.45	82.02	326.52	286.96	569.13	431.69	14.35	19.24	130.71	149.33	152.49	111.13	94.72	168.64	595.78	219.83	540.4	741.19
CG1347	3R	1495434	1505652	matzyg	1.096289738	47.64	38.26	57.7	22.58	17.11	13.8	17.95	61.65	95.24	190.03	97.76	112.79	55.85	44.04	41.5	41.05	15.46	17.32	20.58	33.71	79.89	111.31	76.04	69.23	47.64	38.26	57.12	22.24	12.44	9.99	13.1	46.46	52.86	91.03	48.64	70.29	55.85	44.04	41.5	41.05	11.5	11.7	9.15	23.45
CG13472	3L	14779892	14782765	matzyg	0.909075711	39.36	27.24	17.47	5.59	6.1	5.24	10.34	16.44	53.62	51.47	67.25	65.89	36.22	28.89	14.09	6.15	5.57	6.93	14.6	10.93	69.88	44.59	67.41	44.61
CG13479	3L	14560880	14561230		0	0	0	0	0	0	0	0	0	0	0	0	0	0	0	0	0	0	0	0	0	0	0	0.14	0
CG13482	3L	14322536	14322845		0	0	0	0	0	0	0	0	0	0	0	0	4.58	0	0	0	0	0	0	0	0	0	0	0	0
CG13484	3L	14045527	14046179	mat	1.028902488	44.56	39.83	43.6	57.99	52.81	65.29	60.04	46.38	35.73	41.23	34.32	28.97	39.32	36.15	41.37	58.67	54.06	47.28	59.49	49.83	30.53	42.61	35.29	32.38
CG13492	2R	17708348	17718853	zyg	0	0	0	0	0	0	0.02	0	0	0	0.02	0.01	0.06	0	0	0	0	0	0	0	0.01	0.03	0	0	0.02
CG13500	2R	17943971	17945186		0	0	0	0	0	0	0	0	0	0	0	0	0	0	0	0	0	0	0	0	0	0	0	0.08	0
CG13501	2R	17946407	17948215		-4.63E-16	0.28	0.08	0.11	0	0	0.03	0.03	0	0.03	0	0	0	0	0	0	0.12	0	0.07	0	0	0	0	0	0
CG13502	2R	17973396	17976084		0	0	0	0	0	0	0	0	0	0	0	0	0.09	0	0	0.07	0.03	0	0	0	0	0	0	0	0
CG13506	2R	18270640	18281527		0.666666667	0	0.08	0.02	0	0.02	0.02	0	0	0.02	0	0.02	0	0	0	0.03	0	0	0	0	0.02	0	0.04	0	0
CG13510	2R	18545409	18546718		0.110726644	0	0	0	0	0	0	0	0	0.08	0.09	0	0.09	0	0	0	0	0	0	0	0	0.16	0	0.3	0
CG13516	2R	18556960	18558127		0	0	0	0	0	0	0	0.05	0	0	0	0	0	0	0	0	0	0	0	0	0	0	0	0	0
CG13531	2R	18735354	18741220	mat	0.869713774	19.95	14.63	28.94	14.83	5.7	2.2	1.31	3.75	2.84	1.89	4.59	6.97	25.96	14.33	22.87	24.98	6.89	4.95	0.84	4.46	3.83	1.88	3.12	3.51	19.95	14.63	28.89	14.83	5.7	2.2	1.31	3.69	2.11	1.61	3	4.87	25.96	14.33	22.87	24.98	6.89	4.95	0.82	4.46
CG13538	2R	18974784	18975688	zyg	0.957540264	0	0	0	0	0.06	0	0	0.13	0.34	0.14	0.48	0.34	0	0	0	0	0.22	0	0	0.06	0.42	0.46	0.22	0.43
CG1354	X	9672778	9675951	mat	1.01544588	181.25	185.85	145.53	160.95	154.54	123.44	121.09	142.74	159.81	154.85	134.27	137.66	166.65	212.22	162.27	145.69	147.51	158.66	83.66	111.56	141.67	156.02	135.63	122.33	181.25	185.85	145.53	160.95	154.54	123.44	119.34	142.74	157.03	154.85	134.27	137.66	166.65	212.22	162.27	145.69	147.51	158.66	0	111.56
CG13540	2R	19158106	19158590	mat	0.447911723	0.4	0	0.96	1.54	1.32	1.28	1.21	0.63	0.73	0.77	0.69	1.02	0.58	0.89	2.59	2.89	1.31	0.68	0.1	1.2	1.91	0.75	2.28	0.51
CG13541	2R	19171802	19172799		0	0	0	0	0	0.06	0	0	0	0	0	0.05	0	0	0	0	0.2	0	0	0	0	0.12	0	0	0
CG13544	2R	19026598	19028107		2.875	0	0	0	0.11	0.23	0.04	0.04	0.24	0	0.05	0.04	0	0	0	0	0	0.08	0	0	0	0	0.04	0	0
CG13550	2R	19254411	19258984	matzyg	1.047438264	51.61	30.9	24.28	3.96	2.08	1.84	4.59	9.04	17.49	31.52	20.94	19.08	51.97	28.3	17.52	6.64	2.09	1.79	6.34	4.99	18.27	23.44	15.7	10.54	51.36	30.9	24.28	3.73	1.7	1.27	3.37	6.46	8.67	15.76	10.39	8.78	51.97	28.3	17.52	6.64	0	1.14	3.75	3.12
CG13551	2R	19265382	19270944	mat	0.951015441	265.39	323.89	234.64	351.3	389.76	438.9	516.03	346.09	425.24	321.21	364.02	299.26	223.34	379.36	277.36	299.15	459	412.96	527.44	368.92	351.46	411.55	448.17	364.16
CG13560	2R	19635095	19635741		0	0	0	0	0	0	0	0	0	0	0	0	0	0	0	0	0.19	0	0	0	0	0	0	0	0
CG13561	2R	19691837	19693772	zyg	0.593691523	0	0	0	0	0.44	0.2	0	0.46	1.83	0.47	2.45	1.28	0	0	0	0	0	0	0	0.11	4.01	1.47	1.33	1.02
CG13562	2R	19791499	19792616	zyg	0.676387316	0.13	0.13	0	0	0.06	0	0	0.19	0.11	0	0.48	1.37	0.45	0.09	0.16	0	0.05	0.06	0	0	0.11	0.11	0.32	0.83
CG13563	2R	19942828	19945128		0.823779193	0	0.26	0.03	0.11	0.09	0	0.08	0.03	0.12	0.12	0	0	0	0.2	0	0.03	0.23	0.03	0.02	0.09	0	0	0	0
CG13564	2R	19968447	19968915		1.131736527	0	0	0	0	0	0	0	0	0.54	0	0	0.13	0	0.18	0	0	0	0	0	0	0.35	0.11	0.11	0.1
CG13565	2R	19834481	19836137	zyg	0.763032763	0	0	0	0	0.1	0.52	0.54	0.62	4.04	2.41	3.57	5.32	0	0	0	0	0.25	0.18	1.93	0.88	4.5	3.95	4.92	3.57
CG13566	2R	19849177	19850034		0	0	0	0	0	0	0.08	0	0	0	0.1	0	0	0	0	0	0	0	0	0	0	0	0	0.08	0
CG13567	2R	19924242	19925322	matzyg	1.023783247	5.77	1.78	0.66	0.29	1.22	0.8	1.18	1	8.8	6.39	13.96	13.45	4.19	0.76	0.33	1.01	0.71	0.3	0.58	0.72	11.38	4.93	11.47	17.88
CG13568	2R	19940437	19944637	mat	0.747539639	0.5	0.42	0.52	0.64	0.64	0.64	0.53	0.61	0.52	0.91	0.99	0.92	0.85	0.22	0.4	1.32	0.76	0.37	0.53	0.6	0.73	0.61	0.57	1.06
CG13569	2R	20010689	20014153		0	0	0.04	0	0	0.02	0.04	0	0	0	0	0.01	0	0	0	0	0	0	0	0	0	0	0	0	0.02
CG13575	2R	20142167	20144937		0	0	0	0	0	0	0	0	0	0	0	0	0.02	0	0	0	0	0	0	0	0	0	0	0	0
CG13577	2R	20154898	20156686		3.08	0	0	0	0.08	0	0	0	0	0.15	0	0	0.07	0	0	0	0.04	0	0	0	0	0.03	0.15	0	0
CG13578	2R	20265353	20266263		2.533333333	0	0.28	0	0	0	0	0	0.07	0.42	0	0.17	0.14	0	0	0	0	0	0	0	0	0.06	0.18	0.12	0.23
CG1358	2R	3482769	3502040	mat	1.141214892	14.19	8.92	6.63	2.67	1.24	0.55	0.65	0.58	1.22	1.05	1.15	1.43	11.44	9.03	4.9	3.43	1.65	1.19	0.75	1.03	1.22	1.04	0.87	0.86
CG13581	2R	20394397	20395236		0.143765281	0	0	0	0	0	0.06	0	0.36	0.06	0.07	0.06	0.44	0	0	0	0	0	0	0.28	0.28	0.19	0.06	0.3	0.29
CG13585	2R	20419122	20420915	mat	0.957284457	20.11	17.83	28.73	30.85	29.5	33.94	30.29	24.05	27.66	27.53	25.82	21.62	22.53	20.6	20.93	32.62	31.92	26.1	27.4	26.54	32.2	28.61	29.57	28.34
CG13587	2R	20485517	20486614		0.082146769	0	0	0.12	0	0.18	0.05	0.06	0	0.05	0.19	0	0.32	0	0.18	0	0.25	0	0.11	0.2	0	0.06	0	0.21	0.41
CG13594	2R	20502943	20526110		0	0	0	0	0	0	0	0.04	0	0	0.02	0.02	0.02	0	0	0	0	0	0	0	0	0.06	0	0	0.05
CG13597	3R	19717405	19719105		0.770038305	1.24	0.44	1.45	0.79	1.7	0.57	0.52	1.33	0.56	0.45	0.53	0.56	1.76	0.42	1.53	1.86	0.72	0.73	0.75	0.92	0.53	0.66	0.18	0.15
CG13599	3R	19757364	19758450	mat	0.938122218	58.1	32.36	62.8	77.83	76.8	78.09	43.29	66.91	83.3	85.81	112.41	107.99	66.28	23.14	67.61	66.18	69.12	65.85	57.1	73.04	118.97	91.64	95.9	116.08
CG1360	2R	3475277	3477611	mat	0.893249066	20.83	28.74	23.72	15.43	12.83	9.78	8.5	6.6	6.72	7.37	8.21	7.66	30.48	22.91	24.22	19.68	16.41	12	5.2	12.07	7.77	5.24	7.95	7.66
CG13601	3R	19752093	19753354	mat	1.00812363	70.68	71.01	63.56	42.11	11.25	8.67	8.93	6.21	7.38	4.83	5.22	5.83	61.32	78.55	60.03	41.08	17.25	13.08	7.56	11.3	7.63	5.41	7.11	7.47
CG13602	3R	19753449	19754722	zyg	1.049646675	0.12	0	0	0	0.05	0.05	0	0	0.81	0.12	0.34	0.38	0.24	0.08	0	0	0.09	0.15	0.09	0.11	0.46	0.38	0.51	0.63
CG13603	3R	19810934	19812291	matzyg	1.10898724	41.51	21.24	24.58	12.79	2	2.52	3.83	2.66	15.64	10.87	25.06	25.85	33.38	16.74	14.8	11.12	3.92	2.87	2.54	3.6	24.51	7.89	23.78	31.47	39.56	21.24	24.58	12.79	0	0	0	0	7.82	8.01	11	16.86	33.38	0	14.25	11.12	0	0	0	3.6
CG13604	3R	19814527	19818638	mat	0.880300617	16.6	11.59	20.42	18.9	18.65	14.21	12.89	23.24	18.61	18.16	14.38	16.9	22.12	12.88	21.83	27.94	18.16	18.52	13.39	17.5	13.72	21.22	12.73	9.2	16.6	11.59	20.28	18.9	18.52	14.21	12.89	23.24	16.86	16.89	12.06	14.23	22.12	12.88	21.72	27.94	18.05	18.52	13.23	17.5
CG13605	3R	19935665	19938124	mat	1.039793002	52.84	61.79	62.16	50.85	32.33	15.49	18.68	17.05	14.9	12.01	16.08	20.31	51.48	62.99	51.15	49.22	36.07	25.7	11.88	21.29	15.71	11.44	17.64	14.58
CG13606	3R	19998352	20007141		0	0	0	0	0	0.1	0	0	0	0	0.05	0	0.05	0	0	0	0	0	0	0	0	0	0	0.09	0.04
CG13607	3R	19939764	19941867		0.166666667	0	0	0.08	0.02	0	0	0	0	0	0.03	0	0.03	0	0	0	0.12	0	0	0	0	0	0.02	0	0
CG13609	3R	20052507	20054260	mat	0.997080281	6.05	8.07	9.39	4.32	1.84	0	0	0	1.79	2.62	2.56	3.19	7.99	3.16	4.93	6.77	2.12	1.7	0	0	3.06	3.23	3.03	3.41
CG13611	3R	20105293	20107299		1.882352941	0	0	0	0	0.04	0	0	0.12	0.16	0	0	0.04	0	0	0	0	0	0	0.03	0	0.04	0	0.03	0
CG13613	3R	20190508	20192071		0	0	0	0	0.18	0	0	0	0.08	0	0	0	0	0	0	0	0	0	0	0	0.07	0	0.07	0.32	0.19
CG13614	3R	20195289	20196453		0	0	0	0	0	0	0	0	0	0	0	0	0	0	0	0	0	0	0	0	0	0	0	0.05	0
CG13617	3R	20341316	20343759	zyg	0.518697068	0	0.14	0.08	0.17	0.08	0.02	0.02	0.22	0.83	0.56	0.82	3.51	0.13	0.04	0.02	0	0.11	0.12	0.06	0.08	0.98	0.61	1.9	1.35
CG13618	3R	20350521	20353261		0.6	0	0	0	0.18	0	0.05	0.05	0	0.05	0	0.09	0.18	0	0	0	0	0	0	0	0.06	0	0.05	0.15	0.29
CG13622	3R	20348311	20349154	zyg	0.711087701	0	0	0	0	0	0	0	0	0.36	0.15	0.51	0.51	0	0	0	0	0.17	0	0	0.07	0.58	0.06	0.12	0.52
CG13623	3R	20355494	20356280	zyg	1.05270211	0	0.25	0	0.13	0.48	0.42	0.91	0.33	4.71	4.29	5.88	4.77	0.68	0.24	0	0.17	0.34	0.57	0.87	0.72	4.9	2.93	5.09	6.66
CG13624	3R	20385001	20408577	mat	0.916570142	25.22	18.48	16.28	5.02	0.76	0.24	0.35	0.63	3.82	4.37	3.71	6.61	30.26	16.12	14.5	8.82	0.77	0.73	0.16	0.6	2.62	3.63	4.88	2.83	25.22	18.48	16.28	5.02	0	0	0	0	0	0	3.09	0	30.26	16.12	14.5	8.82	0	0	0	0
CG13625	3R	20408786	20410855	matzyg	1.017461919	58.93	68.27	59.32	47.31	22.79	18.58	24.73	23.19	45.27	39.55	53	44.57	56.74	55.23	53.96	45.7	27.63	24.11	24.13	23.94	57.05	38.28	54.59	46.39
CG13627	3R	20540505	20543145		1.826732673	0	0	0	0.02	0.18	0.22	0.33	0.18	0.13	0.26	0	0.05	0	0	0	0	0.08	0.32	0.18	0.23	0	0.31	0.04	0
CG13630	3R	20543656	20545084	mat	1.063557482	47.98	32.54	35.15	30.9	31.56	25.83	33.29	22.73	19	19.11	13.25	16.71	33.58	43.68	29.18	27.09	29.66	28.06	23.98	29.56	19.54	21.84	19.03	15.5	47.98	32.54	35.15	30.9	27.28	19.55	31.54	22.73	17.37	16.99	13.25	14.32	33.58	43.68	29.18	27.09	29.66	27.44	23.98	24.19
CG13631	3R	20595074	20595850	mat	0.638611626	2.71	4.63	6.48	4.01	0.22	0.27	0.14	0.08	0	0.08	0	0.08	4.89	10.11	3.94	4.63	0.38	0.14	0	0.15	0	0	0.06	0
CG13636	3R	20659675	20666217		1	0	0	0	0	0.08	0	0	0	0	0	0.03	0.04	0	0	0	0	0	0	0	0	0	0	0.03	0.13
CG13640	3R	20687380	20687884		0	0	0	0	0	0	0	0	0.24	0	0	0	0.24	0	0	0	0	0	0	0	0	0.11	0	0.3	0
CG13641	3R	20689815	20690502		0	0	0	0	0.01	0	0.3	0.16	0.09	0	0	0	0	0	0	0	0	0	0	0	0	0.08	0	0.15	0.07
CG13643	3R	20723854	20731723		1.1	0.05	0.11	0.07	0.04	0	0	0.02	0	0	0.05	0.02	0.19	0	0.1	0.02	0	0	0.02	0	0.02	0	0	0.04	0
CG13646	3R	20773353	20775261	zyg	0.69435325	0	0	0	0	0	0.07	0.03	0	0.35	0.43	0.45	0.93	0	0.05	0	0	0.03	0	0	0.15	0.27	0.03	0.73	0.96
CG13650	3R	20934944	20938238	matzyg	0.448275862	0	0	0.04	0	0.02	0	0	0.02	0.06	0.05	0.07	0.07	0.05	0	0	0	0	0	0.05	0.04	0.02	0.08	0.02	0.04
CG13653	3R	21021281	21022057	matzyg	1.450216422	0	0	0.41	6.3	5	35.76	17.82	14.89	46.13	63.38	49.3	17.75	0	0	0.78	1.63	15.46	8.78	16.04	37.35	27.85	36.5	29.54	12.68	0	0	0	0	0	18.82	10.4	1.99	23.07	32.91	27.55	6.26	0	0	0	0	0	0	0	20.64
CG13654	3R	21025539	21039371	zyg	1.152666969	0	0.15	0.04	0	0.06	0.02	0.1	0.34	2.39	1.5	2.41	4.28	0	0.11	0	0	0.03	0.03	0.15	0.13	1.85	0.8	2.27	2.61
CG13659	3R	21122094	21128039		0	0	0	0	0	0	0	0	0	0	0	0	0	0	0	0	0	0	0	0	0.03	0	0	0	0
CG13663	3R	21040046	21040910	mat	1.028937186	29.82	20.01	37.97	30.57	23.36	21.58	9.13	14.05	12.29	14.8	15.5	15.82	30.05	8.28	31.42	35.38	20.9	15.98	8.47	22.2	18.08	15.47	11.88	11.56	29.82	19.48	37.97	29.91	23.36	21.58	9.13	14.05	11.44	13.63	11.77	12.72	30.05	8.28	31.42	35.38	20.9	15.98	8.16	21.75
CG13667	3L	8398531	8400455	mat	1.039460955	10.7	5.95	15.07	13.46	13.55	12.42	7.58	13.66	11.17	12.97	17.78	19.92	12.76	7.04	10.73	14.27	12.06	11.25	7.38	13.91	14.5	11.56	11.82	20.22
CG13670	3L	8313862	8315383		0	0	0	0	0	0	0	0	0	0	0	0	0.06	0	0	0	0	0	0	0	0.06	0	0	0.16	0
CG13671	3L	8292790	8295446	mat	1.037982166	12.98	5.04	3.72	0.39	0.27	0.14	0.1	0.23	3.43	2	5.25	4.79	12.35	5.75	2.83	0.58	0.19	0.23	0.07	0.07	4.28	2.31	3.54	3.87	12.98	5.04	3.45	0	0	0	0	0	2.33	0	3.5	2.18	12.35	5.75	2.83	0	0	0	0	0
CG13674	3L	8211538	8212083		0	0	0	0	0	0	0	0	0	0	0	0.05	0	0	0	0	0	0	0.11	0	0	0	0	0	0
CG13675	3L	8153414	8157552		0	0	0	0	0.17	0	0	0	0	0.04	0.04	0.15	0.04	0	0	0	0	0	0.02	0	0	0	0	0	0
CG13676	3L	8134965	8144908	mat	0.574121996	0.35	0.14	0.17	0.09	0.02	0.06	0	0.07	0.08	0	0.01	0.09	0.14	0.36	0.2	0.17	0.22	0.09	0	0.05	0.02	0	0.06	0.05
CG13678	3L	8215242	8216051		0	0	0	0	0	0	0.09	0	0	0.09	0	0	0	0	0	0	0	0	0.1	0.17	0	0	0	0	0
CG13679	3L	8195739	8196446	zyg	0.503326455	0	0	0	0	0	0	0.11	0	1.03	0	0.53	2.13	0	0	0	0	0.1	0	0	0.12	1.86	0.95	1.31	1.49
CG1368	X	14068793	14069703		0	0	0	0	0	0	0	0	0	0	0	0.25	0	0	0	0	0	0	0	0	0	0	0	0	0
CG13681	3L	8064899	8065412	mat	0.460127157	8.83	8.05	10.36	3.44	0.45	0.5	0	0.94	0.1	0.36	0.19	0	11.64	25.38	8.69	8.43	0.67	1.06	0.28	1.13	0	0.2	0	0
CG13689	2L	602812	603562	mat	0.97936414	11.67	8.07	24.2	18.56	25.23	25.5	10.88	21.02	11.97	19.82	23.41	16.41	18.21	4.92	13.64	17.38	24.47	19.4	13.98	27.26	21.95	20.97	12.85	18.68
CG13690	2L	418429	419642	mat	1.068540413	84.64	76.16	92.64	101.16	87.83	81.06	63.33	73.76	76.61	66.5	85.31	79.54	80.53	59.62	86.66	89.06	95.81	83.6	63.68	84.48	76.38	72.24	67.16	79.05
CG13692	2L	421799	422435	zyg	0.897249044	0.11	0	0	0	0	0	0	0	0.35	0.11	0.58	1.59	0.24	0	0	0	0	0	0	0	0.47	0.09	0.52	0.34
CG13694	2L	115712	116117		0	0	0	0	0	0	0	0	0	0.13	0	0	0.15	0	0	0	0	0	0.27	0	0.14	0	0.77	0	0
CG13698	3L	18082208	18099230	mat	0.945538125	31.49	26.2	26.4	5.2	0.17	0.03	0.16	0.25	0.03	0	0	0	39.76	23.54	19.58	6.24	0.46	0.29	0	0.24	0	0.12	0.03	0.14	31.49	26.2	26.4	0	0	0	0	0	0	0	0	0	39.76	23.54	0	0	0	0	0	0
CG13699	3L	18147992	18155615		0	0	0	0	0	0	0	0	0.03	0	0	0	0	0	0	0	0	0	0	0	0	0	0	0	0
CG13700	3L	18291840	18294360		0	0	0	0	0	0.03	0.03	0	0.03	0	0	0	0	0	0	0	0	0	0	0	0.03	0.03	0	0	0.03
CG13705	3L	4896857	4898470		1.12	0	0.04	0	0	0.38	0.33	0	0.12	0.07	0.16	0	0.04	0	0	0	0	0	0	0	0	0.04	0.07	0.03	0
CG13707	3L	4838078	4838742		0	0	0	0	0	0	0	0	0	0	0.16	0	0	0	0	0	0	0	0	0	0	0	0	0	0.13
CG13708	3L	4829091	4833074	zyg	1.230463576	0	0	0	0	0.04	0.03	0	0.09	0.43	0.59	0.37	1.92	0	0	0	0	0.04	0.03	0.02	0.03	0.11	0.36	0.37	0.74
CG1371	2R	5958475	5963147	mat	0.945110611	76.69	65.03	96.77	43.33	82.47	32.28	14.82	63.24	39.28	35.13	43.45	47.5	88	65	82.75	72.67	26.08	83.69	47.55	92.63	39.3	51.65	27.17	27
CG13711	3L	4758028	4758412	zyg	0.916992108	1.49	22.3	74.49	113.19	214.06	307.89	173.04	196.59	24.21	75.01	10.75	13.15	4.76	14.6	58.46	174.58	238.82	153.77	111.84	298.43	15.7	66.49	12.41	15.33
CG13712	3L	4709502	4709856	mat	1.05141352	1.98	29.94	64.48	112.42	156.66	170.79	83.05	100.98	4.73	5.94	1.36	2.44	6.75	34.84	75.72	124.53	129.33	147.24	63.07	129.75	4.91	4.25	3.68	3.47
CG13713	3L	4697678	4697978	zyg	0.92286848	5.1	58.48	125.39	206.64	196.84	266.98	283.67	242.96	45.37	71.08	28.64	25.67	14.52	70.14	150.82	239.09	211.4	198.1	280.28	286.88	34.22	78.36	63.03	36.47
CG13716	3L	4634435	4634789	zyg	1.057058846	0.54	5.58	46.36	79.89	13.76	13.43	8.15	6.33	1.87	1.05	1.9	0.35	4.76	3.41	45.29	73.96	16.42	12.01	2.82	17.86	1.07	1.47	0.28	2.49
CG13717	3L	4629815	4630202	zyg	0.437529327	0	0	0	0	0.3	0.67	0.41	0.16	0.92	0.96	1.12	0.32	0	0	0.26	0	0	0.28	0.49	0.45	1.12	1.34	2.98	1.14
CG13720	3L	4498974	4500537		0	0	0	0	0	0	0	0	0	0	0	0	0	0	0	0	0	0.19	0	0	0	0	0	0	0
CG13722	3L	4485408	4488013		0	0	0.08	0	0	0	0	0	0	0.05	0.12	0.02	0	0	0	0	0	0	0	0	0	0	0.05	0	0
CG13723	3L	17257515	17258086		0	0	0	0	0	0	0	0	0	0	0	0	0.65	0	0	0	0	0	0	0	0	0	0	0.44	0
CG13727	3L	17333378	17334416		2.833333333	0	0	0	0	0	0	0	0.13	0.17	0	0	0	0	0	0	0	0	0	0	0	0.06	0	0	0
CG13728	3L	17373123	17375785		0	0	0	0	0	0	0.02	0	0	0	0	0.02	0.08	0	0	0	0	0	0	0	0	0	0	0	0
CG13731	3L	17377120	17382998		0	0	0	0	0.03	0	0	0	0	0	0.02	0	0	0	0	0	0	0.05	0	0	0	0	0	0	0
CG13733	3L	17470894	17472026		0.075471698	0	0	0	0	0	0	0	0.05	0	0.11	0.04	0	0	0	0	0	0	0.1	0	0.05	0	0	0.53	0
CG13737	3L	13872095	13876136		0	0	0.24	0	0	0	0.21	0	0	0	0.12	0.1	0.25	0	0	0	0	0	0.22	0	0	0	0	0	0
CG13738	3L	13966219	13966573		1.387755102	0	0.68	0.16	0	0	0	0	0	0	0	0	0	0	0.49	0	0	0	0	0	0	0	0.29	0	0
CG13739	2R	5205045	5239139	zyg	0.657142857	0.01	0.01	0.01	0.02	0	0	0.01	0	0.02	0.01	0.08	0.2	0.04	0.01	0	0.01	0	0	0	0	0.04	0.01	0.01	0
CG13741	2R	4980007	4982173	mat	1.024238374	104.16	37.08	41.39	6.48	0.52	0.25	0.3	0.45	0.21	0.64	0.62	0.57	105.48	34.71	26.13	9.11	0.81	0.86	0.22	0.79	0.59	0.83	0.28	0.68
CG13742	2R	4972097	4975062	mat	0.937598688	9.7	5.55	12.35	11.62	17.94	11.92	5.11	15.66	9.06	15.47	15.06	13.96	10.47	2.32	9.21	16.69	15.83	12.19	8.09	17.84	14.31	15.1	8.91	15.97	0	0	12.35	11.23	17.94	11.92	0	15.66	9.06	15.47	14.43	11.87	10.47	0	9.21	16.69	15.83	12.19	8.09	17.84
CG13743	2R	4932354	4947411	zyg	0.509634888	0	0	0.03	0.09	0.3	0.1	0	0.1	0.04	0.23	0.07	0.23	0	0	0.01	0.02	0.31	0.23	0.31	0.3	0.03	0.47	0.06	0.15
CG13744	2R	4902010	4904184		0.470588235	0	0	0	0	0	0	0	0	0	0	0.08	0	0	0	0	0	0	0	0	0	0	0	0.17	0
CG13745	2R	4822077	4827299	matzyg	1.010268156	11.29	4.93	13.53	6.22	2.19	1.31	0.55	2.05	4.78	5.01	7.17	8.97	12.75	4.66	8.69	8.44	2.58	2.12	0.71	1.68	6.69	5.56	4.47	5.28	11.29	4.93	13.53	6.22	0	0	0	0	3.37	2.09	0	4.81	12.75	0	8.69	8.44	0	0	0	0
[truncated: 10,354 more rows]
[truncated: 28 more columns]
